# Supplementary material for: Genetic Diversity of Brucella melitensis in Kazakhstan in Relation to World-Wide Diversity
Source: Front Microbiol. 2019 Aug 13;10:1897. doi: 10.3389/fmicb.2019.01897 (PMC6700508; doi:10.3389/fmicb.2019.01897)
Supplement: Supplementary file 1 [file Table_1.xlsx]

## Sheet: S1 table
Supplementary Table S1
Brucella MLVAbank version 4.3.
Key	index	strain	speciesbiovar	reference	group	host	isolated_in	year	lon	lat	MLVA8	MLVA10	MLVA11	MLST9	MLST21	Bruce06	Bruce08	Bruce11	Bruce12	Bruce42	Bruce43	Bruce45	Bruce55	Bruce18	Bruce19	Bruce19_init	Bruce21	Bruce04	Bruce07	Bruce09	Bruce16	Bruce30	Bruce01	Bruce02	Bruce03	Bruce05	Bruce10	Bruce13	Bruce14	Bruce15	Bruce17	Bruce20	Bruce22	Bruce23	Bruce24	Bruce25	Bruce26	Bruce27	Bruce28
2006LeFleche#001	1	REF 16M	B. melitensis bv1	Le Flèche2006 (http://www.biomedcentral.com/1471-2180/6/9)	Americas	Caprine	USA		-95.7129	37.0902	47	164	136	7		3	4	2	13	4	2	3	3	5	36	36	6	2	5	8	3	6
2006LeFleche#002	2	REF 544	B. abortus bv1	Le Flèche2006 (http://www.biomedcentral.com/1471-2180/6/9)	abortus C	Cattle	England		-1.17432	52.3555	28	268	83	1		4	5	4	12	2	2	3	3	5	43	42	8	3	5	3	4	5
2006LeFleche#003	3	REF 86/8/59	B. abortus bv2	Le Flèche2006 (http://www.biomedcentral.com/1471-2180/6/9)	abortus C	Cattle	England		-1.17432	52.3555	29	273	80	1		4	5	4	12	2	1	3	3	6	43	42	8	3	4	3	3	5
2006LeFleche#004	4	REF Tulya	B. abortus bv3	Le Flèche2006 (http://www.biomedcentral.com/1471-2180/6/9)	abortus B	Human	Uganda		32.2903	1.37333	34	239	64	6		3	5	4	11	2	2	3	3	8	41	40	8	6	5	3	11	5
2006LeFleche#005	5	REF 292	B. abortus bv4	Le Flèche2006 (http://www.biomedcentral.com/1471-2180/6/9)	abortus C	Cattle	England		-1.17432	52.3555	30	277	78	1		4	5	4	12	2	2	3	2	6	43	42	8	3	4	3	3	5
2006LeFleche#006	6	REF B3196	B. abortus bv5	Le Flèche2006 (http://www.biomedcentral.com/1471-2180/6/9)	abortus C	Cattle	England		-1.17432	52.3555	39	228	67	2		3	5	3	12	2	2	2	3	7	43	42	8	6	7	3	3	3
2006LeFleche#007	7	REF C68	B. abortus bv9	Le Flèche2006 (http://www.biomedcentral.com/1471-2180/6/9)	abortus C	Cattle	England		-1.17432	52.3555	39	228	67	2		3	5	3	12	2	2	2	3	7	43	42	8	6	6	3	3	3
2006LeFleche#008	8	REF Ether	B. melitensis bv3	Le Flèche2006 (http://www.biomedcentral.com/1471-2180/6/9)	W. Mediterranean	Caprine	Italia		12.5674	41.8719	51	123	96	9		3	5	3	13	1	1	3	3	7	43	42	8		5	12	9	3
2006LeFleche#009	9	BCCN#R9	B. abortus bv6	Le Flèche2006 (http://www.biomedcentral.com/1471-2180/6/9)	abortus C	Cattle	Africa		34.5085	-8.78319	40	227	66	4		3	5	3	12	2	2	3	3	7	43	42	8	3	6	3	3	3
2006LeFleche#010	10	REF 63/9	B. melitensis bv2	Le Flèche2006 (http://www.biomedcentral.com/1471-2180/6/9)	E. Mediterranean	Caprine	India	1963	35.2433	38.9637	45	219	115	8		1	5	3	12	2	2	3	2	4	41	40	8	7	4	3	5	4
2006LeFleche#011	11	REF BOW 63/290	B. ovis	Le Flèche2006 (http://www.biomedcentral.com/1471-2180/6/9)	B.ovis	Ovine	Australia		133.775	-25.2744	1	83	25	13		3	5	2	10	1	1	5	2	3	7	8	9	6	7	7	6	2
2006LeFleche#012	12	REF 1330	B. suis bv1	Le Flèche2006 (http://www.biomedcentral.com/1471-2180/6/9)	B.suis biovar 1	Swine	USA		-95.7129	37.0902	6	89	33	14		2	3	6	10	4	1	5	2	4	38	38	9	6	6	5	5	3
2006LeFleche#013	13	REF Thomsen (ATCC 23445)	B. suis bv2	Le Flèche2006 (http://www.biomedcentral.com/1471-2180/6/9)	B.suis biovar 2	Swine	Denmark		9.50178	56.2639	9	75	51	15		2	4	8	14	6	1	5	2	6	45	44	9	9	9	18	2	4
2006LeFleche#014	14	REF 686	B. suis bv3	Le Flèche2006 (http://www.biomedcentral.com/1471-2180/6/9)	B.suis biovar 3	Swine	USA		-95.7129	37.0902	4	90	31	17		2	3	4	11	3	1	5	2	4	38	38	9	7	5	10	4	5
2006LeFleche#015	15	BCCN#R15	B. suis bv4	Le Flèche2006 (http://www.biomedcentral.com/1471-2180/6/9)	B.suis biovar 4	Deer/Elk/Reindeer	Former USSR		35.0003	32.8083	3	95	27	17		2	3	9	11	3	1	5	2	5	36	36	9	4	5	9	6	3
2006LeFleche#016	16	BCCN#R21	B. suis bv5	Le Flèche2006 (http://www.biomedcentral.com/1471-2180/6/9)	B.suis biovar 5	Rodent	Former USSR		35.0003	32.8083	21	106	2	19		1	2	9	14	1	2	5	5	7	43	44	9	9	5	3	9	5
2006LeFleche#017	17	B1/94	B. ceti	Le Flèche2006 (http://www.biomedcentral.com/1471-2180/6/9)	B.ceti porpoise	Porpoise	Scotland	1994	-4.20265	56.4907	23	6	12			2	5	8	7	3	2	5	1	4	45	44	9	6	4	3	5	6
2006LeFleche#018	18	REF RM6/66	B. canis	Le Flèche2006 (http://www.biomedcentral.com/1471-2180/6/9)	B.canis	Dog	USA		-95.7129	37.0902	3	95	26	20		2	3	9	11	3	1	5	2	5	40	40	9	8	6	7	5	3
2006LeFleche#019	19	B2/94	B. pinnipedialis	Le Flèche2006 (http://www.biomedcentral.com/1471-2180/6/9)	B.pinnipedialis	Common seal	Scotland	1994	-4.20265	56.4907	25	15	22			3	5	6	13	3	2	5	4	7	43	42	9	5	5	5	3	3
2006LeFleche#020	20	REF 5K33	B. neotomae	Le Flèche2006 (http://www.biomedcentral.com/1471-2180/6/9)	B.neotomae	Rodent	USA:Utah desert	1957	-95.7129	37.0902	26	20	6	22	22	4	5	4	13	4	3	5	1	6	41	42	9	3	6	3	6	3
2006LeFleche#021	21	BCCN#87-67a	B. suis bv1	Le Flèche2006 (http://www.biomedcentral.com/1471-2180/6/9)	B.suis biovar 1		China	1987	104.195	35.8617	6	89	33			2	3	6	10	4	1	5	2	4	38	38	9	5	5	8	6	3
2006LeFleche#022	22	BCCN#87-68	B. suis bv1	Le Flèche2006 (http://www.biomedcentral.com/1471-2180/6/9)	B.suis biovar 1		Portugal	1987	-8.22445	39.3999	6	89	33			2	3	6	10	4	1	5	2	4	38	38	9	4	6	7	5	3
2006LeFleche#023	23	BCCN#87-71	B. suis bv1	Le Flèche2006 (http://www.biomedcentral.com/1471-2180/6/9)	B.suis biovar 1		USA	1987	-95.7129	37.0902	6	89	33			2	3	6	10	4	1	5	2	4	38	38	9	6	5	7	4	3
2006LeFleche#024	24	BCCN#87-72	B. suis bv1	Le Flèche2006 (http://www.biomedcentral.com/1471-2180/6/9)	B.suis biovar 1		Denmark	1987	9.50178	56.2639	6	87	32			2	3	6	10	4	1	5	2	5	38	38	9	5	6	8	5	3
2006LeFleche#025	25	BCCN#87-85	B. suis bv1	Le Flèche2006 (http://www.biomedcentral.com/1471-2180/6/9)	B.suis biovar 1		Denmark	1987	9.50178	56.2639	6	89	33			2	3	6	10	4	1	5	2	4	38	38	9	9	5	7	5	3
2006LeFleche#026	26	BCCN#87-87	B. suis bv1	Le Flèche2006 (http://www.biomedcentral.com/1471-2180/6/9)	B.suis biovar 1		Poland	1987	19.1451	51.9194	6	89	33			2	3	6	10	4	1	5	2	4	38	38	9	7	7	8	5	3
2006LeFleche#027	27	BCCN#87-88	B. suis bv1	Le Flèche2006 (http://www.biomedcentral.com/1471-2180/6/9)	B.suis biovar 1		Poland	1987	19.1451	51.9194	6	89	33			2	3	6	10	4	1	5	2	4	38	38	9	6	6	6	5	3
2006LeFleche#028	28	BCCN#87-89	B. suis bv1	Le Flèche2006 (http://www.biomedcentral.com/1471-2180/6/9)	B.suis biovar 1	Swine	USA	1987	-95.7129	37.0902	6	89	33			2	3	6	10	4	1	5	2	4	38	38	9	6	5	7	3	3
2006LeFleche#029	29	BCCN#98-26	B. suis bv1	Le Flèche2006 (http://www.biomedcentral.com/1471-2180/6/9)	B.suis biovar 1	Swine	Argentina	1998	-63.6167	-38.4161	6	89	33			2	3	6	10	4	1	5	2	4	38	38	9	4	6	6	4	3
2006LeFleche#030	30	BCCN#98-31	B. suis bv1	Le Flèche2006 (http://www.biomedcentral.com/1471-2180/6/9)	B.suis biovar 1	Swine	Argentina	1998	-63.6167	-38.4161	6	89	33			2	3	6	10	4	1	5	2	4	38	38	9	5	5	6	4	3
2006LeFleche#031	31	BCCN#98-43	B. suis bv1	Le Flèche2006 (http://www.biomedcentral.com/1471-2180/6/9)	B.suis biovar 1	Swine	Argentina	1998	-63.6167	-38.4161	6	89	33			2	3	6	10	4	1	5	2	4	38	38	9	4	4	8	5	3
2006LeFleche#032	32	BCCN#78-6	B. suis bv2	Le Flèche2006 (http://www.biomedcentral.com/1471-2180/6/9)	B.suis biovar 2	Hare	France:Metz	1978	6.1769	49.1197	9	75	50			2	4	8	14	6	1	5	2	6	43	42	9	12	5	13	2	11
2006LeFleche#033	33	BCCN#81-89	B. suis bv2	Le Flèche2006 (http://www.biomedcentral.com/1471-2180/6/9)	B.suis biovar 2	Hare	Poland	1981	19.1451	51.9194	8	74	45			2	4	8	14	6	1	5	7	6	43	42	9	14	4	10	2	7
2006LeFleche#034	34	BCCN#81-287	B. suis bv2	Le Flèche2006 (http://www.biomedcentral.com/1471-2180/6/9)	B.suis biovar 2	Swine	France:Strasbourg	1981	7.74788	48.5831	9	75	50			2	4	8	14	6	1	5	2	6	43	42	9	13	9	17	2	5
2006LeFleche#035	35	BCCN#81-288	B. suis bv2	Le Flèche2006 (http://www.biomedcentral.com/1471-2180/6/9)	B.suis biovar 2	Hare	France:Metz	1981	6.1769	49.1197	9	65	48			2	4	8	14	6	1	5	2	7	43	42	9	14	7	13	2	8
2006LeFleche#036	36	BCCN#82-4	B. suis bv2	Le Flèche2006 (http://www.biomedcentral.com/1471-2180/6/9)	B.suis biovar 2	Hare	France:Epinal	1982	6.4494	48.1724	15	53	36			2	4	9	14	6	1	5	7	8	43	42	9	5	12	13	2	9
2006LeFleche#037	37	BCCN#82-19	B. suis bv2	Le Flèche2006 (http://www.biomedcentral.com/1471-2180/6/9)	B.suis biovar 2	Hare	Poland	1982	19.1451	51.9194	10	61	39			2	4	8	14	5	1	5	2	6	43	42	9	10	9	8	2	5
2006LeFleche#038	38	BCCN#84-22	B. suis bv2	Le Flèche2006 (http://www.biomedcentral.com/1471-2180/6/9)	B.suis biovar 2	Hare	France:Gap	1984	6.07976	44.5596	17	50	37			2	4	8	14	5	1	5	7	7	43	42	9	18	7	3	2	7
2006LeFleche#039	39	BCCN#87-11	B. suis bv2	Le Flèche2006 (http://www.biomedcentral.com/1471-2180/6/9)	B.suis biovar 2	Hare	France:Metz	1987	6.1769	49.1197	9	65	48			2	4	8	14	6	1	5	2	7	43	42	9	6	6	23	2	12
2006LeFleche#040	40	BCCN#87-17	B. suis bv2	Le Flèche2006 (http://www.biomedcentral.com/1471-2180/6/9)	B.suis biovar 2	Hare	France:Avignon	1987	4.80553	43.9493	9	64	47			2	4	8	14	6	1	5	2	5	43	42	9	15	12	5	2	5
2006LeFleche#041	41	BCCN#88-57	B. suis bv2	Le Flèche2006 (http://www.biomedcentral.com/1471-2180/6/9)	B.suis biovar 2	Hare	France:Metz	1988	6.1769	49.1197	13	57	34			2	4	8	9	6	1	5	7	7	41	40	9	19	8	7	2	6
2006LeFleche#042	42	BCCN#89-155	B. suis bv2	Le Flèche2006 (http://www.biomedcentral.com/1471-2180/6/9)	B.suis biovar 2	Hare	France:Metz	1989	6.1769	49.1197	9	75	50			2	4	8	14	6	1	5	2	6	43	42	9	16	7	11	2	6
2006LeFleche#043	43	BCCN#93-20	B. suis bv2	Le Flèche2006 (http://www.biomedcentral.com/1471-2180/6/9)	B.suis biovar 2	Hare	France:Colmar	1993	7.35851	48.0794	9	75	49			2	4	8	14	6	1	5	2	6	39	38	9	14	8	10	2	5
2006LeFleche#044	44	BCCN#93-24	B. suis bv2	Le Flèche2006 (http://www.biomedcentral.com/1471-2180/6/9)	B.suis biovar 2	Hare	France:Moulins	1993	3.33442	46.5681	9	64	47			2	4	8	14	6	1	5	2	5	43	42	9	16	11	11	2	8
2006LeFleche#045	45	BCCN#93-63	B. suis bv2	Le Flèche2006 (http://www.biomedcentral.com/1471-2180/6/9)	B.suis biovar 2	Swine	France:Rouen	1993	1.09997	49.4432	7	73	44			2	4	8	14	6	1	5	6	6	43	42	9	15	9	13	2	7
2006LeFleche#046	46	BCCN#94-11	B. suis bv2	Le Flèche2006 (http://www.biomedcentral.com/1471-2180/6/9)	B.suis biovar 2	Boar	France:Colmar	1994	7.35851	48.0794						2		9	14	6	1	5	7	7	43	42	9	9	10	14	2	6
2006LeFleche#047	47	BCCN#96-140	B. suis bv2	Le Flèche2006 (http://www.biomedcentral.com/1471-2180/6/9)	B.suis biovar 2	Swine	France:Angouleme	1996	0.156237	45.6484	16	48	54			2	5	8	14	5	1	5	7	6	41	40	9	20	7	15	2	5
2006LeFleche#048	48	BCCN#97-108	B. suis bv2	Le Flèche2006 (http://www.biomedcentral.com/1471-2180/6/9)	B.suis biovar 2	Swine	France:Perigueux	1997	0.721115	45.184	16	48	54			2	5	8	14	5	1	5	7	6	41	40	9	22	7	13	2	5
2006LeFleche#049	49	BCCN#98-9	B. suis bv2	Le Flèche2006 (http://www.biomedcentral.com/1471-2180/6/9)	B.suis biovar 2	Boar	France:Limoges	1998	1.2611	45.8336	16	48	54			2	5	8	14	5	1	5	7	6	41	40	9	8	7	9	2	5
2006LeFleche#050	50	BCCN#98-95	B. suis bv2	Le Flèche2006 (http://www.biomedcentral.com/1471-2180/6/9)	B.suis biovar 2	Swine	France:Limoges	1998	1.2611	45.8336	7	73	44			2	4	8	14	6	1	5	6	6	43	42	9	6	9	16	2	10
2006LeFleche#051	51	BCCN#00-8	B. suis bv2	Le Flèche2006 (http://www.biomedcentral.com/1471-2180/6/9)	B.suis biovar 2	Cattle	France:Clermont-Ferrand	2000	3.08703	45.7772	8	74	45			2	4	8	14	6	1	5	7	6	43	42	9	4	7	3	2	7
2006LeFleche#052	52	BCCN#00-23	B. suis bv2	Le Flèche2006 (http://www.biomedcentral.com/1471-2180/6/9)	B.suis biovar 2	Swine	France:Limoges	2000	1.2611	45.8336	7	73	44			2	4	8	14	6	1	5	6	6	43	42	9	4	6	24	2	6
2006LeFleche#053	53	BCCN#00-24	B. suis bv2	Le Flèche2006 (http://www.biomedcentral.com/1471-2180/6/9)	B.suis biovar 2	Boar	France:Limoges	2000	1.2611	45.8336	7	70	41			2	4	8	14	6	1	5	6	4	43	42	9	8	4	8	2	8
2006LeFleche#054	54	BCCN#01-25	B. suis bv2	Le Flèche2006 (http://www.biomedcentral.com/1471-2180/6/9)	B.suis biovar 2	Boar	Germany	2001	10.4515	51.1657	16	47	53			2	5	8	14	5	1	5	7	5	41	40	9	4	12	18	2	5
2006LeFleche#055	55	BCCN#01-30	B. suis bv2	Le Flèche2006 (http://www.biomedcentral.com/1471-2180/6/9)	B.suis biovar 2	Swine	Portugal	2001	-8.22445	39.3999	19	35	58			2	5	8	9	5	1	5	5	6	38	38	9	8	5	15	2	6
2006LeFleche#056	56	BCCN#01-34	B. suis bv2	Le Flèche2006 (http://www.biomedcentral.com/1471-2180/6/9)	B.suis biovar 2	Swine	Spain:Badajoz	2001	-6.97017	38.8801	18	34	59			2	5	8	9	5	1	5	4	6	38	38	9	7	7	11	2	7
2006LeFleche#057	57	BCCN#01-36	B. suis bv2	Le Flèche2006 (http://www.biomedcentral.com/1471-2180/6/9)	B.suis biovar 2	Swine	Spain:Huelva	2001	-6.94472	37.2614	18	34	59			2	5	8	9	5	1	5	4	6	38	38	9	20	9	13	2	5
2006LeFleche#058	58	BCCN#01-38	B. suis bv2	Le Flèche2006 (http://www.biomedcentral.com/1471-2180/6/9)	B.suis biovar 2	Swine	Spain:Salamanca	2001	-5.66354	40.9701	19	35	58			2	5	8	9	5	1	5	5	6			9	10	5	11	2	7
2006LeFleche#059	59	BCCN#01-41	B. suis bv2	Le Flèche2006 (http://www.biomedcentral.com/1471-2180/6/9)	B.suis biovar 2	Swine	Spain:Badajoz	2001	-6.97017	38.8801	19	35	58			2	5	8	9	5	1	5	5	6	38	38	9	13	5	19	2	6
2006LeFleche#060	60	BCCN#01-43	B. suis bv2	Le Flèche2006 (http://www.biomedcentral.com/1471-2180/6/9)	B.suis biovar 2	Swine	Spain:Badajoz	2001	-6.97017	38.8801	19	35	58			2	5	8	9	5	1	5	5	6	38	38	9	14	5	18	2	8
2006LeFleche#061	61	BCCN#01-45	B. suis bv2	Le Flèche2006 (http://www.biomedcentral.com/1471-2180/6/9)	B.suis biovar 2	Swine	Spain:Salamanca	2001	-5.66354	40.9701	19	35	58			2	5	8	9	5	1	5	5	6	38	38	9	14	5	7	2	6
2006LeFleche#062	62	BCCN#01-47	B. suis bv2	Le Flèche2006 (http://www.biomedcentral.com/1471-2180/6/9)	B.suis biovar 2	Swine	Spain:Toledo	2001	-4.02732	39.8628	19	31	60			2	5	8	9	5	1	5	5	5	38	38	9	12	9	7	2	7
2006LeFleche#063	63	BCCN#01-51	B. suis bv2	Le Flèche2006 (http://www.biomedcentral.com/1471-2180/6/9)	B.suis biovar 2	Swine	Spain:Badajoz	2001	-6.97017	38.8801	19	35	58			2	5	8	9	5	1	5	5	6	38	38	9	9	5	14	2	7
2006LeFleche#064	64	BCCN#02-18	B. suis bv2	Le Flèche2006 (http://www.biomedcentral.com/1471-2180/6/9)	B.suis biovar 2	Hare	France:Angers	2002	-0.563166	47.4784	9	75	50			2	4	8	14	6	1	5	2	6	43	42	9	7	5	16	2	6
2006LeFleche#065	65	BCCN#02-20	B. suis bv2	Le Flèche2006 (http://www.biomedcentral.com/1471-2180/6/9)	B.suis biovar 2	Swine	France:Niort	2002	-0.464777	46.3237	7	73	44			2	4	8	14	6	1	5	6	6	43	42	9	13	13	6	2	11
2006LeFleche#066	66	BCCN#02-21	B. suis bv2	Le Flèche2006 (http://www.biomedcentral.com/1471-2180/6/9)	B.suis biovar 2	Swine	France:Gueret	2002	1.87145	46.1696	11	69	40			2	4	8	14	4	1	5	6	4	43	42	9	15	4	7	2	7
2006LeFleche#067	67	BCCN#02-23	B. suis bv2	Le Flèche2006 (http://www.biomedcentral.com/1471-2180/6/9)	B.suis biovar 2	Boar	France:Chambery	2002	5.91778	45.5646	7	73	44			2	4	8	14	6	1	5	6	6	43	42	9	12	6	8	2	8
2006LeFleche#068	68	BCCN#02-36	B. suis bv2	Le Flèche2006 (http://www.biomedcentral.com/1471-2180/6/9)	B.suis biovar 2	Swine	France:Le Mans	2002	0.199556	48.0061	7	73	44			2	4	8	14	6	1	5	6	6	43	42	9	11	12	7	2	10
2006LeFleche#069	69	BCCN#02-47	B. suis bv2	Le Flèche2006 (http://www.biomedcentral.com/1471-2180/6/9)	B.suis biovar 2	Hare	France:Saint-Etienne	2002	4.38718	45.4397	10	60	38			2	4	8	14	5	1	5	2	5	43	42	9	11	11	14	2	5
2006LeFleche#070	70	BCCN#02-48	B. suis bv2	Le Flèche2006 (http://www.biomedcentral.com/1471-2180/6/9)	B.suis biovar 2	Hare	France:Angers	2002	-0.563166	47.4784	9	75	50			2	4	8	14	6	1	5	2	6	43	42	9	9	5	8	2	6
2006LeFleche#071	71	BCCN#02-50	B. suis bv2	Le Flèche2006 (http://www.biomedcentral.com/1471-2180/6/9)	B.suis biovar 2	Swine	France:Le Mans	2002	0.199556	48.0061	7	73	44			2	4	8	14	6	1	5	6	6	43	42	9	9	10	11	2	9
2006LeFleche#072	72	BCCN#03-2	B. suis bv2	Le Flèche2006 (http://www.biomedcentral.com/1471-2180/6/9)	B.suis biovar 2	Hare	France:Grenoble	2003	5.72452	45.1885	10	61	39			2	4	8	14	5	1	5	2	6	43	42	9	15	4	17	2	5
2006LeFleche#073	73	BCCN#03-3	B. suis bv2	Le Flèche2006 (http://www.biomedcentral.com/1471-2180/6/9)	B.suis biovar 2	Boar	France:Tours	2003	0.68484	47.3941	16	48	54			2	5	8	14	5	1	5	7	6	41	40	9	15	8	17	2	5
2006LeFleche#074	74	BCCN#03-5	B. suis bv2	Le Flèche2006 (http://www.biomedcentral.com/1471-2180/6/9)	B.suis biovar 2	Swine	France:Moulins	2003	3.33442	46.5681	12	72	43			2	4	8	14	7	1	5	6	6	43	42	9	6	4	18	2	5
2006LeFleche#075	75	BCCN#03-6	B. suis bv2	Le Flèche2006 (http://www.biomedcentral.com/1471-2180/6/9)	B.suis biovar 2	Boar	France:Chambery	2003	5.91778	45.5646	7	73	44			2	4	8	14	6	1	5	6	6	43	42	9	12	4	14	2	9
2006LeFleche#076	76	BCCN#03-11	B. suis bv2	Le Flèche2006 (http://www.biomedcentral.com/1471-2180/6/9)	B.suis biovar 2	Boar	France:Rennes	2003	-1.67571	48.1135	7	73	44			2	4	8	14	6	1	5	6	6	43	42	9	9	8	7	2	10
2006LeFleche#077	77	BCCN#02-42	B. suis bv2	Le Flèche2006 (http://www.biomedcentral.com/1471-2180/6/9)	B.suis biovar 2	Swine	Croatia	2002	15.2	45.1	16	46	57			2	5	8	14	5	1	5	7	4	43	42	9	10	5	3	2	8
2006LeFleche#078	78	BCCN#96-36	B. suis	Le Flèche2006 (http://www.biomedcentral.com/1471-2180/6/9)	B.suis biovar 1	Swine	Argentina	1996	-63.6167	-38.4161	6	89	33			2	3	6	10	4	1	5	2	4	38	38	9	4	5	5	5	3
2006LeFleche#079	79	BCCN#96-22	B. melitensis bv1	Le Flèche2006 (http://www.biomedcentral.com/1471-2180/6/9)	Americas	Ovine	Israel	1996	34.8516	31.0461	47	163	138			3	4	2	13	4	2	3	3	8	36	36	6	2	4	6	3	6
2006LeFleche#080	80	BCCN#75-478	B. melitensis bv1	Le Flèche2006 (http://www.biomedcentral.com/1471-2180/6/9)	E. Mediterranean	Ovine	Israel	1975	34.8516	31.0461	43	210	125			1	5	3	13	3	2	3	2	4	41	40	8	5	5	3	5	4
2006LeFleche#081	81	BCCN#90-61	B. melitensis bv1	Le Flèche2006 (http://www.biomedcentral.com/1471-2180/6/9)	Americas		South Africa	1990	22.9375	-30.5595	47	163	138			3	4	2	13	4	2	3	3	8	36	36	6	2	4	7	4	6
2006LeFleche#082	82	BCCN#77-6	B. melitensis bv2	Le Flèche2006 (http://www.biomedcentral.com/1471-2180/6/9)	W. Mediterranean	Caprine	France:Nice	1977	7.26559	43.696	51	123	96			3	5	3	13	1	1	3	3	7	43	42	8	5	5	12	4	3
2006LeFleche#083	83	BCCN#80-39	B. melitensis bv2	Le Flèche2006 (http://www.biomedcentral.com/1471-2180/6/9)	W. Mediterranean	Ovine	France:Digne-les-Bains	1980	6.23598	44.0922	51	123	95			3	5	3	13	1	1	3	3	7	49	46	8	7	5	14	7	3
2006LeFleche#084	84	BCCN#84-3	B. dog Costa Rica	Le Flèche2006 (http://www.biomedcentral.com/1471-2180/6/9)	B.dog Costa Rica	Dog	Costa Rica	1984	-83.7534	9.74892	46	76	97			2	5	3	12	3	1	3	2	5	36	36	9	9	6	7	10	4
2006LeFleche#085	85	BCCN#92-87	B. melitensis bv2	Le Flèche2006 (http://www.biomedcentral.com/1471-2180/6/9)	E. Mediterranean	Ovine	Spain:Aragon	1992	-0.905662	41.5976	43	209	105			1	5	3	13	3	2	3	2	5	9	10	8	4	4	3	4	5
2006LeFleche#086	86	BCCN#95-33	B. melitensis bv2	Le Flèche2006 (http://www.biomedcentral.com/1471-2180/6/9)	W. Mediterranean	Ovine	Italia:Sicilia	1995	14.0154	37.6	51	123	96			3	5	3	13	1	1	3	3	7	43	42	8	5	5	7	7	3
2006LeFleche#087	87	BCCN#91-243	B. melitensis bv3	Le Flèche2006 (http://www.biomedcentral.com/1471-2180/6/9)	W. Mediterranean	Ovine	Tunisia	1991	9.5375	33.8869	51	123	94			3	5	3	13	1	1	3	3	7	45	44	8	6	2	9	4	3
2006LeFleche#088	88	BCCN#95-30	B. melitensis bv3	Le Flèche2006 (http://www.biomedcentral.com/1471-2180/6/9)	W. Mediterranean	Ovine	Italia:Sicilia	1995	14.0154	37.6	49	112	89			3	6	3	14	1	1	3	3	7	45	44	8	7	4	6	6	3
2006LeFleche#089	89	BCCN#95-36	B. melitensis bv3	Le Flèche2006 (http://www.biomedcentral.com/1471-2180/6/9)	W. Mediterranean	Caprine	Italia:Sicilia	1995	14.0154	37.6	49	111	88			3	6	3	14	1	1	3	3	8	45	44	8	5	4	8	7	3
2006LeFleche#090	90	BCCN#96-31	B. melitensis bv3	Le Flèche2006 (http://www.biomedcentral.com/1471-2180/6/9)	E. Mediterranean	Ovine	Israel	1996	34.8516	31.0461	44	207	110			1	4	3	13	3	2	3	2	4	41	40	8	5	4	3	4	5
2006LeFleche#091	91	BCCN#96-32	B. melitensis bv3	Le Flèche2006 (http://www.biomedcentral.com/1471-2180/6/9)	E. Mediterranean	Ovine	Israel	1996	34.8516	31.0461	44	207	110			1	4	3	13	3	2	3	2	4	41	40	8	6	4	3	4	5
2006LeFleche#092	92	BCCN#96-56	B. melitensis bv3	Le Flèche2006 (http://www.biomedcentral.com/1471-2180/6/9)	W. Mediterranean	Ovine	Italia:Sicilia	1996	14.0154	37.6	49	112	87			3	6	3	14	1	1	3	3	7	43	42	8	7	6	8	4	3
2006LeFleche#093	93	BCCN#96-97	B. melitensis bv3	Le Flèche2006 (http://www.biomedcentral.com/1471-2180/6/9)	W. Mediterranean	Cattle	Italia:Sicilia	1996	14.0154	37.6	50	108	86			3	5	3	14	1	1	3	3	7	43	42	8	7	4	9	8	3
2006LeFleche#094	94	BCCN#90-112	B. melitensis bv3	Le Flèche2006 (http://www.biomedcentral.com/1471-2180/6/9)	E. Mediterranean	Cattle	Greece	1990	21.8243	39.0742	43	210	125			1	5	3	13	3	2	3	2	4	41	40	8	6	4	6	4	3
2006LeFleche#095	95	BCCN#92-80	B. melitensis bv3	Le Flèche2006 (http://www.biomedcentral.com/1471-2180/6/9)	E. Mediterranean	Ovine	Spain:Basque country	1992	-2.61893	42.9896	42	218	116			1	5	3	13	2	2	3	2	4	41	40	8	4	7	3	4	6
2006LeFleche#096	96	BCCN#92-106a	B. melitensis bv3	Le Flèche2006 (http://www.biomedcentral.com/1471-2180/6/9)	W. Mediterranean		Algeria	1992	1.65963	28.0339	51	123	94			3	5	3	13	1	1	3	3	7	45	44	8	6	2	7	4	3
2006LeFleche#097	97	BCCN#94-16	B. melitensis bv3	Le Flèche2006 (http://www.biomedcentral.com/1471-2180/6/9)	W. Mediterranean	Cattle	France:Rodez	1994	2.57599	44.3494	51	123	96			3	5	3	13	1	1	3	3	7	43	42	8	5	3	7	4	3
2006LeFleche#098	98	BCCN#R19	B. melitensis	Le Flèche2006 (http://www.biomedcentral.com/1471-2180/6/9)	Americas	Caprine	Malta		14.3754	35.9375	48	149	130			3	4	3	13	5	2	3	3	6	36	36	5	2	4	8	6	5
2006LeFleche#099	99	BCCN#92-117	B. melitensis	Le Flèche2006 (http://www.biomedcentral.com/1471-2180/6/9)	W. Mediterranean	Ovine	France:Rodez	1992	2.57599	44.3494	51	123	96			3	5	3	13	1	1	3	3	7	43	42	8	6	4	9	5	3
2006LeFleche#100	100	BCCN#94-49	B. melitensis	Le Flèche2006 (http://www.biomedcentral.com/1471-2180/6/9)	E. Mediterranean	Ovine	India	1994	78.9629	20.5937	42	218	116			1	5	3	13	2	2	3	2	4	41	40	8	5	4	3	6	4
2006LeFleche#101	101	BCCN#92-73	B. abortus bv1	Le Flèche2006 (http://www.biomedcentral.com/1471-2180/6/9)	abortus C	Cattle	France:Limoges	1992	1.2611	45.8336	33	262	76			3	5	4	12	2	2	3	3	6	43	42	8	5	6	3	4	4
2006LeFleche#102	102	BCCN#95-11	B. abortus bv1	Le Flèche2006 (http://www.biomedcentral.com/1471-2180/6/9)	abortus C	Cattle	France:Clermont-Ferrand	1995	3.08703	45.7772	33	262	76			3	5	4	12	2	2	3	3	6	43	42	8	5	7	3	4	4
2006LeFleche#103	103	BCCN#95-19	B. abortus bv1	Le Flèche2006 (http://www.biomedcentral.com/1471-2180/6/9)	abortus C	Chamois	France:Chambery	1995	5.91778	45.5646	28	276	82			4	5	4	12	2	2	3	3	6	43	42	8	4	4	3	3	4
2006LeFleche#104	104	BCCN#95-51	B. abortus bv1	Le Flèche2006 (http://www.biomedcentral.com/1471-2180/6/9)	abortus C	Cattle	Argentina	1995	-63.6167	-38.4161	28	276	82			4	5	4	12	2	2	3	3	6	43	42	8	3	4	3	6	5
2006LeFleche#105	105	BCCN#95-55	B. abortus bv1	Le Flèche2006 (http://www.biomedcentral.com/1471-2180/6/9)	abortus C	Cattle	Costa Rica	1995	-83.7534	9.74892	28	276	82			4	5	4	12	2	2	3	3	6	43	42	8	3	4	3	3	5
2006LeFleche#106	106	BCCN#96-62	B. abortus bv1	Le Flèche2006 (http://www.biomedcentral.com/1471-2180/6/9)	abortus C	Cattle	Italia:Sicilia	1996	14.0154	37.6	28	267	81			4	5	4	12	2	2	3	3	4	43	42	8	4	4	3	3	4
2006LeFleche#107	107	BCCN#V1	B. abortus bv1	Le Flèche2006 (http://www.biomedcentral.com/1471-2180/6/9)	abortus C	Cattle	USA		-95.7129	37.0902	28	276	82			4	5	4	12	2	2	3	3	6	43	42	8	3	5	3	3	5
2006LeFleche#108	108	BCCN#91-90	B. abortus bv3	Le Flèche2006 (http://www.biomedcentral.com/1471-2180/6/9)	abortus C	Cattle	Greece	1991	21.8243	39.0742	36	254	72			4	5	3	12	2	2	3	1	6	43	42	8	4	5	4	3	3
2006LeFleche#109	109	BCCN#92-25	B. abortus bv3	Le Flèche2006 (http://www.biomedcentral.com/1471-2180/6/9)	abortus C	Cattle	France:La Roche-sur-Yon	1992	-1.42644	46.6705	36	254	72			4	5	3	12	2	2	3	1	6	43	42	8	4	5	5	4	3
2006LeFleche#110	110	BCCN#93-15	B. abortus bv3	Le Flèche2006 (http://www.biomedcentral.com/1471-2180/6/9)	abortus C	Cattle	Spain:Pamplona	1993	-1.64827	42.8117	36	254	72			4	5	3	12	2	2	3	1	6	43	42	8	4	5	6	4	3
2006LeFleche#111	111	BCCN#93-26	B. abortus bv3	Le Flèche2006 (http://www.biomedcentral.com/1471-2180/6/9)	abortus B	Dromedary	Sudan	1993	30.2176	12.8628	34	238	63			3	5	4	11	2	2	3	3	6	41	40	8	6	8	3	7	7
2006LeFleche#112	112	BCCN#94-18	B. abortus bv3	Le Flèche2006 (http://www.biomedcentral.com/1471-2180/6/9)	abortus C	Cattle	France:Limoges	1994	1.2611	45.8336	36	254	72			4	5	3	12	2	2	3	1	6	43	42	8	4	5	7	3	3
2006LeFleche#113	113	BCCN#94-19	B. abortus bv3	Le Flèche2006 (http://www.biomedcentral.com/1471-2180/6/9)	abortus C	Cattle	France:Limoges	1994	1.2611	45.8336	36	254	72			4	5	3	12	2	2	3	1	6	43	44	8	4	5	7	3	3
2006LeFleche#114	114	BCCN#95-7	B. abortus bv3	Le Flèche2006 (http://www.biomedcentral.com/1471-2180/6/9)	abortus C	Cattle	France:Limoges	1995	1.2611	45.8336	36	254	72			4	5	3	12	2	2	3	1	6	43	44	8	4	5	5	3	3
2006LeFleche#115	115	BCCN#95-34	B. abortus bv3	Le Flèche2006 (http://www.biomedcentral.com/1471-2180/6/9)	abortus C	Cattle	Italia:Sicilia	1995	14.0154	37.6	36	254	72			4	5	3	12	2	2	3	1	6	43	44	8	3	5	8	3	3
2006LeFleche#116	116	BCCN#95-31	B. abortus bv4	Le Flèche2006 (http://www.biomedcentral.com/1471-2180/6/9)	abortus C	Cattle	Italia:Sicilia	1995	14.0154	37.6	28	276	82			4	5	4	12	2	2	3	3	6	43	44	8	4	7	3	4	5
2006LeFleche#117	117	BCCN#80-133	B. abortus bv9	Le Flèche2006 (http://www.biomedcentral.com/1471-2180/6/9)	abortus C	Dog	Belgium	1980	4.46994	50.5039	39	228	67			3	5	3	12	2	2	2	3	7	43	44	8	4	5	3	4	3
2006LeFleche#118	118	BCCN#87-46	B. abortus bv9	Le Flèche2006 (http://www.biomedcentral.com/1471-2180/6/9)	abortus C	Cattle	France:Tarbes	1987	0.078082	43.233	39	228	67			3	5	3	12	2	2	2	3	7	43	42	8	4	6	3	3	3
2006LeFleche#119	119	BCCN#99-98	B. abortus bv7	Le Flèche2006 (http://www.biomedcentral.com/1471-2180/6/9)	abortus C	Cattle	Mongolia	1999	103.847	46.8625	36	254	72			4	5	3	12	2	2	3	1	6	43	42	8	5	6	4	3	3
2006LeFleche#120	120		B. abortus	Le Flèche2006 (http://www.biomedcentral.com/1471-2180/6/9)	abortus C	Cattle	USA		-95.7129	37.0902	27	274	79	5		4	5	4	12	2	3	3	3	6	43	42	8	3	7	3	3	5
2006LeFleche#121	121	BCCN#R22	B. ovis	Le Flèche2006 (http://www.biomedcentral.com/1471-2180/6/9)	B.ovis	Ovine	USA		-95.7129	37.0902	1	83	25	13		3	5	2	10	1	1	5	2	3	7	8	9	9	9	9	14	2
2006LeFleche#122	122	BCCN#97-41	B. ovis	Le Flèche2006 (http://www.biomedcentral.com/1471-2180/6/9)	B.ovis	Ovine	Argentina	1997	-63.6167	-38.4161	1	83	25			3	5	2	10	1	1	5	2	3			9	7	7	16	8	2
2006LeFleche#123	123	BCCN#98-46	B. ovis	Le Flèche2006 (http://www.biomedcentral.com/1471-2180/6/9)	B.ovis	Ovine	Argentina	1998	-63.6167	-38.4161	1	83	25			3	5	2	10	1	1	5	2	3	7	8	9	6	12	12	14	2
2006LeFleche#124	124	BfR 7	B. abortus bv6	Le Flèche2006 (http://www.biomedcentral.com/1471-2180/6/9)	abortus B	Cattle	Tchad		18.7322	15.4542	34	238	63			3	5	4	11	2	2	3	3	6	41	40	8	6	4	3	8	4
2006LeFleche#125	125	BfR 8	B. abortus bv6	Le Flèche2006 (http://www.biomedcentral.com/1471-2180/6/9)	abortus B	Cattle	Tchad		18.7322	15.4542	35	232	62			3	5	4	11	2	1	3	3	6	41	40	8	5	4	3	6	5
2006LeFleche#126	126	BfR 9	B. suis bv2	Le Flèche2006 (http://www.biomedcentral.com/1471-2180/6/9)	B.suis biovar 2	Wild boar	Germany:Halle	2002	11.9688	51.497	7	68	42			2	4	8	14	6	1	5	6	7	43	42	9	13	7	20	2	10
2006LeFleche#127	127	BfR 23	B. melitensis bv1	Le Flèche2006 (http://www.biomedcentral.com/1471-2180/6/9)	E. Mediterranean	Caprine	United Arab Emirates		53.8478	23.4241	41	221	85			3	5	3	12	4	2	3	5	7	36	36	8	5	4	7	6	5
2006LeFleche#128	128	BfR 25	B. melitensis bv1	Le Flèche2006 (http://www.biomedcentral.com/1471-2180/6/9)	E. Mediterranean	Caprine	United Arab Emirates		53.8478	23.4241	41	221	85			3	5	3	12	4	2	3	5	7	36	36	8	4	4	6	6	5
2006LeFleche#129	129	BfR 43	B. melitensis bv2	Le Flèche2006 (http://www.biomedcentral.com/1471-2180/6/9)	E. Mediterranean			1972			43	209	105			1	5	3	13	3	2	3	2	5	9	10	8	3	4	3	7	5
2006LeFleche#130	130	BfR 44	B. melitensis bv2	Le Flèche2006 (http://www.biomedcentral.com/1471-2180/6/9)	E. Mediterranean			1972			43	209	105			1	5	3	13	3	2	3	2	5	9	10	8	3	4	3	6	5
2006LeFleche#131	131	BfR 46	B. melitensis bv2	Le Flèche2006 (http://www.biomedcentral.com/1471-2180/6/9)	E. Mediterranean		Germany:Bonn	1999	7.09821	50.7374	43	210	125			1	5	3	13	3	2	3	2	4	41	40	8	6	4	4	7	3
2006LeFleche#132	132	BfR 50	B. melitensis bv2	Le Flèche2006 (http://www.biomedcentral.com/1471-2180/6/9)	E. Mediterranean	Ovine	Syria:Aleppo	1990	37.1593	36.2155	43	210	122			1	5	3	13	3	2	3	2	4	43	42	8	8	4	8	7	3
2006LeFleche#133	133	BfR 51	B. melitensis bv2	Le Flèche2006 (http://www.biomedcentral.com/1471-2180/6/9)	E. Mediterranean	Ovine	Syria:Meskane	1990	40.0833	36.7667	43	210	122			1	5	3	13	3	2	3	2	4	43	42	8	4	4	3	5	4
2006LeFleche#134	134	BfR 91	B. abortus bv1	Le Flèche2006 (http://www.biomedcentral.com/1471-2180/6/9)	abortus C	Cattle	Switzerland:Bern	1996	7.44461	46.9479	27	274	79			4	5	4	12	2	3	3	3	6	43	42	8	3	4	3	3	5
2006LeFleche#135	135	BfR 95	B. abortus bv1	Le Flèche2006 (http://www.biomedcentral.com/1471-2180/6/9)	abortus C	Mouse					28	276	82			4	5	4	12	2	2	3	3	6	43	42	8	3	6	3	3	5
2006LeFleche#136	136	BfR 96	B. abortus bv1	Le Flèche2006 (http://www.biomedcentral.com/1471-2180/6/9)	abortus C	Cattle	Zimbabwe		29.1549	-19.0154	31	260	74			4	5	4	12	1	3	3	3	6	43	42	8	3	4	3	3	5
2006LeFleche#137	137	BfR 97	B. abortus bv1	Le Flèche2006 (http://www.biomedcentral.com/1471-2180/6/9)	abortus C	Cattle	Zimbabwe		29.1549	-19.0154	37	275	77			4	5	4	12	2	2	3	1	6	43	42	8	3	4	3	3	6
2006LeFleche#138	138	BfR 98	B. abortus bv1	Le Flèche2006 (http://www.biomedcentral.com/1471-2180/6/9)	abortus C		Germany:Lagesbuttel	1972	10.4606	52.3478	28	276	82			4	5	4	12	2	2	3	3	6	43	42	8	5	4	3	6	4
2006LeFleche#139	139	BfR 99	B. abortus bv1	Le Flèche2006 (http://www.biomedcentral.com/1471-2180/6/9)	abortus C		Switzerland:Bern	1972	7.44461	46.9479	28	276	82			4	5	4	12	2	2	3	3	6	43	42	8	3	5	3	4	6
2006LeFleche#140	140	BfR 100	B. abortus bv1	Le Flèche2006 (http://www.biomedcentral.com/1471-2180/6/9)	abortus C		Germany:Musterkappeln	1972	7.6	52.3806	32	257	73			4	5	4	12	1	2	3	3	6	43	42	6	5	4	3	4	5
2006LeFleche#141	141	BfR 101	B. abortus bv3	Le Flèche2006 (http://www.biomedcentral.com/1471-2180/6/9)	abortus C	Cattle	Germany:Rostock	1998	12.1004	54.0834	36	242	70			4	5	3	12	2	2	3	1	7	43	42	8	4	5	6	4	3
2006LeFleche#142	142	BfR 106	B. abortus bv3	Le Flèche2006 (http://www.biomedcentral.com/1471-2180/6/9)	abortus C	Cattle	Germany:Frankfurt/O.	1998	8.75861	50.1263	36	242	70			4	5	3	12	2	2	3	1	7	43	42	8	4	6	6	4	3
2006LeFleche#143	143	BfR 107	B. abortus bv3	Le Flèche2006 (http://www.biomedcentral.com/1471-2180/6/9)	abortus C		Germany:Frankfurt/O.	1998	8.75861	50.1263	36	242	70			4	5	3	12	2	2	3	1	7	43	42	8	4	5	7	4	3
2006LeFleche#144	144	BfR 123	B. abortus bv6	Le Flèche2006 (http://www.biomedcentral.com/1471-2180/6/9)	abortus C			1972			36	254	72			4	5	3	12	2	2	3	1	6	43	44	8	5	5	4	3	3
2006LeFleche#145	145	BfR 124	B. abortus bv6	Le Flèche2006 (http://www.biomedcentral.com/1471-2180/6/9)	abortus C	Cattle	Syria	1993	38.9968	34.8021	38	252	68			2	5	3	12	2	2	3	1	6	45	44	8	4	9	6	3	3
2006LeFleche#146	146	BfR 130	B. canis	Le Flèche2006 (http://www.biomedcentral.com/1471-2180/6/9)	B.canis	Dog	Greece	2001	21.8243	39.0742	3	95	26			2	3	9	11	3	1	5	2	5	40	40	9	6	7	8	5	3
2006LeFleche#147	147	BfR 132	B. canis	Le Flèche2006 (http://www.biomedcentral.com/1471-2180/6/9)	B.canis	Dog		1976			3	94	28			2	3	9	11	3	1	5	2	6	40	40	9	7	5	9	7	3
2006LeFleche#148	148	BfR 138	B. suis bv2	Le Flèche2006 (http://www.biomedcentral.com/1471-2180/6/9)	B.suis biovar 2	Hare	Germany:Nurnberg	1999	11.0767	49.4521	9	75	50			2	4	8	14	6	1	5	2	6	43	42	9	28	9	11	2	5
2006LeFleche#149	149	BfR 139	B. suis bv2	Le Flèche2006 (http://www.biomedcentral.com/1471-2180/6/9)	B.suis biovar 2	Wild boar	Germany:Frankfurt/O.	2000	8.75861	50.1263	16	48	54			2	5	8	14	5	1	5	7	6	41	40	9	17	14	11	2	6
2006LeFleche#150	150	BfR 140	B. suis bv2	Le Flèche2006 (http://www.biomedcentral.com/1471-2180/6/9)	B.suis biovar 2	Wild boar	Germany:Halle	2000	11.9688	51.497	16	47	56			2	5	8	14	5	1	5	7	5	43	42	9	6	14	20	2	6
2006LeFleche#151	151	BfR 142	B. suis bv2	Le Flèche2006 (http://www.biomedcentral.com/1471-2180/6/9)	B.suis biovar 2	Hare	Switzerland:Bern	1998	7.44461	46.9479	9	75	50			2	4	8	14	6	1	5	2	6	43	42	9	20	13	9	2	5
2006LeFleche#152	152	BfR 143	B. suis bv2	Le Flèche2006 (http://www.biomedcentral.com/1471-2180/6/9)	B.suis biovar 2	Boar	Germany:Halle	2000	11.9688	51.497	16	46	57			2	5	8	14	5	1	5	7	4	43	42	9	15	14	13	2	6
2006LeFleche#153	153	BfR 144	B. suis bv2	Le Flèche2006 (http://www.biomedcentral.com/1471-2180/6/9)	B.suis biovar 2	Boar	Germany:Halle	2001	11.9688	51.497	16	46	57			2	5	8	14	5	1	5	7	4	43	42	9	14	13	13	2	6
2006LeFleche#154	154	BfR 147	B. suis bv2	Le Flèche2006 (http://www.biomedcentral.com/1471-2180/6/9)	B.suis biovar 2	Swine	Germany:Potsdam	2000	13.0727	52.3942	16	48	54			2	5	8	14	5	1	5	7	6	41	40	9	16	11	22	2	6
2006LeFleche#155	155	BfR 148	B. suis bv2	Le Flèche2006 (http://www.biomedcentral.com/1471-2180/6/9)	B.suis biovar 2	Hare	Switzerland:Bern		7.44461	46.9479	14	62	46			2	4	8	9	6	1	5	2	6	43	42	9	10	8	13	2	6
2006LeFleche#156	156	BfR 150	B. suis bv2	Le Flèche2006 (http://www.biomedcentral.com/1471-2180/6/9)	B.suis biovar 2	Swine	Germany:Aulendorf	1998	9.63779	47.9502	9	75	50			2	4	8	14	6	1	5	2	6	43	42	9	23	12	13	2	4
2006LeFleche#157	157	BfR 151	B. suis bv2	Le Flèche2006 (http://www.biomedcentral.com/1471-2180/6/9)	B.suis biovar 2	Wild boar	Germany:Halle	2001	11.9688	51.497	16	46	57			2	5	8	14	5	1	5	7	4	43	42	9	6	14	11	2	6
2006LeFleche#158	158	BfR 152	B. suis bv2	Le Flèche2006 (http://www.biomedcentral.com/1471-2180/6/9)	B.suis biovar 2	Wild boar	Germany:Halle	2001	11.9688	51.497	16	46	57			2	5	8	14	5	1	5	7	4	43	42	9	14	14	13	2	6
2006LeFleche#159	159	BfR 153	B. suis bv2	Le Flèche2006 (http://www.biomedcentral.com/1471-2180/6/9)	B.suis biovar 2	Boar	Germany:Bad Langensalza	2002	10.6445	51.1093	16	48	54			2	5	8	14	5	1	5	7	6	41	40	9	18	13	16	2	6
2006LeFleche#160	160	BfR 154	B. suis bv2	Le Flèche2006 (http://www.biomedcentral.com/1471-2180/6/9)	B.suis biovar 2	Swine	Germany:Leipzig	2002	12.3731	51.3397	20	45	55			2	5	8	9	5	1	5	7	4	43	42	9	10	7	17	2	8
2006LeFleche#161	161	BfR 155	B. suis bv2	Le Flèche2006 (http://www.biomedcentral.com/1471-2180/6/9)	B.suis biovar 2	Wild boar	Germany:Halle	2002	11.9688	51.497	16	49	52			2	5	8	14	5	1	5	7	7	41	40	9	12	9	10	2	5
2006LeFleche#162	162	BfR 156	B. suis bv2	Le Flèche2006 (http://www.biomedcentral.com/1471-2180/6/9)	B.suis biovar 2	Wild boar	Germany:Halle	2002	11.9688	51.497	16	46	57			2	5	8	14	5	1	5	7	4	43	42	9	6	13	19	2	6
2006LeFleche#163	163	BfR 157	B. suis bv2	Le Flèche2006 (http://www.biomedcentral.com/1471-2180/6/9)	B.suis biovar 2	Wild boar	Switzerland:Bern	2001	7.44461	46.9479	7	73	44			2	4	8	14	6	1	5	6	6	43	42	9	14	6	14	2	7
2006LeFleche#164	164	BfR 158	B. suis bv2	Le Flèche2006 (http://www.biomedcentral.com/1471-2180/6/9)	B.suis biovar 2	Wild boar	Germany:Halle	2003	11.9688	51.497	16	49	52			2	5	8	14	5	1	5	7	7	41	40	9	11	9	11	2	5
2006LeFleche#165	165	BfR 160	B. suis bv2	Le Flèche2006 (http://www.biomedcentral.com/1471-2180/6/9)	B.suis biovar 2	Wild boar	Germany:Halle	2003	11.9688	51.497	16	46	57			2	5	8	14	5	1	5	7	4	43	42	9	6	14	20	2	6
2006LeFleche#166	166	BfR 161	B. suis bv2	Le Flèche2006 (http://www.biomedcentral.com/1471-2180/6/9)	B.suis biovar 2	Wild boar	Germany:Halle	2003	11.9688	51.497	16	46	57			2	5	8	14	5	1	5	7	4	43	42	9	6	14	19	2	6
2006LeFleche#167	167	BfR 163	B. suis bv2	Le Flèche2006 (http://www.biomedcentral.com/1471-2180/6/9)	B.suis biovar 2	Wild boar	Germany:Halle	2003	11.9688	51.497	16	46	57			2	5	8	14	5	1	5	7	4	43	42	9	6	13	20	2	6
2006LeFleche#168	168	BfR 164	B. suis bv2	Le Flèche2006 (http://www.biomedcentral.com/1471-2180/6/9)	B.suis biovar 2	Wild boar	Germany:Halle	2003	11.9688	51.497	16	47	53			2	5	8	14	5	1	5	7	5	41	40	9	7	11	17	2	5
2006LeFleche#169	169	BfR 165	B. suis bv2	Le Flèche2006 (http://www.biomedcentral.com/1471-2180/6/9)	B.suis biovar 2	Wild boar	Germany:Halle	1999	11.9688	51.497	16	47	53			2	5	8	14	5	1	5	7	5	41	40	9	7	12	18	2	5
2006LeFleche#170	170	BfR 166	B. suis bv2	Le Flèche2006 (http://www.biomedcentral.com/1471-2180/6/9)	B.suis biovar 2	Wild boar	Germany:Bad Langensalza	1999	10.6445	51.1093	16	48	54			2	5	8	14	5	1	5	7	6	41	40	9	9	7	8	2	8
2006LeFleche#171	171	BfR 167	B. suis bv2	Le Flèche2006 (http://www.biomedcentral.com/1471-2180/6/9)	B.suis biovar 2	Wild boar	Germany:Halle	2003	11.9688	51.497	16	46	57			2	5	8	14	5	1	5	7	4	43	42	9	6	13	21	2	6
2006LeFleche#172	172	BfR 168	B. suis bv2	Le Flèche2006 (http://www.biomedcentral.com/1471-2180/6/9)	B.suis biovar 2	Wild boar	Germany:Halle	2003	11.9688	51.497	16	46	57			2	5	8	14	5	1	5	7	4	43	42	9	15	13	14	2	6
2006LeFleche#173	173	BfR 169	B. suis bv2	Le Flèche2006 (http://www.biomedcentral.com/1471-2180/6/9)	B.suis biovar 2	Wild boar	Germany:Halle	2004	11.9688	51.497	16	46	57			2	5	8	14	5	1	5	7	4	43	42	9	6	16	20	2	6
2006LeFleche#174	174	BfR 170	B. suis bv2	Le Flèche2006 (http://www.biomedcentral.com/1471-2180/6/9)	B.suis biovar 2	Wild boar	Germany:Halle	2004	11.9688	51.497	16	46	57			2	5	8	14	5	1	5	7	4	43	42	9	5	13	20	2	6
2006LeFleche#175	175	BfR 171	B. suis bv2	Le Flèche2006 (http://www.biomedcentral.com/1471-2180/6/9)	B.suis biovar 2	Wild boar	Germany:Halle	2004	11.9688	51.497	16	46	57			2	5	8	14	5	1	5	7	4	43	42	9	15	12	13	2	6
2006LeFleche#176	176	BfR 173	B. ovis	Le Flèche2006 (http://www.biomedcentral.com/1471-2180/6/9)	B.ovis	Ovine		1998			1	83	25			3	5	2	10	1	1	5	2	3	7	8	9	10	5	12	9	2
2006LeFleche#177	177	BfR 175	B. ovis	Le Flèche2006 (http://www.biomedcentral.com/1471-2180/6/9)	B.ovis	Ovine		1998			1	83	25			3	5	2	10	1	1	5	2	3	7	8	9	6	5	16	10	2
2006LeFleche#178	178	BfR 176	B. ovis	Le Flèche2006 (http://www.biomedcentral.com/1471-2180/6/9)	B.ovis	Ovine		1998			1	83	25			3	5	2	10	1	1	5	2	3	7	8	9	9	5	6	8	2
2006LeFleche#179	179	BfR 179	B. ovis	Le Flèche2006 (http://www.biomedcentral.com/1471-2180/6/9)	B.ovis	Ovine		1998			1	83	25			3	5	2	10	1	1	5	2	3	7	8	9	9	6	12	9	2
2006LeFleche#180	180	BfR 180	B. ovis	Le Flèche2006 (http://www.biomedcentral.com/1471-2180/6/9)	B.ovis	Ovine		1998			1	83	25			3	5	2	10	1	1	5	2	3	7	8	9	6	5	17	10	2
2006LeFleche#181	181	BfR 181	B. ovis	Le Flèche2006 (http://www.biomedcentral.com/1471-2180/6/9)	B.ovis	Ovine		1998			1	83	25			3	5	2	10	1	1	5	2	3	7	8	9	9	5	5	8	2
2006LeFleche#182	182	BCCN#87-66	B. canis	Le Flèche2006 (http://www.biomedcentral.com/1471-2180/6/9)	B.canis	Dog	Canada	1987	-106.347	56.1304	3	95	26			2	3	9	11	3	1	5	2	5	40	40	9	8	6	10	5	3
2006LeFleche#183	183	BCCN#96-105	B. canis	Le Flèche2006 (http://www.biomedcentral.com/1471-2180/6/9)	B.canis	Dog	Romania	1996	24.9668	45.9432	3	95	26			2	3	9	11	3	1	5	2	5	40	40	9	7	6	7	7	3
2006LeFleche#184	184	BCCN#96-107	B. canis	Le Flèche2006 (http://www.biomedcentral.com/1471-2180/6/9)	B.canis	Dog	Romania	1996	24.9668	45.9432	3	95	26			2	3	9	11	3	1	5	2	5	40	40	9	8	6	6	6	3
2006LeFleche#185	185	BCCN#96-121	B. canis	Le Flèche2006 (http://www.biomedcentral.com/1471-2180/6/9)	B.canis	Dog		1996			3	95	26			2	3	9	11	3	1	5	2	5	40	40	9	6	5	14	8	3
2006LeFleche#186	186	BCCN#97-3	B. canis	Le Flèche2006 (http://www.biomedcentral.com/1471-2180/6/9)	B.canis	Dog	France	1997	2.21375	46.2276	3	95	26			2	3	9	11	3	1	5	2	5	40	40	9	7	6	10	7	3
2006LeFleche#187	187	BCCN#3609(BCCN#R28)	B. suis bv4	Le Flèche2006 (http://www.biomedcentral.com/1471-2180/6/9)	B.suis biovar 4	Caribou					5	92	30			2	3	9	10	3	1	5	2	4	40	40	9	6	6	7	7	3
2006LeFleche#188	188	BCCN#R29	B. suis bv5	Le Flèche2006 (http://www.biomedcentral.com/1471-2180/6/9)	B.suis biovar 5						22	105	1			1	2	9	14	1	2	5	6	8	43	42	9	7	5	9	5	6
2006LeFleche#189	189	BCCN#87-57	B. suis bv4	Le Flèche2006 (http://www.biomedcentral.com/1471-2180/6/9)	B.suis biovar 4	Human	Canada	1987	-106.347	56.1304	3	93	29			2	3	9	11	3	1	5	2	4	40	40	9	5	5	10	10	3
2006LeFleche#190	190	BCCN#87-58	B. suis bv4	Le Flèche2006 (http://www.biomedcentral.com/1471-2180/6/9)	B.suis biovar 4	Human	Canada	1987	-106.347	56.1304	3	93	29			2	3	9	11	3	1	5	2	4	40	40	9	6	9	6	10	3
2006LeFleche#191	191	BCCN#87-59	B. suis bv4	Le Flèche2006 (http://www.biomedcentral.com/1471-2180/6/9)	B.suis biovar 4	Caribou	Canada	1987	-106.347	56.1304	3	93	29			2	3	9	11	3	1	5	2	4	40	40	9	8	4	5	12	3
2006LeFleche#192	192	BCCN#87-60	B. suis bv4	Le Flèche2006 (http://www.biomedcentral.com/1471-2180/6/9)	B.suis biovar 4	Musk ox	Canada	1987	-106.347	56.1304	3	93	29			2	3	9	11	3	1	5	2	4	40	40	9	6	5	7	9	3
2006LeFleche#193	193	BCCN#03-27	B. suis bv3	Le Flèche2006 (http://www.biomedcentral.com/1471-2180/6/9)	B.suis biovar 1	Horse	Croatia	2003	15.2	45.1	6	89	33			2	3	6	10	4	1	5	2	4	38	38	9	5	6	5	5	3
2006LeFleche#194	194	BCCN#74-308	B. ovis	Le Flèche2006 (http://www.biomedcentral.com/1471-2180/6/9)	B.ovis	Ovine	France:Pau	1974	-0.370797	43.2951	1	83	25			3	5	2	10	1	1	5	2	3	7	8	9	11	10	10	8	2
2006LeFleche#195	195	BCCN#74-345	B. ovis	Le Flèche2006 (http://www.biomedcentral.com/1471-2180/6/9)	B.ovis	Ovine	France:Pau	1974	-0.370797	43.2951	1	83	25			3	5	2	10	1	1	5	2	3	7	8	9	11	10	12	8	2
2006LeFleche#196	196	BCCN#76-247	B. ovis	Le Flèche2006 (http://www.biomedcentral.com/1471-2180/6/9)	B.ovis	Ovine	France:Avignon	1976	4.80553	43.9493	1	83	25			3	5	2	10	1	1	5	2	3	7	8	9	8	7	14	8	2
2006LeFleche#197	197	BCCN#76-250	B. ovis	Le Flèche2006 (http://www.biomedcentral.com/1471-2180/6/9)	B.ovis	Ovine	France:Pau	1976	-0.370797	43.2951	1	83	25			3	5	2	10	1	1	5	2	3	7	8	9	9	4	7	15	2
2006LeFleche#198	198	BCCN#76-258	B. ovis	Le Flèche2006 (http://www.biomedcentral.com/1471-2180/6/9)	B.ovis	Ovine	France:Pau	1976	-0.370797	43.2951	1	83	25			3	5	2	10	1	1	5	2	3	7	8	9	9	9	8	7	2
2006LeFleche#199	199	BCCN#77-7	B. ovis	Le Flèche2006 (http://www.biomedcentral.com/1471-2180/6/9)	B.ovis	Ovine	France:Nice	1977	7.26559	43.696	1	83	25			3	5	2	10	1	1	5	2	3	7	8	9	8	6	13	9	2
2006LeFleche#200	200	BCCN#78-256	B. ovis	Le Flèche2006 (http://www.biomedcentral.com/1471-2180/6/9)	B.ovis	Ovine	France:Rennes	1978	-1.67571	48.1135	1	82	24			3	5	2	10	1	1	5	2	3	7	8	7	7	6	10	8	2
2006LeFleche#201	201	BCCN#82-90	B. ovis	Le Flèche2006 (http://www.biomedcentral.com/1471-2180/6/9)	B.ovis	Ovine	France:Pau	1982	-0.370797	43.2951	1	83	25			3	5	2	10	1	1	5	2	3	7	8	9	10	7	15	9	2
2006LeFleche#202	202	BCCN#91-68	B. ovis	Le Flèche2006 (http://www.biomedcentral.com/1471-2180/6/9)	B.ovis	Ovine	Spain	1991	-3.74922	40.4637	2	81	23			2	5	2	10	1	1	5	2	3	7	8	9	4	6	9	5	2
2006LeFleche#203	203	BCCN#04-1	B. abortus bv7	Le Flèche2006 (http://www.biomedcentral.com/1471-2180/6/9)	abortus C		Turkey	2004	35.2433	38.9637	36	254	72			4	5	3	12	2	2	3	1	6	43	42	8	6	7	6	3	3
2007AlDahouk#001	204	BCCN#V3	B. melitensis bv1	Al Dahouk2007 (http://www.ncbi.nlm.nih.gov/pubmed/17261338)	Americas	Human	Mexico		-102.553	23.6345	47	162	135			3	4	2	13	4	2	3	3	7	36	36	6	2	5	6	8	4
2007AlDahouk#002	205	BCCN#87-92	B. melitensis bv1	Al Dahouk2007 (http://www.ncbi.nlm.nih.gov/pubmed/17261338)	Americas	Human	USA	1987	-95.7129	37.0902	56	129	126			2	4	2	12	4	2	3	3	9	36	36	7	2	4	3	3	5
2007AlDahouk#003	206	BCCN#03-14	B. melitensis bv1	Al Dahouk2007 (http://www.ncbi.nlm.nih.gov/pubmed/17261338)	Americas	Human	France:Essonne	2003	2.15694	48.4586	52	148	129			3	4	3	14	5	2	3	3	6	36	36	5	2	4	6	5	4
2007AlDahouk#004	207	BCCN#92-70	B. melitensis bv1	Al Dahouk2007 (http://www.ncbi.nlm.nih.gov/pubmed/17261338)	E. Mediterranean	Human	France:Paris	1992	2.35222	48.8566	63	213	111			1	5	3	13	2	3	3	2	4	41	40	8	4	4	3	4	6
2007AlDahouk#005	208	BCCN#93-2	B. melitensis bv1	Al Dahouk2007 (http://www.ncbi.nlm.nih.gov/pubmed/17261338)	E. Mediterranean	Human	France:Poitiers	1993	0.340375	46.5802	60	182	99			1	5	3	13	3	2	2	2	6	9	10	8	7	4	3	5	6
2007AlDahouk#006	209	BCCN#94-37	B. melitensis bv1	Al Dahouk2007 (http://www.ncbi.nlm.nih.gov/pubmed/17261338)	E. Mediterranean	Human	France:Paris	1994	2.35222	48.8566	43	210	125			1	5	3	13	3	2	3	2	4	41	40	8	5	4	8	6	9
2007AlDahouk#007	210	BCCN#96-137B	B. melitensis bv1	Al Dahouk2007 (http://www.ncbi.nlm.nih.gov/pubmed/17261338)	Americas	Human	Argentina	1996	-63.6167	-38.4161	54	157	132			3	4	2	13	5	2	3	3	9	36	36	6	2	3	8	9	6
2007AlDahouk#008	211	BCCN#74-235	B. melitensis bv2	Al Dahouk2007 (http://www.ncbi.nlm.nih.gov/pubmed/17261338)	W. Mediterranean	Human	France:Lyon	1974	4.83566	45.764	51	123	96			3	5	3	13	1	1	3	3	7	43	42	8	9	5	6	6	3
2007AlDahouk#009	212	BCCN#82-59	B. melitensis bv2	Al Dahouk2007 (http://www.ncbi.nlm.nih.gov/pubmed/17261338)	Americas	Human	Spain:Madrid	1982	-3.70379	40.4168	55	143	128			3	4	3	13	4	2	3	3	6	36	36	5	2	5	4	4	6
2007AlDahouk#010	213	BCCN#96-3	B. melitensis bv2	Al Dahouk2007 (http://www.ncbi.nlm.nih.gov/pubmed/17261338)	E. Mediterranean	Human	France:Tarbes	1996	0.078082	43.233	60	182	99			1	5	3	13	3	2	2	2	6	9	10	8	4	4	3	6	6
2007AlDahouk#011	214	BCCN#96-30	B. melitensis bv2	Al Dahouk2007 (http://www.ncbi.nlm.nih.gov/pubmed/17261338)	E. Mediterranean	Human	Israel	1996	34.8516	31.0461	43	210	125			1	5	3	13	3	2	3	2	4	41	40	8	4	5	3	6	5
2007AlDahouk#012	215	BCCN#83-198	B. melitensis bv3	Al Dahouk2007 (http://www.ncbi.nlm.nih.gov/pubmed/17261338)	E. Mediterranean	Human	Spain	1983	-3.74922	40.4637	42	218	116			1	5	3	13	2	2	3	2	4	41	40	8	5	7	3	6	5
2007AlDahouk#013	216	BCCN#92-42	B. melitensis bv3	Al Dahouk2007 (http://www.ncbi.nlm.nih.gov/pubmed/17261338)	W. Mediterranean	Human	Tunisia	1992	9.5375	33.8869	51	121	93			3	5	3	13	1	1	3	3	5	43	42	8	6	4	7	3	3
2007AlDahouk#014	217	BCCN#96-142	B. melitensis bv3	Al Dahouk2007 (http://www.ncbi.nlm.nih.gov/pubmed/17261338)	E. Mediterranean	Human	France:Lyon	1996	4.83566	45.764	42	218	116			1	5	3	13	2	2	3	2	4	41	40	8	5	7	3	4	5
2007AlDahouk#015	218	BCCN#02-2	B. melitensis bv3	Al Dahouk2007 (http://www.ncbi.nlm.nih.gov/pubmed/17261338)	W. Mediterranean	Human	Tunisia	2002	9.5375	33.8869	51	123	96			3	5	3	13	1	1	3	3	7	43	42	8	8	4		5	3
2007AlDahouk#016	219	BCCN#02-3	B. melitensis bv3	Al Dahouk2007 (http://www.ncbi.nlm.nih.gov/pubmed/17261338)	W. Mediterranean	Human	Tunisia	2002	9.5375	33.8869	51	124	92			3	5	3	13	1	1	3	3	9	43	42	8	7	4	3	10	3
2007AlDahouk#017	220	BCCN#02-4	B. melitensis bv3	Al Dahouk2007 (http://www.ncbi.nlm.nih.gov/pubmed/17261338)	W. Mediterranean	Human	Tunisia	2002	9.5375	33.8869	51	123	96			3	5	3	13	1	1	3	3	7	43	42	8	9	4	9	6	3
2007AlDahouk#018	221	BCCN#02-5	B. melitensis bv3	Al Dahouk2007 (http://www.ncbi.nlm.nih.gov/pubmed/17261338)	W. Mediterranean	Human	Tunisia	2002	9.5375	33.8869	51	124	92			3	5	3	13	1	1	3	3	9	43	42	8	5	5	3	9	3
2007AlDahouk#019	222	BCCN#02-6	B. melitensis bv3	Al Dahouk2007 (http://www.ncbi.nlm.nih.gov/pubmed/17261338)	W. Mediterranean	Human	Tunisia	2002	9.5375	33.8869	51	124	92			3	5	3	13	1	1	3	3	9	43	42	8	5	5	3	10	3
2007AlDahouk#020	223	BCCN#03-1	B. melitensis bv3	Al Dahouk2007 (http://www.ncbi.nlm.nih.gov/pubmed/17261338)	E. Mediterranean	Human	France:Paris	2003	2.35222	48.8566	42	218	116			1	5	3	13	2	2	3	2	4	41	40	8	5	7	3	5	5
2007AlDahouk#021	224	BCCN#03-13	B. melitensis bv3	Al Dahouk2007 (http://www.ncbi.nlm.nih.gov/pubmed/17261338)	W. Mediterranean	Human	France:Nice	2003	7.26559	43.696	51	123	94			3	5	3	13	1	1	3	3	7	45	44	8	7	2	13	4	3
2007AlDahouk#022	225	BCCN#96-148	B. melitensis bv3	Al Dahouk2007 (http://www.ncbi.nlm.nih.gov/pubmed/17261338)	W. Mediterranean	Human	Algeria	1996	1.65963	28.0339	51	123	94			3	5	3	13	1	1	3	3	7	45	44	8	8	2	9	4	3
2007AlDahouk#023	226	BCCN#94-62	B. melitensis	Al Dahouk2007 (http://www.ncbi.nlm.nih.gov/pubmed/17261338)	E. Mediterranean	Human	France:Agen	1994	0.616363	44.2031	43	209	105			1	5	3	13	3	2	3	2	5	9	10	8	3	4	3	5	5
2007AlDahouk#024	227	BCCN#96-144	B. melitensis	Al Dahouk2007 (http://www.ncbi.nlm.nih.gov/pubmed/17261338)	W. Mediterranean	Human	Algeria	1996	1.65963	28.0339	51	126	90			3	5	3	13	1	1	3	3	8	45	44	8	7	2	7	4	3
2007AlDahouk#025	228	BCCN#96-147	B. melitensis	Al Dahouk2007 (http://www.ncbi.nlm.nih.gov/pubmed/17261338)	W. Mediterranean	Human	Algeria	1996	1.65963	28.0339	51	124	92			3	5	3	13	1	1	3	3	9	43	42	8	6	6	3	5	3
2007AlDahouk#026	229	BfR 1	B. melitensis bv2	Al Dahouk2007 (http://www.ncbi.nlm.nih.gov/pubmed/17261338)	E. Mediterranean	Human	Turkey	2002	35.2433	38.9637	43	210	125			1	5	3	13	3	2	3	2	4	41	40	8	5	5	3	4	4
2007AlDahouk#027	230	BfR 2	B. melitensis bv2	Al Dahouk2007 (http://www.ncbi.nlm.nih.gov/pubmed/17261338)	E. Mediterranean	Human	Turkey	2002	35.2433	38.9637	42	218	116			1	5	3	13	2	2	3	2	4	41	40	8	7	6	3	5	5
2007AlDahouk#028	231	BfR 3	B. melitensis bv2	Al Dahouk2007 (http://www.ncbi.nlm.nih.gov/pubmed/17261338)	E. Mediterranean	Human	Turkey	2002	35.2433	38.9637	43	210	125			1	5	3	13	3	2	3	2	4	41	40	8	6	4	3	5	4
2007AlDahouk#029	232	BfR 4	B. melitensis bv2	Al Dahouk2007 (http://www.ncbi.nlm.nih.gov/pubmed/17261338)	E. Mediterranean	Human	Turkey	2002	35.2433	38.9637	42	218	116			1	5	3	13	2	2	3	2	4	41	40	8	6	5	3	8	6
2007AlDahouk#030	233	BfR 5	B. melitensis bv2	Al Dahouk2007 (http://www.ncbi.nlm.nih.gov/pubmed/17261338)	E. Mediterranean	Human	Turkey	2002	35.2433	38.9637	42	218	116			1	5	3	13	2	2	3	2	4	41	40	8	5	9	3	6	5
2007AlDahouk#031	234	BfR 6	B. melitensis bv2	Al Dahouk2007 (http://www.ncbi.nlm.nih.gov/pubmed/17261338)	E. Mediterranean	Human	Turkey	2002	35.2433	38.9637	43	209	104			1	5	3	13	3	2	3	2	5	36	36	8	4	4	3	5	6
2007AlDahouk#032	235	BfR 7	B. melitensis bv2	Al Dahouk2007 (http://www.ncbi.nlm.nih.gov/pubmed/17261338)	E. Mediterranean	Human	Turkey	2002	35.2433	38.9637	42	218	116			1	5	3	13	2	2	3	2	4	41	40	8	4	8	3	8	5
2007AlDahouk#033	236	BfR 8	B. melitensis bv1	Al Dahouk2007 (http://www.ncbi.nlm.nih.gov/pubmed/17261338)	E. Mediterranean	Human	Turkey	2002	35.2433	38.9637	43	210	125			1	5	3	13	3	2	3	2	4	41	40	8	3	4	3	5	5
2007AlDahouk#034	237	BfR 10	B. melitensis bv2	Al Dahouk2007 (http://www.ncbi.nlm.nih.gov/pubmed/17261338)	E. Mediterranean	Human	Turkey	2002	35.2433	38.9637	43	210	125			1	5	3	13	3	2	3	2	4	41	40	8	6	5	3	5	5
2007AlDahouk#035	238	BfR 11	B. melitensis bv1	Al Dahouk2007 (http://www.ncbi.nlm.nih.gov/pubmed/17261338)	E. Mediterranean	Human	Turkey	2002	35.2433	38.9637	43	210	125			1	5	3	13	3	2	3	2	4	41	40	8	6	3	3	5	4
2007AlDahouk#036	239	BfR 12	B. melitensis bv2	Al Dahouk2007 (http://www.ncbi.nlm.nih.gov/pubmed/17261338)	E. Mediterranean	Human	Greece	2002	21.8243	39.0742	43	209	106			1	5	3	13	3	2	3	2	5	41	40	8	5	4	3	4	4
2007AlDahouk#037	240	BfR 13	B. melitensis bv2	Al Dahouk2007 (http://www.ncbi.nlm.nih.gov/pubmed/17261338)	E. Mediterranean	Human	Turkey	2002	35.2433	38.9637	61	186	103			1	5	3	14	3	2	3	2	5	36	36	8	6	4	3	5	6
2007AlDahouk#038	241	BfR 15	B. melitensis bv1	Al Dahouk2007 (http://www.ncbi.nlm.nih.gov/pubmed/17261338)	E. Mediterranean	Human	Turkey	2002	35.2433	38.9637	43	210	125			1	5	3	13	3	2	3	2	4	41	40	8	5	4	3	4	5
2007AlDahouk#039	242	BfR 16	B. melitensis bv1	Al Dahouk2007 (http://www.ncbi.nlm.nih.gov/pubmed/17261338)	E. Mediterranean	Human	Turkey	2002	35.2433	38.9637	58	204	120			1	5	3	13	3	1	3	2	4			8	6	4	3	5	6
2007AlDahouk#040	243	BfR I	B. melitensis bv1	Al Dahouk2007 (http://www.ncbi.nlm.nih.gov/pubmed/17261338)	E. Mediterranean	Human	Turkey	2003	35.2433	38.9637	58	204	120			1	5	3	13	3	1	3	2	4	41	40	8	4	4	3	5	6
2007AlDahouk#041	244	BfR II	B. melitensis bv1	Al Dahouk2007 (http://www.ncbi.nlm.nih.gov/pubmed/17261338)	E. Mediterranean	Human		2003			42	218	116			1	5	3	13	2	2	3	2	4	41	40	8	8	4	3	5	7
2007AlDahouk#042	245	BfR III	B. melitensis bv2	Al Dahouk2007 (http://www.ncbi.nlm.nih.gov/pubmed/17261338)	E. Mediterranean	Human	Turkey	2003	35.2433	38.9637	43	210	125			1	5	3	13	3	2	3	2	4	41	40	8	5	5	3	7	5
2007AlDahouk#043	246	BfR IV	B. melitensis bv2	Al Dahouk2007 (http://www.ncbi.nlm.nih.gov/pubmed/17261338)	E. Mediterranean	Human	Lebanon	2003	35.8623	33.8547	43	210	125			1	5	3	13	3	2	3	2	4	41	40	8	4	4	3	6	4
2007AlDahouk#044	247	BfR VII	B. melitensis bv2	Al Dahouk2007 (http://www.ncbi.nlm.nih.gov/pubmed/17261338)	E. Mediterranean	Human	Syria	2003	38.9968	34.8021	43	210	125			1	5	3	13	3	2	3	2	4	41	40	8	4	4	3	4	4
2007AlDahouk#045	248	BfR IX	B. melitensis bv2	Al Dahouk2007 (http://www.ncbi.nlm.nih.gov/pubmed/17261338)	E. Mediterranean	Human	Turkey	2003	35.2433	38.9637	43	210	125			1	5	3	13	3	2	3	2	4	41	40	8	4	4	3	5	5
2007AlDahouk#046	249	BfR X	B. melitensis bv2	Al Dahouk2007 (http://www.ncbi.nlm.nih.gov/pubmed/17261338)	E. Mediterranean	Human	Bosnia	2003	-73.1134	-36.7897	43	210	125			1	5	3	13	3	2	3	2	4	41	40	8	7	4	3	7	8
2007AlDahouk#047	250	BfR XII	B. melitensis bv2	Al Dahouk2007 (http://www.ncbi.nlm.nih.gov/pubmed/17261338)	E. Mediterranean	Human	Turkey	2003	35.2433	38.9637	43	210	125			1	5	3	13	3	2	3	2	4	41	40	8	5	4	3	5	4
2007AlDahouk#048	251	BfR XIV	B. melitensis bv2	Al Dahouk2007 (http://www.ncbi.nlm.nih.gov/pubmed/17261338)	E. Mediterranean	Human		2003			43	210	125			1	5	3	13	3	2	3	2	4	41	40	8	5	4	7	6	3
2007AlDahouk#049	252	BfR 1	B. melitensis bv2	Al Dahouk2007 (http://www.ncbi.nlm.nih.gov/pubmed/17261338)	W. Mediterranean	Human	Switzerland:Bern	1999	7.44461	46.9479	51	126	91			3	5	3	13	1	1	3	3	8	43	42	8	5	7	8	5	3
2007AlDahouk#050	253	BfR 2	B. melitensis bv2	Al Dahouk2007 (http://www.ncbi.nlm.nih.gov/pubmed/17261338)	W. Mediterranean	Human	Switzerland:Bern	2000	7.44461	46.9479	51	123	96			3	5	3	13	1	1	3	3	7	43	42	8	4	5	7	6	3
2007AlDahouk#051	254	BfR 4	B. melitensis bv2	Al Dahouk2007 (http://www.ncbi.nlm.nih.gov/pubmed/17261338)	E. Mediterranean	Human	Switzerland:Bern	2000	7.44461	46.9479	42	218	116			1	5	3	13	2	2	3	2	4	41	40	8	5	7	3	6	6
2007AlDahouk#052	255	BfR 5	B. melitensis bv2	Al Dahouk2007 (http://www.ncbi.nlm.nih.gov/pubmed/17261338)	E. Mediterranean	Human	Germany:Dusseldorf	2004	6.77346	51.2277	43	210	125			1	5	3	13	3	2	3	2	4	41	40	8	6	4	6	5	3
2007AlDahouk#053	256	BfR 12	B. melitensis bv1	Al Dahouk2007 (http://www.ncbi.nlm.nih.gov/pubmed/17261338)	E. Mediterranean	Human	Turkey	1999	35.2433	38.9637	62	216	114			1	3	3	13	2	2	3	2	4	41	40	8	7	5	3	6	7
2007AlDahouk#054	257	BfR 13	B. melitensis bv1	Al Dahouk2007 (http://www.ncbi.nlm.nih.gov/pubmed/17261338)	E. Mediterranean	Human	Turkey	1999	35.2433	38.9637	43	210	125			1	5	3	13	3	2	3	2	4	41	40	8	4	4	3	5	6
2007AlDahouk#055	258	BfR 14	B. melitensis bv1	Al Dahouk2007 (http://www.ncbi.nlm.nih.gov/pubmed/17261338)	E. Mediterranean	Human	Germany:Munchen	2000	11.582	48.1351	59	200	117			1	5	2	13	3	2	3	2	4	41	40	8	5	3	6	5	5
2007AlDahouk#056	259	BfR 16	B. melitensis bv1	Al Dahouk2007 (http://www.ncbi.nlm.nih.gov/pubmed/17261338)	E. Mediterranean	Human	Germany:Stuttgart	2001	9.18176	48.7754	43	210	125			1	5	3	13	3	2	3	2	4	41	40	8	6	4	3	7	5
2007AlDahouk#057	260	BfR 17	B. melitensis bv1	Al Dahouk2007 (http://www.ncbi.nlm.nih.gov/pubmed/17261338)	Americas	Human	Germany:Berlin	2000	13.4061	52.5192	53	138	127			3	4	3	13	5	3	3	3	4	36	36	5	2	5	3	4	5
2007AlDahouk#058	261	BfR 18	B. melitensis bv1	Al Dahouk2007 (http://www.ncbi.nlm.nih.gov/pubmed/17261338)	E. Mediterranean	Human	Turkey	2000	35.2433	38.9637	57	212	112			1	5	3	13	3	3	3	2	4	41	40	8	5	4	3	7	8
2007AlDahouk#059	262	BfR 19	B. melitensis bv1	Al Dahouk2007 (http://www.ncbi.nlm.nih.gov/pubmed/17261338)	E. Mediterranean	Human	Germany:Mannheim	1995	8.46604	49.4875	43	210	125			1	5	3	13	3	2	3	2	4	41	40	8	6	4	3	6	4
2007AlDahouk#060	263	BfR 20	B. melitensis bv1	Al Dahouk2007 (http://www.ncbi.nlm.nih.gov/pubmed/17261338)	E. Mediterranean	Human	Pakistan	1998	69.3451	30.3753	65	172	98			3	5	3	13	3	2	3	3	6	41	40	8	7	4	5	5	3
2007AlDahouk#061	264	BfR 27	B. melitensis bv1	Al Dahouk2007 (http://www.ncbi.nlm.nih.gov/pubmed/17261338)	E. Mediterranean	Human		2002			66	171	84			2	5	3	13	4	2	3	4	7	36	36	8	5	4	8	7	4
2007AlDahouk#062	265	BfR 28	B. melitensis bv1	Al Dahouk2007 (http://www.ncbi.nlm.nih.gov/pubmed/17261338)	E. Mediterranean	Human	Switzerland:Bern	2000	7.44461	46.9479	60	182	99			1	5	3	13	3	2	2	2	6	9	10	8	4	4	3	6	5
2007AlDahouk#063	266	BfR 29	B. melitensis bv2	Al Dahouk2007 (http://www.ncbi.nlm.nih.gov/pubmed/17261338)	E. Mediterranean	Human		1999			42	218	116			1	5	3	13	2	2	3	2	4	41	40	8	6	9	3	6	5
2007AlDahouk#064	267	BfR 30	B. melitensis bv2	Al Dahouk2007 (http://www.ncbi.nlm.nih.gov/pubmed/17261338)	E. Mediterranean	Human	Turkey	1999	35.2433	38.9637	42	218	116			1	5	3	13	2	2	3	2	4	41	40	8	5	6	3	6	7
2007AlDahouk#065	268	BfR 31	B. melitensis bv2	Al Dahouk2007 (http://www.ncbi.nlm.nih.gov/pubmed/17261338)	W. Mediterranean	Human	Germany:Munchen	2001	11.582	48.1351	51	123	96			3	5	3	13	1	1	3	3	7	43	42	8	8	5	8	4	3
2007AlDahouk#066	269	BfR 33	B. melitensis bv2	Al Dahouk2007 (http://www.ncbi.nlm.nih.gov/pubmed/17261338)	E. Mediterranean	Human	Germany:Ulm	2001	9.97935	48.4043	43	210	125			1	5	3	13	3	2	3	2	4	41	40	8	3	5	3	5	5
2007AlDahouk#067	270	BfR 34	B. melitensis bv2	Al Dahouk2007 (http://www.ncbi.nlm.nih.gov/pubmed/17261338)	E. Mediterranean	Human	Turkey	2000	35.2433	38.9637	43	210	125			1	5	3	13	3	2	3	2	4	41	40	8	5	4	3	6	4
2007AlDahouk#068	271	BfR 35	B. melitensis bv2	Al Dahouk2007 (http://www.ncbi.nlm.nih.gov/pubmed/17261338)	W. Mediterranean	Human	Germany:Munchen	2000	11.582	48.1351	51	123	96			3	5	3	13	1	1	3	3	7	43	42	8	5	5	9	7	3
2007AlDahouk#069	272	BfR 36	B. melitensis bv2	Al Dahouk2007 (http://www.ncbi.nlm.nih.gov/pubmed/17261338)	E. Mediterranean	Human	Germany:Berlin	2000	13.4061	52.5192	43	209	104			1	5	3	13	3	2	3	2	5	36	36	8	4	4	3	5	4
2007AlDahouk#070	273	BfR 37	B. melitensis bv2	Al Dahouk2007 (http://www.ncbi.nlm.nih.gov/pubmed/17261338)	E. Mediterranean	Human	Turkey	1997	35.2433	38.9637	42	218	108			1	5	3	13	2	2	3	2	4	43	42	8	8	7	3	3	5
2007AlDahouk#071	274	BfR 38	B. melitensis bv3	Al Dahouk2007 (http://www.ncbi.nlm.nih.gov/pubmed/17261338)	E. Mediterranean	Human	Germany:Berlin	1996	13.4061	52.5192	42	218	108			1	5	3	13	2	2	3	2	4	43	42	8	7	6	3	4	5
2007AlDahouk#072	275	BfR 39	B. melitensis bv2	Al Dahouk2007 (http://www.ncbi.nlm.nih.gov/pubmed/17261338)	E. Mediterranean	Human	Portugal	2002	-8.22445	39.3999	42	218	108			1	5	3	13	2	2	3	2	4	43	42	8	7	7	3	4	5
2007AlDahouk#073	276	BfR 40	B. melitensis bv2	Al Dahouk2007 (http://www.ncbi.nlm.nih.gov/pubmed/17261338)	E. Mediterranean	Human	Germany:Munchen	2002	11.582	48.1351	43	210	122			1	5	3	13	3	2	3	2	4	43	42	8	5	4	3	4	5
2007AlDahouk#074	277	BfR 42	B. melitensis bv2	Al Dahouk2007 (http://www.ncbi.nlm.nih.gov/pubmed/17261338)	E. Mediterranean	Human		2002			43	210	122			1	5	3	13	3	2	3	2	4	43	42	8	5	4	3	6	4
2007AlDahouk#075	278	BfR 45	B. melitensis bv2	Al Dahouk2007 (http://www.ncbi.nlm.nih.gov/pubmed/17261338)	E. Mediterranean	Human		1999			43	210	122			1	5	3	13	3	2	3	2	4	43	42	8	2	4	3	4	4
2007AlDahouk#076	279	BfR 47	B. melitensis bv2	Al Dahouk2007 (http://www.ncbi.nlm.nih.gov/pubmed/17261338)	E. Mediterranean	Human	Turkey	1999	35.2433	38.9637	43	210	122			1	5	3	13	3	2	3	2	4	43	42	8	6	4	4	7	3
2007AlDahouk#077	280	BfR 52	B. melitensis bv2	Al Dahouk2007 (http://www.ncbi.nlm.nih.gov/pubmed/17261338)	E. Mediterranean	Human	Switzerland:Bern	2000	7.44461	46.9479	43	210	122			1	5	3	13	3	2	3	2	4	43	42	8	4	5	3	5	4
2007AlDahouk#078	281	BfR 53	B. melitensis bv2	Al Dahouk2007 (http://www.ncbi.nlm.nih.gov/pubmed/17261338)	W. Mediterranean	Human	Switzerland:Bern	2001	7.44461	46.9479	51	123	94			3	5	3	13	1	1	3	3	7	45	44	8	5	5	7	7	3
2007AlDahouk#079	282	BfR 54	B. melitensis bv2	Al Dahouk2007 (http://www.ncbi.nlm.nih.gov/pubmed/17261338)	E. Mediterranean	Human	Switzerland:Bern	2001	7.44461	46.9479	43	210	122			1	5	3	13	3	2	3	2	4	43	42	8	4	5	3	6	4
2007AlDahouk#080	283	BfR 56	B. melitensis bv2	Al Dahouk2007 (http://www.ncbi.nlm.nih.gov/pubmed/17261338)	W. Mediterranean	Human	Switzerland:Bern	2002	7.44461	46.9479	49	112	87			3	6	3	14	1	1	3	3	7	43	42	8	6	4	7	8	3
2007AlDahouk#081	284	BfR 57	B. melitensis bv2	Al Dahouk2007 (http://www.ncbi.nlm.nih.gov/pubmed/17261338)	W. Mediterranean	Human	Switzerland:Bern	2002	7.44461	46.9479	49	112	87			3	6	3	14	1	1	3	3	7	43	42	8	6	4	9	10	3
2007AlDahouk#082	285	BfR 58	B. melitensis bv2	Al Dahouk2007 (http://www.ncbi.nlm.nih.gov/pubmed/17261338)	W. Mediterranean	Human	Italy	2004	12.5674	41.8719	49	112	87			3	6	3	14	1	1	3	3	7	43	42	8	8	7	10	5	3
2007AlDahouk#083	286	BfR 59	B. melitensis bv2	Al Dahouk2007 (http://www.ncbi.nlm.nih.gov/pubmed/17261338)	W. Mediterranean	Human	Italy	2004	12.5674	41.8719	51	126	91			3	5	3	13	1	1	3	3	8	43	42	8	6	4	10	6	3
2007AlDahouk#084	287	BfR 60	B. melitensis bv3	Al Dahouk2007 (http://www.ncbi.nlm.nih.gov/pubmed/17261338)	E. Mediterranean	Human	Turkey	2001	35.2433	38.9637	43	210	125			1	5	3	13	3	2	3	2	4	41	40	8	5	4	6	9	3
2007AlDahouk#085	288	BfR 61	B. melitensis bv3	Al Dahouk2007 (http://www.ncbi.nlm.nih.gov/pubmed/17261338)	E. Mediterranean	Human	Turkey	2001	35.2433	38.9637	57	212	112			1	5	3	13	3	3	3	2	4	41	40	8	6	4	3	6	4
2007AlDahouk#086	289	BfR 62	B. melitensis bv3	Al Dahouk2007 (http://www.ncbi.nlm.nih.gov/pubmed/17261338)	E. Mediterranean	Human	Iraq	2001	43.6793	33.2232	43	210	125			1	5	3	13	3	2	3	2	4	41	40	8	4	4	3	4	5
2007AlDahouk#087	290	BfR 63	B. melitensis bv3	Al Dahouk2007 (http://www.ncbi.nlm.nih.gov/pubmed/17261338)	E. Mediterranean	Human	Greece	2001	21.8243	39.0742	43	210	125			1	5	3	13	3	2	3	2	4	41	40	8	6	5	3	5	4
2007AlDahouk#088	291	BfR 64	B. melitensis bv3	Al Dahouk2007 (http://www.ncbi.nlm.nih.gov/pubmed/17261338)	E. Mediterranean	Human	Turkey	1996	35.2433	38.9637	43	210	125			1	5	3	13	3	2	3	2	4	41	40	8	5	4	3	4	4
2007AlDahouk#089	292	BfR 65	B. melitensis bv3	Al Dahouk2007 (http://www.ncbi.nlm.nih.gov/pubmed/17261338)	E. Mediterranean	Human		1997			43	210	125			1	5	3	13	3	2	3	2	4	41	40	8	4	4	6	7	3
2007AlDahouk#090	293	BfR 66	B. melitensis bv3	Al Dahouk2007 (http://www.ncbi.nlm.nih.gov/pubmed/17261338)	E. Mediterranean	Human	Germany:Bonn	1997	7.09821	50.7374	43	210	122			1	5	3	13	3	2	3	2	4	43	42	8	7	4	3	5	4
2007AlDahouk#091	294	BfR 67	B. melitensis bv3	Al Dahouk2007 (http://www.ncbi.nlm.nih.gov/pubmed/17261338)	E. Mediterranean	Human	Turkey	1998	35.2433	38.9637	43	210	122			1	5	3	13	3	2	3	2	4	43	42	8	5	5	3	5	4
2007AlDahouk#092	295	BfR 68	B. melitensis bv3	Al Dahouk2007 (http://www.ncbi.nlm.nih.gov/pubmed/17261338)	E. Mediterranean	Human	Germany:Tyrol,Urlaub	1999	13.6343	48.6308	42	197	107			1	5	3	13	2	2	3	2	3	43	42	8	4	4	3	7	6
2007AlDahouk#093	296	BfR 70	B. melitensis bv3	Al Dahouk2007 (http://www.ncbi.nlm.nih.gov/pubmed/17261338)	W. Mediterranean	Human	Italy	1999	12.5674	41.8719	49	112	87			3	6	3	14	1	1	3	3	7	43	42	8	6	6	7	5	3
2007AlDahouk#094	297	BfR 71	B. melitensis bv3	Al Dahouk2007 (http://www.ncbi.nlm.nih.gov/pubmed/17261338)	E. Mediterranean	Human	Greece	2000	21.8243	39.0742	43	210	122			1	5	3	13	3	2	3	2	4	43	42	8	9	4	3	7	6
2007AlDahouk#095	298	BfR 72	B. melitensis bv3	Al Dahouk2007 (http://www.ncbi.nlm.nih.gov/pubmed/17261338)	E. Mediterranean	Human	Turkey	1999	35.2433	38.9637	43	210	122			1	5	3	13	3	2	3	2	4	43	42	8	5	4	5	7	3
2007AlDahouk#096	299	BfR 73	B. melitensis bv3	Al Dahouk2007 (http://www.ncbi.nlm.nih.gov/pubmed/17261338)	E. Mediterranean	Human	Turkey	2000	35.2433	38.9637	42	218	108			1	5	3	13	2	2	3	2	4	43	42	8	5	6	3	7	6
2007AlDahouk#097	300	BfR 74	B. melitensis bv3	Al Dahouk2007 (http://www.ncbi.nlm.nih.gov/pubmed/17261338)	W. Mediterranean	Human	Italy	2000	12.5674	41.8719	49	112	89			3	6	3	14	1	1	3	3	7	45	44	8	4	6	5	6	3
2007AlDahouk#098	301	BfR 75	B. melitensis bv3	Al Dahouk2007 (http://www.ncbi.nlm.nih.gov/pubmed/17261338)	E. Mediterranean	Human	Turkey	1998	35.2433	38.9637	43	210	122			1	5	3	13	3	2	3	2	4	43	42	8	6	4	3	6	4
2007AlDahouk#099	302	BfR 77	B. melitensis bv3	Al Dahouk2007 (http://www.ncbi.nlm.nih.gov/pubmed/17261338)	E. Mediterranean	Human	Spain	1998	-3.74922	40.4637	42	218	108			1	5	3	13	2	2	3	2	4	43	42	8	5	7	3	6	5
2007AlDahouk#100	303	BfR 79	B. melitensis bv3	Al Dahouk2007 (http://www.ncbi.nlm.nih.gov/pubmed/17261338)	E. Mediterranean	Human	Germany:Heidelberg	1998	8.67243	49.3988	43	210	122			1	5	3	13	3	2	3	2	4	43	42	8	4	4	3	6	4
2007AlDahouk#101	304	BfR 80	B. melitensis bv3	Al Dahouk2007 (http://www.ncbi.nlm.nih.gov/pubmed/17261338)	E. Mediterranean	Human	Turkey	1998	35.2433	38.9637	43	210	122			1	5	3	13	3	2	3	2	4	43	42	8	5	4	3	4	4
2007AlDahouk#102	305	BfR 81	B. melitensis bv3	Al Dahouk2007 (http://www.ncbi.nlm.nih.gov/pubmed/17261338)	E. Mediterranean	Human		1998			43	209	104			1	5	3	13	3	2	3	2	5	36	36	8	4	4	3	6	6
2007AlDahouk#103	306	BfR 82	B. melitensis bv3	Al Dahouk2007 (http://www.ncbi.nlm.nih.gov/pubmed/17261338)	E. Mediterranean	Human	Kazakhstan	1999	66.9237	48.0196	42	218	116			1	5	3	13	2	2	3	2	4	41	40	8	4	4	3	6	5
2007AlDahouk#104	307	BfR 83	B. melitensis bv3	Al Dahouk2007 (http://www.ncbi.nlm.nih.gov/pubmed/17261338)	W. Mediterranean	Human	Italy	1996	12.5674	41.8719	51	123	96			3	5	3	13	1	1	3	3	7	43	42	8	5	6	7	8	3
2007AlDahouk#105	308	BfR 84	B. melitensis bv3	Al Dahouk2007 (http://www.ncbi.nlm.nih.gov/pubmed/17261338)	E. Mediterranean	Human	Germany:Wurzburg	1998	9.95335	49.7913	64	185	101			1	5	3	12	3	2	3	2	5	41	40	8	7	4	3	7	5
2007AlDahouk#106	309	BfR 85	B. melitensis bv3	Al Dahouk2007 (http://www.ncbi.nlm.nih.gov/pubmed/17261338)	E. Mediterranean	Human	Turkey	1998	35.2433	38.9637	43	210	125			1	5	3	13	3	2	3	2	4	41	40	8	5	4	6	6	3
2007AlDahouk#107	310	BfR 86	B. melitensis bv3	Al Dahouk2007 (http://www.ncbi.nlm.nih.gov/pubmed/17261338)	E. Mediterranean	Human	Germany:Gelsenkirchen	1998	7.08572	51.5177	43	210	125			1	5	3	13	3	2	3	2	4	41	40	8	4	7	3	5	4
2007AlDahouk#108	311	BfR 87	B. melitensis bv3	Al Dahouk2007 (http://www.ncbi.nlm.nih.gov/pubmed/17261338)	E. Mediterranean	Human	Germany:Ulm	1998	9.97935	48.4043	43	210	125			1	5	3	13	3	2	3	2	4	41	40	8	6	4	8	6	3
2007AlDahouk#109	312	BfR 88	B. melitensis bv3	Al Dahouk2007 (http://www.ncbi.nlm.nih.gov/pubmed/17261338)	E. Mediterranean	Human	Germany:Leipzig	1998	12.3731	51.3397	42	218	116			1	5	3	13	2	2	3	2	4	41	40	8	8	7	3	4	5
2007Garcia_Yoldi#001	313	R1	B. melitensis bv1	Garcia-Yoldi2007a (http://www.ncbi.nlm.nih.gov/pubmed/17050051)	Americas	Ovine	Spain	1986	-3.74922	40.4637	47	163	138			3	4	2	13	4	2	3	3	8	36	36	6	2	5	6	3	6
2007Garcia_Yoldi#002	314	R5	B. melitensis bv1	Garcia-Yoldi2007a (http://www.ncbi.nlm.nih.gov/pubmed/17050051)	Americas	Ovine	South Africa	1990	22.9375	-30.5595	47	163	138			3	4	2	13	4	2	3	3	8	36	36	6	2	4	6	4	6
2007Garcia_Yoldi#003	315	R15	B. melitensis bv1	Garcia-Yoldi2007a (http://www.ncbi.nlm.nih.gov/pubmed/17050051)	Americas	Ovine	Spain	1995	-3.74922	40.4637	47	163	138			3	4	2	13	4	2	3	3	8	36	36	6	2	4	5	3	6
2007Garcia_Yoldi#004	316	R16	B. melitensis bv1	Garcia-Yoldi2007a (http://www.ncbi.nlm.nih.gov/pubmed/17050051)	Americas	Ovine	Spain	2000	-3.74922	40.4637	47	163	138			3	4	2	13	4	2	3	3	8	36	36	6	2	4	7	3	6
2007Garcia_Yoldi#005	317	R22	B. melitensis bv1	Garcia-Yoldi2007a (http://www.ncbi.nlm.nih.gov/pubmed/17050051)	Americas	Human	Spain	2002	-3.74922	40.4637	48	147	131			3	4	3	13	5	2	3	3	8	36	36	5	2	5	5	4	5
2007Garcia_Yoldi#006	318	R26	B. melitensis bv1	Garcia-Yoldi2007a (http://www.ncbi.nlm.nih.gov/pubmed/17050051)	Americas		Spain	1996	-3.74922	40.4637	47	163	138			3	4	2	13	4	2	3	3	8	36	36	6	2	5	5	3	6
2007Garcia_Yoldi#007	319	R32	B. melitensis bv1	Garcia-Yoldi2007a (http://www.ncbi.nlm.nih.gov/pubmed/17050051)	Americas		Spain	1997	-3.74922	40.4637	47	161	137			3	4	2	13	4	2	3	3	9	36	36	6	2	4	6	3	6
2007Garcia_Yoldi#008	320	R1Sp	B. melitensis bv1	Garcia-Yoldi2007a (http://www.ncbi.nlm.nih.gov/pubmed/17050051)	Americas		Spain		-3.74922	40.4637	47	164	136			3	4	2	13	4	2	3	3	5	36	36	6	2	6	7	3	6
2007Garcia_Yoldi#009	321	S-1	B. suis bv2	Garcia-Yoldi2007b (http://jcm.asm.org/content/45/12/4070.long)	B.suis biovar 2	Swine	Spain:Salamanca	1992	-5.66354	40.9701	18	30	61			2	5	8	9	5	1	5	4	5	38	38	9	2	5	13	2
2007Garcia_Yoldi#010	322	S-7	B. suis bv2	Garcia-Yoldi2007b (http://jcm.asm.org/content/45/12/4070.long)	B.suis biovar 2	Swine	Spain:Salamanca	2000	-5.66354	40.9701	19	31	60			2	5	8	9	5	1	5	5	5	38	38	9	2	5	13	2
2007Garcia_Yoldi#011	323	S-11	B. suis bv2	Garcia-Yoldi2007b (http://jcm.asm.org/content/45/12/4070.long)	B.suis biovar 2	Swine	Spain:Extremadura	1998	-6.06792	39.4937	18	34	59			2	5	8	9	5	1	5	4	6	38	38	9	2	7	11	2
2007Garcia_Yoldi#012	324	S-13	B. suis bv2	Garcia-Yoldi2007b (http://jcm.asm.org/content/45/12/4070.long)	B.suis biovar 2	Swine	Spain:Extremadura	1998	-6.06792	39.4937	18	34	59			2	5	8	9	5	1	5	4	6	38	38	9	7	7	12	2	7
2007Garcia_Yoldi#013	325	S-21	B. suis bv2	Garcia-Yoldi2007b (http://jcm.asm.org/content/45/12/4070.long)	B.suis biovar 2	Swine	Spain:Huelva	1999	-6.94472	37.2614	18	34	59			2	5	8	9	5	1	5	4	6	38	38	9	2	8	13	2	5
2007Garcia_Yoldi#014	326	S-22	B. suis bv2	Garcia-Yoldi2007b (http://jcm.asm.org/content/45/12/4070.long)	B.suis biovar 2	Swine	Spain:Salamanca	2000	-5.66354	40.9701	19	35	58			2	5	8	9	5	1	5	5	6	38	38	9	2	5	21	2
2007Garcia_Yoldi#015	327	S-24	B. suis bv2	Garcia-Yoldi2007b (http://jcm.asm.org/content/45/12/4070.long)	B.suis biovar 2	Swine	Spain:Salamanca	2000	-5.66354	40.9701	19	35	58			2	5	8	9	5	1	5	5	6	38	38	9	2	5	11	2
2007Garcia_Yoldi#016	328	S-25	B. suis bv2	Garcia-Yoldi2007b (http://jcm.asm.org/content/45/12/4070.long)	B.suis biovar 2	Swine	Spain:Badajoz	2000	-6.97017	38.8801	19	35	58			2	5	8	9	5	1	5	5	6	38	38	9	2	5	19	2	6
2007Garcia_Yoldi#017	329	S-28	B. suis bv2	Garcia-Yoldi2007b (http://jcm.asm.org/content/45/12/4070.long)	B.suis biovar 2	Swine	Spain:Badajoz	2000	-6.97017	38.8801	19	35	58			2	5	8	9	5	1	5	5	6	38	38	9	2	5	18	2	8
2007Garcia_Yoldi#018	330	S-30	B. suis bv2	Garcia-Yoldi2007b (http://jcm.asm.org/content/45/12/4070.long)	B.suis biovar 2	Swine	Spain:Salamanca	2000	-5.66354	40.9701	19	35	58			2	5	8	9	5	1	5	5	6	38	38	9	2	5	7	2	6
2007Garcia_Yoldi#019	331	S-32	B. suis bv2	Garcia-Yoldi2007b (http://jcm.asm.org/content/45/12/4070.long)	B.suis biovar 2	Swine	Spain:Toledo	2000	-4.02732	39.8628	19	31	60			2	5	8	9	5	1	5	5	5	38	38	9	2	5	7	2	7
2007Garcia_Yoldi#020	332	S-45	B. suis bv2	Garcia-Yoldi2007b (http://jcm.asm.org/content/45/12/4070.long)	B.suis biovar 2	Swine	Spain:Soria	2002	-2.46377	41.7644	19	35	58			2	5	8	9	5	1	5	5	6	38	38	9	2	5	13	2	6
2007Garcia_Yoldi#021	333	S-49	B. suis bv2	Garcia-Yoldi2007b (http://jcm.asm.org/content/45/12/4070.long)	B.suis biovar 2	Swine	Spain:Rocio	2002	-6.54616	37.3384	19	35	58			2	5	8	9	5	1	5	5	6	38	38	9	2	5	17	2	6
2007Garcia_Yoldi#022	334	S-56	B. suis bv2	Garcia-Yoldi2007b (http://jcm.asm.org/content/45/12/4070.long)	B.suis biovar 2	Swine	Spain:Soria	2002	-2.46377	41.7644	19	35	58			2	5	8	9	5	1	5	5	6	38	38	9	2	5	15	2	6
2007Garcia_Yoldi#023	335	S-59	B. suis bv2	Garcia-Yoldi2007b (http://jcm.asm.org/content/45/12/4070.long)	B.suis biovar 2	Swine	Spain:Soria	2003	-2.46377	41.7644	19	35	58			2	5	8	9	5	1	5	5	6	38	38	9	2	5	9	2	6
2007Garcia_Yoldi#024	336	S-62	B. suis bv2	Garcia-Yoldi2007b (http://jcm.asm.org/content/45/12/4070.long)	B.suis biovar 2	Swine	Spain:Oropesa	2003	0.133409	40.0937	19	31	60			2	5	8	9	5	1	5	5	5	38	38	9	4	10	13	2	8
2007Garcia_Yoldi#025	337	S-64	B. suis bv2	Garcia-Yoldi2007b (http://jcm.asm.org/content/45/12/4070.long)	B.suis biovar 2	Swine	Spain:Badajoz	2003	-6.97017	38.8801	19	35	58			2	5	8	9	5	1	5	5	6	38	38	9	2	6	13	2	7
2007Garcia_Yoldi#026	338	S-86	B. suis bv2	Garcia-Yoldi2007b (http://jcm.asm.org/content/45/12/4070.long)	B.suis biovar 2	Swine	Croatia	2000	15.2	45.1	16	46	57			2	5	8	14	5	1	5	7	4	43	42	9	2	5	3	2	8
2007Garcia_Yoldi#027	339	S-88	B. suis bv1	Garcia-Yoldi2007b (http://jcm.asm.org/content/45/12/4070.long)	B.suis biovar 1	Horse	Croatia	2003	15.2	45.1	6	89	33			2	3	6	10	4	1	5	2	4	38	38	9	2	6	6	5	3
2007Garcia_Yoldi#028	340	S-90	B. suis bv1	Garcia-Yoldi2007b (http://jcm.asm.org/content/45/12/4070.long)	B.suis biovar 1	Wild boar	Croatia	1992	15.2	45.1	6	89	33			2	3	6	10	4	1	5	2	4	38	38	9	2	8	8	5	3
2007Garcia_Yoldi#029	341	S-92	B. suis bv1	Garcia-Yoldi2007b (http://jcm.asm.org/content/45/12/4070.long)	B.suis biovar 1	Wild boar	Croatia	2003	15.2	45.1	6	89	33			2	3	6	10	4	1	5	2	4	38	38		2	5	5	3	3
2007Garcia_Yoldi#030	342	S-94	B. suis bv1	Garcia-Yoldi2007b (http://jcm.asm.org/content/45/12/4070.long)	B.suis biovar 1	Wild boar	Croatia	2003	15.2	45.1	6	89	33			2	3	6	10	4	1	5	2	4	38	38	9	2	6	5	5	3
2007Garcia_Yoldi#031	343	S-97	B. suis bv1	Garcia-Yoldi2007b (http://jcm.asm.org/content/45/12/4070.long)	B.suis biovar 1	Swine	Croatia	1994	15.2	45.1	6	89	33			2	3	6	10	4	1	5	2	4	38	38	9	2	7	8	5	3
2007Garcia_Yoldi#032	344	S-99	B. suis bv1	Garcia-Yoldi2007b (http://jcm.asm.org/content/45/12/4070.long)	B.suis biovar 1	Hare	Croatia	1980	15.2	45.1	6	89	33			2	3	6	10	4	1	5	2	4	38	38	9	2	8	7	5	3
2007Garcia_Yoldi#033	345	S-100	B. suis bv1	Garcia-Yoldi2007b (http://jcm.asm.org/content/45/12/4070.long)	B.suis biovar 1	Hare	Croatia	1980	15.2	45.1	6	89	33			2	3	6	10	4	1	5	2	4	38	38	9	2	7	7	5	3
2007Garcia_Yoldi#034	346	S-102	B. suis bv1	Garcia-Yoldi2007b (http://jcm.asm.org/content/45/12/4070.long)	B.suis biovar 1	Hare	Croatia	1980	15.2	45.1	6	89	33			2	3	6	10	4	1	5	2	4	38	38	9	7	7	7	5	3
2007Garcia_Yoldi#035	347	S-104	B. suis bv1	Garcia-Yoldi2007b (http://jcm.asm.org/content/45/12/4070.long)	B.suis biovar 1	Hare	Croatia	1980	15.2	45.1	6	89	33			2	3	6	10	4	1	5	2	4	38	38	9	5	7	6	5	3
2007Garcia_Yoldi#036	348	S-105	B. suis bv1	Garcia-Yoldi2007b (http://jcm.asm.org/content/45/12/4070.long)	B.suis biovar 1	Hare	Croatia	1980	15.2	45.1	6	89	33			2	3	6	10	4	1	5	2	4	38	38	9	2	6	9	5	3
2007Garcia_Yoldi#037	349	S-143	B. suis bv2	Garcia-Yoldi2007b (http://jcm.asm.org/content/45/12/4070.long)	B.suis biovar 2	Wild boar	Spain	2005	-3.74922	40.4637	18	34	59			2	5	8	9	5	1	5	4	6	38	38	9	2	5	9	2	8
2007Garcia_Yoldi#038	350	S-144	B. suis bv2	Garcia-Yoldi2007b (http://jcm.asm.org/content/45/12/4070.long)	B.suis biovar 2	Wild boar	Spain	2005	-3.74922	40.4637	19	31	60			2	5	8	9	5	1	5	5	5	38	38	9	2	7	10	2	7
2007Garcia_Yoldi#039	351	S-145	B. suis bv2	Garcia-Yoldi2007b (http://jcm.asm.org/content/45/12/4070.long)	B.suis biovar 2	Wild boar	Spain	2005	-3.74922	40.4637	18	34	59			2	5	8	9	5	1	5	4	6	38	38	9	2	5	17	2	8
2007Garcia_Yoldi#040	352	S-147	B. suis bv2	Garcia-Yoldi2007b (http://jcm.asm.org/content/45/12/4070.long)	B.suis biovar 2	Wild boar	Spain	2005	-3.74922	40.4637	18	34	59			2	5	8	9	5	1	5	4	6	38	38	9	2	7	10	2	8
2007Garcia_Yoldi#041	353	S-148	B. suis bv2	Garcia-Yoldi2007b (http://jcm.asm.org/content/45/12/4070.long)	B.suis biovar 2	Wild boar	Spain	2005	-3.74922	40.4637	18	34	59			2	5	8	9	5	1	5	4	6	38	38	9	2	8	5	2	7
2007Garcia_Yoldi#042	354	S-149	B. suis bv2	Garcia-Yoldi2007b (http://jcm.asm.org/content/45/12/4070.long)	B.suis biovar 2	Wild boar	Spain	2005	-3.74922	40.4637	19	31	60			2	5	8	9	5	1	5	5	5	38	38	9	2	9	11	2	6
2007Marianelli#001	355	REF 16M	B. melitensis bv1	Marianelli2007 (http://jcm.asm.org/content/45/9/2923.long)	Americas						47	164	136	7		3	4	2	13	4	2	3	3	5	36	36	6	2	5	7	3	6
2007Marianelli#002	356	DG1	B. melitensis bv3	Marianelli2007 (http://jcm.asm.org/content/45/9/2923.long)	W. Mediterranean	Human	Italy:Catania	2005	15.0829	37.508	49	111	162			3	6	3	14	1	1	3	3	8	43	42	8	4	10	8	6	3
2007Marianelli#003	357	GV2	B. melitensis bv3	Marianelli2007 (http://jcm.asm.org/content/45/9/2923.long)	W. Mediterranean	Human	Italy:Catania	2005	15.0829	37.508	51	123	96			3	5	3	13	1	1	3	3	7	43	42	8	5	6	12	9	3
2007Marianelli#004	358	CM10	B. melitensis bv3	Marianelli2007 (http://jcm.asm.org/content/45/9/2923.long)	W. Mediterranean	Human	Italy:Catania	2005	15.0829	37.508	49	112	87			3	6	3	14	1	1	3	3	7	43	42	8	6	7	7	5	3
2007Marianelli#005	359	CS13	B. melitensis bv3	Marianelli2007 (http://jcm.asm.org/content/45/9/2923.long)	W. Mediterranean	Human	Italy:Catania	2005	15.0829	37.508	51	123	96			3	5	3	13	1	1	3	3	7	43	42	8	5	5	6	8	3
2007Marianelli#006	360	BL9	B. melitensis bv3	Marianelli2007 (http://jcm.asm.org/content/45/9/2923.long)	W. Mediterranean	Human	Italy:Catania	2005	15.0829	37.508	49	112	87			3	6	3	14	1	1	3	3	7	43	42	8	6	4	6	7	3
2007Marianelli#007	361	MM14	B. melitensis bv3	Marianelli2007 (http://jcm.asm.org/content/45/9/2923.long)	W. Mediterranean	Human	Italy:Catania	2005	15.0829	37.508	51	123	96			3	5	3	13	1	1	3	3	7	43	42	8	6	7	4	6	3
2007Marianelli#008	362	AM12	B. melitensis bv3	Marianelli2007 (http://jcm.asm.org/content/45/9/2923.long)	W. Mediterranean	Human	Italy:Catania	2005	15.0829	37.508	51	126	91			3	5	3	13	1	1	3	3	8	43	42	8	4	7	11	9	3
2007Marianelli#009	363	BC6	B. melitensis bv3	Marianelli2007 (http://jcm.asm.org/content/45/9/2923.long)	W. Mediterranean	Human	Italy:Catania	2005	15.0829	37.508	49	112	87			3	6	3	14	1	1	3	3	7	43	42	8	7	6	9	7	3
2007Marianelli#010	364	PD11	B. melitensis bv3	Marianelli2007 (http://jcm.asm.org/content/45/9/2923.long)	W. Mediterranean	Human	Italy:Catania	2005	15.0829	37.508	51	123	96			3	5	3	13	1	1	3	3	7	43	42	8	5	4	7	8	3
2007Marianelli#011	365	CV5	B. melitensis bv3	Marianelli2007 (http://jcm.asm.org/content/45/9/2923.long)	W. Mediterranean	Human	Italy:Catania	2005	15.0829	37.508	49	112	87			3	6	3	14	1	1	3	3	7	43	42	8	8	4	7	9	3
2007Marianelli#012	366	MA5	B. melitensis bv3	Marianelli2007 (http://jcm.asm.org/content/45/9/2923.long)	W. Mediterranean	Human	Italy:Catania	2005	15.0829	37.508	51	123	96			3	5	3	13	1	1	3	3	7	43	42	8	5	5	12	9	3
2007Marianelli#013	367	SP4	B. melitensis bv3	Marianelli2007 (http://jcm.asm.org/content/45/9/2923.long)	W. Mediterranean	Human	Italy:Catania	2005	15.0829	37.508	51	126	91			3	5	3	13	1	1	3	3	8	43	42	8	4	8	10	5	3
2007Marianelli#014	368	DZ7	B. melitensis bv3	Marianelli2007 (http://jcm.asm.org/content/45/9/2923.long)	W. Mediterranean	Human	Italy:Catania	2005	15.0829	37.508	51	123	96			3	5	3	13	1	1	3	3	7	43	42	8	3	5	6	6	3
2007Marianelli#015	369	GA8	B. melitensis bv3	Marianelli2007 (http://jcm.asm.org/content/45/9/2923.long)	W. Mediterranean	Human	Italy:Catania	2005	15.0829	37.508	88	120	154			3	6	3	13	1	1	3	3	7	43	42	8	6	4	11	6	3
2007Marianelli#016	370	GR6	B. melitensis bv3	Marianelli2007 (http://jcm.asm.org/content/45/9/2923.long)	W. Mediterranean	Human	Italy:Catania	2005	15.0829	37.508	88	127	155			3	6	3	13	1	1	3	3	8	43	42	8	7	4	6	10	3
2007Marianelli#017	371	DN5	B. melitensis bv3	Marianelli2007 (http://jcm.asm.org/content/45/9/2923.long)	W. Mediterranean	Human	Italy:Catania	2005	15.0829	37.508	51	123	96			3	5	3	13	1	1	3	3	7	43	42	8	8	6	6	8	3
2007Marianelli#018	372	ST4	B. melitensis bv3	Marianelli2007 (http://jcm.asm.org/content/45/9/2923.long)	W. Mediterranean	Human	Italy:Catania	2005	15.0829	37.508	51	123	96			3	5	3	13	1	1	3	3	7	43	42	8	5	5	13	9	3
2008Kattar#001	373	AUB BRUP-S1	B. melitensis	Kattar2008 (http://jcm.asm.org/content/46/12/3935.long)	E. Mediterranean	Human	Lebanon		35.8623	33.8547	43	210	125			1	5	3	13	3	2	3	2	4	41	40	8	4	5	3	4	5
2008Kattar#002	374	AUB BRUP-S10	B. melitensis	Kattar2008 (http://jcm.asm.org/content/46/12/3935.long)	E. Mediterranean	Human	Lebanon		35.8623	33.8547	43	210	124			1	5	3	13	3	2	3	2	4	49	50	8	4	4	9	5	6
2008Kattar#003	375	AUB BRUP-S11	B. melitensis	Kattar2008 (http://jcm.asm.org/content/46/12/3935.long)	E. Mediterranean	Human	Lebanon		35.8623	33.8547	43	210	125			1	5	3	13	3	2	3	2	4	41	40	8	3	4	3	7	6
2008Kattar#004	376	AUB BRUP-S12	B. melitensis	Kattar2008 (http://jcm.asm.org/content/46/12/3935.long)	E. Mediterranean	Human	Lebanon		35.8623	33.8547	43	210	125			1	5	3	13	3	2	3	2	4	41	40	8	5	4	3	5	5
2008Kattar#005	377	AUB BRUP-S13	B. melitensis	Kattar2008 (http://jcm.asm.org/content/46/12/3935.long)	E. Mediterranean	Human	Lebanon		35.8623	33.8547	43	210	125			1	5	3	13	3	2	3	2	4	41	40	8	4	4	3	7	4
2008Kattar#006	378	AUB BRUP-S14	B. melitensis	Kattar2008 (http://jcm.asm.org/content/46/12/3935.long)	E. Mediterranean	Human	Lebanon		35.8623	33.8547	43	210	125			1	5	3	13	3	2	3	2	4	41	40	8	5	5	9	6	6
2008Kattar#007	379	AUB BRUP-S15	B. melitensis	Kattar2008 (http://jcm.asm.org/content/46/12/3935.long)	E. Mediterranean	Human	Lebanon		35.8623	33.8547	42	218	116			1	5	3	13	2	2	3	2	4	41	40	8	2	7	3	6	5
2008Kattar#008	380	AUB BRUP-S17	B. melitensis	Kattar2008 (http://jcm.asm.org/content/46/12/3935.long)	E. Mediterranean	Human	Lebanon		35.8623	33.8547	43	210	125			1	5	3	13	3	2	3	2	4	41	40	8	7	4	3	5	4
2008Kattar#009	381	AUB BRUP-S19	B. melitensis	Kattar2008 (http://jcm.asm.org/content/46/12/3935.long)	E. Mediterranean	Human	Lebanon		35.8623	33.8547	43	210	123			1	5	3	13	3	2	3	2	4	45	44	8	5	4		4	5
2008Kattar#010	382	AUB BRUP-S20	B. melitensis	Kattar2008 (http://jcm.asm.org/content/46/12/3935.long)	E. Mediterranean	Human	Lebanon		35.8623	33.8547	43	210	125			1	5	3	13	3	2	3	2	4	41	40	8	2	4	3	6	3
2008Kattar#011	383	AUB BRUP-S21	B. melitensis	Kattar2008 (http://jcm.asm.org/content/46/12/3935.long)	E. Mediterranean	Human	Lebanon		35.8623	33.8547	43	210	123			1	5	3	13	3	2	3	2	4	45	44	8	10	4	10	4	6
2008Kattar#012	384	AUB BRUP-S22	B. melitensis	Kattar2008 (http://jcm.asm.org/content/46/12/3935.long)	E. Mediterranean	Human	Lebanon		35.8623	33.8547	43	210	124			1	5	3	13	3	2	3	2	4	49	50	8	5	4	5	4	5
2008Kattar#013	385	AUB BRUP-S23	B. melitensis	Kattar2008 (http://jcm.asm.org/content/46/12/3935.long)	E. Mediterranean	Human	Lebanon		35.8623	33.8547	43	210	125			1	5	3	13	3	2	3	2	4	41	40	8	4	4	3	8	5
2008Kattar#014	386	AUB BRUP-S24	B. melitensis	Kattar2008 (http://jcm.asm.org/content/46/12/3935.long)	E. Mediterranean	Human	Lebanon		35.8623	33.8547	60	181	118			1	5	3	13	3	2	2	2	4	41	40	8	4	4	3	5	4
2008Kattar#015	387	AUB BRUP-S26	B. melitensis	Kattar2008 (http://jcm.asm.org/content/46/12/3935.long)	E. Mediterranean	Human	Lebanon		35.8623	33.8547	43	210	125			1	5	3	13	3	2	3	2	4	41	40	8	7	5	3	5	4
2008Kattar#016	388	AUB BRUP-S27	B. melitensis	Kattar2008 (http://jcm.asm.org/content/46/12/3935.long)	E. Mediterranean	Human	Lebanon		35.8623	33.8547	43	210	125			1	5	3	13	3	2	3	2	4	41	40	8	3	4	3	8	6
2008Kattar#017	389	AUB BRUP-S28	B. melitensis	Kattar2008 (http://jcm.asm.org/content/46/12/3935.long)	E. Mediterranean	Human	Lebanon		35.8623	33.8547	43	210	125			1	5	3	13	3	2	3	2	4	41	40	8	4	4	3	11	5
2008Kattar#018	390	AUB BRUP-S29	B. melitensis	Kattar2008 (http://jcm.asm.org/content/46/12/3935.long)	E. Mediterranean	Human	Lebanon		35.8623	33.8547	43	210	125			1	5	3	13	3	2	3	2	4	41	40	8		8	3	5	4
2008Kattar#019	391	AUB BRUP-S30	B. melitensis	Kattar2008 (http://jcm.asm.org/content/46/12/3935.long)	E. Mediterranean	Human	Lebanon		35.8623	33.8547	43	210	125			1	5	3	13	3	2	3	2	4	41	40	8	6	4	3	6	5
2008Kattar#020	392	AUB BRUP-S31	B. melitensis	Kattar2008 (http://jcm.asm.org/content/46/12/3935.long)	E. Mediterranean	Human	Lebanon		35.8623	33.8547	43	210	125			1	5	3	13	3	2	3	2	4	41	40	8	4	4	3	5	4
2008Kattar#021	393	AUB BRUP-S32	B. melitensis	Kattar2008 (http://jcm.asm.org/content/46/12/3935.long)	E. Mediterranean	Human	Lebanon		35.8623	33.8547	43	210	125			1	5	3	13	3	2	3	2	4	41	40	8	6	4	3	7	3
2008Kattar#022	394	AUB BRUP-S33	B. melitensis	Kattar2008 (http://jcm.asm.org/content/46/12/3935.long)	E. Mediterranean	Human	Lebanon		35.8623	33.8547	43	210	125			1	5	3	13	3	2	3	2	4	41	40	8	8	3	3	5	4
2008Kattar#023	395	AUB BRUP-S34	B. melitensis	Kattar2008 (http://jcm.asm.org/content/46/12/3935.long)	E. Mediterranean	Human	Lebanon		35.8623	33.8547	44	207	110			1	4	3	13	3	2	3	2	4	41	40	8	8	4	3	8	5
2008Kattar#024	396	AUB BRUP-S36	B. melitensis	Kattar2008 (http://jcm.asm.org/content/46/12/3935.long)	E. Mediterranean	Human	Lebanon		35.8623	33.8547	57	212	112			1	5	3	13	3	3	3	2	4	41	40	8	5	4	3	8	4
2008Kattar#025	397	AUB BRUP-S38	B. melitensis	Kattar2008 (http://jcm.asm.org/content/46/12/3935.long)	E. Mediterranean	Human	Lebanon		35.8623	33.8547	43	209	106			1	5	3	13	3	2	3	2	5	41	40	8	5	5	7	5	6
2008Kattar#026	398	AUB BRUP-S40	B. melitensis	Kattar2008 (http://jcm.asm.org/content/46/12/3935.long)	E. Mediterranean	Human	Lebanon		35.8623	33.8547	43	210	125			1	5	3	13	3	2	3	2	4	41	40	8	5	5	8	7	9
2008Kattar#027	399	AUB BRUP-S41	B. melitensis	Kattar2008 (http://jcm.asm.org/content/46/12/3935.long)	E. Mediterranean	Human	Lebanon		35.8623	33.8547	43	210	125			1	5	3	13	3	2	3	2	4	41	40	8	5	4	3	9	6
2008Marianelli#1	400	PZ2	B. melitensis bv3	Marianelli2008 (http://www.ncbi.nlm.nih.gov/pubmed/18289724)	W. Mediterranean	Human	Italy:Roma	2006	12.4825	41.8929	51	123	96			3	5	3	13	1	1	3	3	7	43	42	8	6	5	9	7	3
2008Scholz#001	401	CCM4915 ((IMB) 122)	B. microti	Scholz2008a (http://wwwnc.cdc.gov/eid/article/14/8/08-0286_article.htm)	B.microti	Rodent	Czech Republic		15.473	49.8175	67	27	5			4	5	12	13	5	2	5	6	9	7	8	9	8	5	7	13	5
2008Scholz#002	402	BCCN#CCM4916	B. microti	Scholz2008a (http://wwwnc.cdc.gov/eid/article/14/8/08-0286_article.htm)	B.microti	Rodent	Czech Republic		15.473	49.8175	67	26	4			4	5	12	13	5	2	5	6	8	7	8	9	7	6	6	7	5
2008Scholz#003	403	(IMB) 10-17	B. microti	Scholz2008b (http://ijs.sgmjournals.org/content/58/2/375.long)	B.microti	soil	Austria		14.5501	47.5162						4	5		13	5	2	5	6	9	7	8	9	5	7	10	10	5
2008Scholz#004	404	(IMB) 10-20	B. microti	Scholz2008b (http://ijs.sgmjournals.org/content/58/2/375.long)	B.microti	soil	Austria		14.5501	47.5162						4	5		13	5	2	5	6	9	7	8	9	5	7	10	12	5
2008Scholz#005	405	(IMB) 257	B. microti	Scholz2009 (http://www.ncbi.nlm.nih.gov/pubmed/18973444)	B.microti	Red fox	Austria		14.5501	47.5162	67	26	4			4	5	12	13	5	2	5	6	8	7	8	9	7	7	10	7	6
2008Scholz#006	406	(IMB) 284	B. microti	Scholz2009 (http://www.ncbi.nlm.nih.gov/pubmed/18973444)	B.microti	Red fox	Austria		14.5501	47.5162	68	22	3			4	5	12	13	4	2	5	10	6	7	8	9	8	7	3	13	4
2009Her#001	407	KRef01	B. abortus bv1	Her2009 (http://www.biomedcentral.com/1471-2180/9/230)	abortus C	Cattle	England		-1.17432	52.3555	28	268	83	1		4	5	4	12	2	2	3	3	5	43	42	8	3	5	3	4	5
2009Her#002	408	KRef02	B. abortus bv2	Her2009 (http://www.biomedcentral.com/1471-2180/9/230)	abortus C	Cattle	England		-1.17432	52.3555	29	273	80	1		4	5	4	12	2	1	3	3	6	43	42	8	3	4	3	3	5
2009Her#003	409	KRef03	B. abortus bv3	Her2009 (http://www.biomedcentral.com/1471-2180/9/230)	abortus B	Human	Uganda		32.2903	1.37333	34	239	64	6		3	5	4	11	2	2	3	3	8	41	40	8	5	5	3	11	5
2009Her#004	410	KRef04	B. abortus bv4	Her2009 (http://www.biomedcentral.com/1471-2180/9/230)	abortus C	Cattle	England		-1.17432	52.3555	30	277	78	1		4	5	4	12	2	2	3	2	6	43	42	8	3	4	3	3	5
2009Her#005	411	KRef05	B. abortus bv5	Her2009 (http://www.biomedcentral.com/1471-2180/9/230)	abortus C	Cattle	England		-1.17432	52.3555	39	228	67	2		3	5	3	12	2	2	2	3	7	43	42	8	6	7	3	3	3
2009Her#006	412	KRef06	B. abortus bv6	Her2009 (http://www.biomedcentral.com/1471-2180/9/230)	abortus C	Cattle	Africa		34.5085	-8.78319	40	227	66	4		3	5	3	12	2	2	3	3	7	43	42	8	3	6	3	3	3
2009Her#007	413	KRef08	B. abortus bv9	Her2009 (http://www.biomedcentral.com/1471-2180/9/230)	abortus C	Cattle	England		-1.17432	52.3555	39	228	67	2		3	5	3	12	2	2	2	3	7	43	42	8	6	6	3	3	3
2009Her#008	414	2308_KRef09	B. abortus bv1	Her2009 (http://www.biomedcentral.com/1471-2180/9/230)	abortus C	Cattle	USA		-95.7129	37.0902	27	274	79			4	5	4	12	2	3	3	3	6	43	42	8	3	7	3	3	5
2009Her#009	415	RB51_KRef10	B. abortus Rough	Her2009 (http://www.biomedcentral.com/1471-2180/9/230)	abortus C	Cattle	USA		-95.7129	37.0902	27	274	79	5		4	5	4	12	2	3	3	3	6	43	42	8	3	7	3	3	5
2009Her#010	416	KRef13	B. abortus bv1	Her2009 (http://www.biomedcentral.com/1471-2180/9/230)	abortus C	Cattle	USA		-95.7129	37.0902	28	276	82	5		4	5	4	12	2	2	3	3	6	43	42	8	3	5	3	3	5
2009Her#011	417	KRef15	B. abortus bv1	Her2009 (http://www.biomedcentral.com/1471-2180/9/230)	abortus C	Cattle	USA		-95.7129	37.0902	28	276	82			4	5	4	12	2	2	3	3	6	43	42	8	3	6	3	3	5
2009Her#012	418	KBa001	B. abortus bv1	Her2009 (http://www.biomedcentral.com/1471-2180/9/230)	abortus C	Cattle	South Korea:Jeonbuk	2004	127.153	35.7175	91	272	176			4	5	4	12	2	4	3	3	6	43	42	8	4	4	3	3	6
2009Her#013	419	KBa002	B. abortus bv1	Her2009 (http://www.biomedcentral.com/1471-2180/9/230)	abortus C	Cattle	South Korea:Jeonbuk	2004	127.153	35.7175	91	272	176			4	5	4	12	2	4	3	3	6	43	42	8	4	4	3	3	6
2009Her#014	420	KBa003	B. abortus bv1	Her2009 (http://www.biomedcentral.com/1471-2180/9/230)	abortus C	Cattle	South Korea:Jeonbuk	2004	127.153	35.7175	91	272	176			4	5	4	12	2	4	3	3	6	43	42	8	4	4	3	3	6
2009Her#015	421	KBa004	B. abortus bv1	Her2009 (http://www.biomedcentral.com/1471-2180/9/230)	abortus C	Cattle	South Korea:Jeonbuk	2004	127.153	35.7175	91	272	176			4	5	4	12	2	4	3	3	6	43	42	8	4	4	3	3	6
2009Her#016	422	KBa005	B. abortus bv1	Her2009 (http://www.biomedcentral.com/1471-2180/9/230)	abortus C	Cattle	South Korea:Jeonbuk	2004	127.153	35.7175	91	272	176			4	5	4	12	2	4	3	3	6	43	42	8	4	4	3	3	6
2009Her#017	423	KBa006	B. abortus bv1	Her2009 (http://www.biomedcentral.com/1471-2180/9/230)	abortus C	Cattle	South Korea:Jeju	2004	126.531	33.4996	28	276	82			4	5	4	12	2	2	3	3	6	43	42	8	4	4	3	3	6
2009Her#018	424	KBa007	B. abortus bv1	Her2009 (http://www.biomedcentral.com/1471-2180/9/230)	abortus C	Cattle	South Korea:Jeju	2004	126.531	33.4996	28	276	82			4	5	4	12	2	2	3	3	6	43	42	8	4	4	3	3	6
2009Her#019	425	KBa008	B. abortus bv1	Her2009 (http://www.biomedcentral.com/1471-2180/9/230)	abortus C	Cattle	South Korea:Jeju	2004	126.531	33.4996	27	274	79			4	5	4	12	2	3	3	3	6	43	42	8	4	4	3	3	6
2009Her#020	426	KBa009	B. abortus bv1	Her2009 (http://www.biomedcentral.com/1471-2180/9/230)	abortus C	Cattle	South Korea:Jeju	2004	126.531	33.4996	27	274	79			4	5	4	12	2	3	3	3	6	43	42	8	4	4	3	3	6
2009Her#021	427	KBa010	B. abortus bv1	Her2009 (http://www.biomedcentral.com/1471-2180/9/230)	abortus C	Cattle	South Korea:Jeju	2004	126.531	33.4996	27	274	79			4	5	4	12	2	3	3	3	6	43	42	8	4	4	3	3	6
2009Her#022	428	KBa011	B. abortus bv1	Her2009 (http://www.biomedcentral.com/1471-2180/9/230)	abortus C	Cattle	South Korea:Chungnam	1996	126.8	36.5184	27	274	79			4	5	4	12	2	3	3	3	6	43	42	8	4	4	3	3	6
2009Her#023	429	KBa012	B. abortus bv1	Her2009 (http://www.biomedcentral.com/1471-2180/9/230)	abortus C	Cattle	South Korea:Chungnam	1996	126.8	36.5184	27	274	79			4	5	4	12	2	3	3	3	6	43	42	8	4	4	3	3	6
2009Her#024	430	KBa013	B. abortus bv1	Her2009 (http://www.biomedcentral.com/1471-2180/9/230)	abortus C	Cattle	South Korea:Chungnam	1996	126.8	36.5184	27	274	79			4	5	4	12	2	3	3	3	6	43	42	8	4	4	3	3	6
2009Her#025	431	KBa014	B. abortus bv1	Her2009 (http://www.biomedcentral.com/1471-2180/9/230)	abortus C	Cattle	South Korea:Chungnam	1996	126.8	36.5184	27	274	79			4	5	4	12	2	3	3	3	6	43	42	8	4	4	3	3	6
2009Her#026	432	KBa015	B. abortus bv1	Her2009 (http://www.biomedcentral.com/1471-2180/9/230)	abortus C	Cattle	South Korea:Chungnam	1996	126.8	36.5184	27	274	79			4	5	4	12	2	3	3	3	6	43	42	8	4	4	3	3	6
2009Her#027	433	KBa016	B. abortus bv1	Her2009 (http://www.biomedcentral.com/1471-2180/9/230)	abortus C	Cattle	South Korea:Chungnam	1996	126.8	36.5184	27	274	79			4	5	4	12	2	3	3	3	6	43	42	8	4	4	3	3	6
2009Her#028	434	KBa017	B. abortus bv1	Her2009 (http://www.biomedcentral.com/1471-2180/9/230)	abortus C	Cattle	South Korea:Jeju	1996	126.531	33.4996	27	274	79			4	5	4	12	2	3	3	3	6	43	42	8	4	4	3	3	4
2009Her#029	435	KBa018	B. abortus bv1	Her2009 (http://www.biomedcentral.com/1471-2180/9/230)	abortus C	Cattle	South Korea:Jeonbuk	2002	127.153	35.7175	27	274	79			4	5	4	12	2	3	3	3	6	43	42	8	4	4	3	3	6
2009Her#030	436	KBa019	B. abortus bv1	Her2009 (http://www.biomedcentral.com/1471-2180/9/230)	abortus C	Cattle	South Korea:Jeonnam	2003	126.991	34.8679	91	272	176			4	5	4	12	2	4	3	3	6	43	42	8	4	4	3	3	6
2009Her#031	437	KBa020	B. abortus bv1	Her2009 (http://www.biomedcentral.com/1471-2180/9/230)	abortus C	Cattle	South Korea:Gyeonggi	2000	127.518	37.4138	27	274	79			4	5	4	12	2	3	3	3	6	43	42	8	4	4	3	3	6
2009Her#032	438	KBa021	B. abortus bv1	Her2009 (http://www.biomedcentral.com/1471-2180/9/230)	abortus C	Cattle	South Korea:Kangwon	2005	127.56	38.8432	91	272	176			4	5	4	12	2	4	3	3	6	43	42	8	4	4	3	3	6
2009Her#033	439	KBa022	B. abortus bv1	Her2009 (http://www.biomedcentral.com/1471-2180/9/230)	abortus C	Cattle	South Korea:Gyeongnam	2005	128.213	35.4606	90	271	175			4	5	4	12	2	6	3	3	6	43	42	8	4	4	3	3	6
2009Her#034	440	KBa023	B. abortus bv1	Her2009 (http://www.biomedcentral.com/1471-2180/9/230)	abortus C	Cattle	South Korea:Gyeongnam	2005	128.213	35.4606	92	270	177			4	5	4	12	2	7	3	3	6	43	42	8	4	4	3	3	6
2009Her#035	441	KBa024	B. abortus bv1	Her2009 (http://www.biomedcentral.com/1471-2180/9/230)	abortus C	Cattle	South Korea:Gyeongnam	2005	128.213	35.4606	90	271	175			4	5	4	12	2	6	3	3	6	43	42	8	4	4	3	3	5
2009Her#036	442	KBa025	B. abortus bv1	Her2009 (http://www.biomedcentral.com/1471-2180/9/230)	abortus C	Cattle	South Korea:Gyeongnam	2005	128.213	35.4606	90	271	175			4	5	4	12	2	6	3	3	6	43	42	8	4	4	3	3	6
2009Her#037	443	KBa026	B. abortus bv1	Her2009 (http://www.biomedcentral.com/1471-2180/9/230)	abortus C	Cattle	South Korea:Jeonnam	2005	126.991	34.8679	91	272	176			4	5	4	12	2	4	3	3	6	43	42	8	4	4	3	3	6
2009Her#038	444	KBa027	B. abortus bv1	Her2009 (http://www.biomedcentral.com/1471-2180/9/230)	abortus C	Cattle	South Korea:Jeonnam	2005	126.991	34.8679	91	272	176			4	5	4	12	2	4	3	3	6	43	42	8	4	4	3	3	6
2009Her#039	445	KBa028	B. abortus bv1	Her2009 (http://www.biomedcentral.com/1471-2180/9/230)	abortus C	Cattle	South Korea:Jeonnam	2005	126.991	34.8679	91	272	176			4	5	4	12	2	4	3	3	6	43	42	8	4	4	3	3	6
2009Her#040	446	KBa029	B. abortus bv1	Her2009 (http://www.biomedcentral.com/1471-2180/9/230)	abortus C	Cattle	South Korea:Gyeonggi	2006	127.518	37.4138	91	272	176			4	5	4	12	2	4	3	3	6	43	42	8	4	4	3	3	7
2009Her#041	447	KBa030	B. abortus bv1	Her2009 (http://www.biomedcentral.com/1471-2180/9/230)	abortus C	Cattle	South Korea:Gyeonggi	2006	127.518	37.4138	91	272	176			4	5	4	12	2	4	3	3	6	43	42	8	4	4	3	3	7
2009Her#042	448	KBa031	B. abortus bv1	Her2009 (http://www.biomedcentral.com/1471-2180/9/230)	abortus C	Cattle	South Korea:Gyeonggi	2006	127.518	37.4138	91	272	176			4	5	4	12	2	4	3	3	6	43	42	8	4	4	3	3	8
2009Her#043	449	KBa032	B. abortus bv1	Her2009 (http://www.biomedcentral.com/1471-2180/9/230)	abortus C	Cattle	South Korea:Gyeonggi	2006	127.518	37.4138	91	272	176			4	5	4	12	2	4	3	3	6	43	42	8	4	4	3	3	7
2009Her#044	450	KBa033	B. abortus bv1	Her2009 (http://www.biomedcentral.com/1471-2180/9/230)	abortus C	Cattle	South Korea:Gyeonggi	2006	127.518	37.4138	91	272	176			4	5	4	12	2	4	3	3	6	43	42	8	4	4	3	3	8
2009Her#045	451	KBa034	B. abortus bv1	Her2009 (http://www.biomedcentral.com/1471-2180/9/230)	abortus C	Cattle	South Korea:Gyeongbuk	1998	128.889	36.4919	27	274	79			4	5	4	12	2	3	3	3	6	43	42	8	4	4	3	3	6
2009Her#046	452	KBa035	B. abortus bv1	Her2009 (http://www.biomedcentral.com/1471-2180/9/230)	abortus C	Cattle	South Korea:Gyeongbuk	2006	128.889	36.4919	27	274	79			4	5	4	12	2	3	3	3	6	43	42	8	4	4	3	3	6
2009Her#047	453	KBa036	B. abortus bv1	Her2009 (http://www.biomedcentral.com/1471-2180/9/230)	abortus C	Cattle	South Korea:Gyeongbuk	2006	128.889	36.4919	91	272	176			4	5	4	12	2	4	3	3	6	43	42	8	4	4	3	3	6
2009Her#048	454	KBa037	B. abortus bv1	Her2009 (http://www.biomedcentral.com/1471-2180/9/230)	abortus C	Cattle	South Korea:Gyeongbuk	2006	128.889	36.4919	91	272	176			4	5	4	12	2	4	3	3	6	43	42	8	4	4	3	3	6
2009Her#049	455	KBa038	B. abortus bv1	Her2009 (http://www.biomedcentral.com/1471-2180/9/230)	abortus C	Cattle	South Korea:Gyeongbuk	2006	128.889	36.4919	91	272	176			4	5	4	12	2	4	3	3	6	43	42	8	4	4	3	3	6
2009Her#050	456	KBa039	B. abortus bv1	Her2009 (http://www.biomedcentral.com/1471-2180/9/230)	abortus C	Cattle	South Korea:Gyeongbuk	2006	128.889	36.4919	91	272	176			4	5	4	12	2	4	3	3	6	43	42	8	4	4	3	3	6
2009Her#051	457	KBa040	B. abortus bv1	Her2009 (http://www.biomedcentral.com/1471-2180/9/230)	abortus C	Cattle	South Korea:Gyeongbuk	2006	128.889	36.4919	91	272	176			4	5	4	12	2	4	3	3	6	43	42	8	4	4	3	3	6
2009Her#052	458	KBa041	B. abortus bv1	Her2009 (http://www.biomedcentral.com/1471-2180/9/230)	abortus C	Cattle	South Korea:Gyeongbuk	2006	128.889	36.4919	91	272	176			4	5	4	12	2	4	3	3	6	43	42	8	4	4	3	3	6
2009Her#053	459	KBa042	B. abortus bv1	Her2009 (http://www.biomedcentral.com/1471-2180/9/230)	abortus C	Cattle	South Korea:Gyeongbuk	2006	128.889	36.4919	91	272	176			4	5	4	12	2	4	3	3	6	43	42	8	4	4	3	3	6
2009Her#054	460	KBa043	B. abortus bv1	Her2009 (http://www.biomedcentral.com/1471-2180/9/230)	abortus C	Cattle	South Korea:Gyeongbuk	2006	128.889	36.4919	91	272	176			4	5	4	12	2	4	3	3	6	43	42	8	4	4	3	3	6
2009Her#055	461	KBa044	B. abortus bv1	Her2009 (http://www.biomedcentral.com/1471-2180/9/230)	abortus C	Cattle	South Korea:Gyeongbuk	2006	128.889	36.4919	91	272	176			4	5	4	12	2	4	3	3	6	43	42	8	4	4	3	3	6
2009Her#056	462	KBa045	B. abortus bv1	Her2009 (http://www.biomedcentral.com/1471-2180/9/230)	abortus C	Cattle	South Korea:Gyeongbuk	2006	128.889	36.4919	91	272	176			4	5	4	12	2	4	3	3	6	43	42	8	4	4	3	3	6
2009Her#057	463	KBa046	B. abortus bv1	Her2009 (http://www.biomedcentral.com/1471-2180/9/230)	abortus C	Cattle	South Korea:Gyeongbuk	2006	128.889	36.4919	91	272	176			4	5	4	12	2	4	3	3	6	43	42	8	4	4	3	3	6
2009Her#058	464	KBa047	B. abortus bv1	Her2009 (http://www.biomedcentral.com/1471-2180/9/230)	abortus C	Cattle	South Korea:Gyeongbuk	2006	128.889	36.4919	27	274	79			4	5	4	12	2	3	3	3	6	43	42	8	5	4	3	3	5
2009Her#059	465	KBa048	B. abortus bv1	Her2009 (http://www.biomedcentral.com/1471-2180/9/230)	abortus C	Cattle	South Korea:Gyeongbuk	2006	128.889	36.4919	91	272	176			4	5	4	12	2	4	3	3	6	43	42	8	4	4	3	3	5
2009Her#060	466	KBa049	B. abortus bv1	Her2009 (http://www.biomedcentral.com/1471-2180/9/230)	abortus C	Cattle	South Korea:Gyeongbuk	2006	128.889	36.4919	91	272	176			4	5	4	12	2	4	3	3	6	43	42	8	4	4	3	3	6
2009Her#061	467	KBa050	B. abortus bv1	Her2009 (http://www.biomedcentral.com/1471-2180/9/230)	abortus C	Cattle	South Korea:Gyeongbuk	2006	128.889	36.4919	91	272	176			4	5	4	12	2	4	3	3	6	43	42	8	4	4	3	3	6
2009Her#062	468	KBa051	B. abortus bv1	Her2009 (http://www.biomedcentral.com/1471-2180/9/230)	abortus C	Cattle	South Korea:Gyeongbuk	2006	128.889	36.4919	91	272	176			4	5	4	12	2	4	3	3	6	43	42	8	5	5	3	3	6
2009Her#063	469	KBa052	B. abortus bv1	Her2009 (http://www.biomedcentral.com/1471-2180/9/230)	abortus C	Cattle	South Korea:Gyeonggi	2007	127.518	37.4138	27	274	79			4	5	4	12	2	3	3	3	6	43	42	8	4	4	3	3	5
2009Her#064	470	KBa053	B. abortus bv1	Her2009 (http://www.biomedcentral.com/1471-2180/9/230)	abortus C	Cattle	South Korea:Gyeonggi	2007	127.518	37.4138	27	274	79			4	5	4	12	2	3	3	3	6	43	42	8	4	4	3	3	5
2009Her#065	471	KBa054	B. abortus bv1	Her2009 (http://www.biomedcentral.com/1471-2180/9/230)	abortus C	Cattle	South Korea:Gyeonggi	2007	127.518	37.4138	27	274	79			4	5	4	12	2	3	3	3	6	43	42	8	4	4	3	3	5
2009Her#066	472	KBa055	B. abortus bv1	Her2009 (http://www.biomedcentral.com/1471-2180/9/230)	abortus C	Cattle	South Korea:Gyeonggi	2007	127.518	37.4138	27	274	79			4	5	4	12	2	3	3	3	6	43	42	8	4	4	3	3	5
2009Her#067	473	KBa056	B. abortus bv1	Her2009 (http://www.biomedcentral.com/1471-2180/9/230)	abortus C	Cattle	South Korea:Gyeonggi	2007	127.518	37.4138	27	274	79			4	5	4	12	2	3	3	3	6	43	42	8	4	4	3	3	5
2009Her#068	474	KBa057	B. abortus bv1	Her2009 (http://www.biomedcentral.com/1471-2180/9/230)	abortus C	Cattle	South Korea:Gyeonggi	2007	127.518	37.4138	27	274	79			4	5	4	12	2	3	3	3	6	43	42	8	4	4	3	3	5
2009Her#069	475	KBa058	B. abortus bv1	Her2009 (http://www.biomedcentral.com/1471-2180/9/230)	abortus C	Cattle	South Korea:Kangwon	2007	127.56	38.8432	91	272	176			4	5	4	12	2	4	3	3	6	43	42	8	5	4	3	3	7
2009Her#070	476	KBa059	B. abortus bv1	Her2009 (http://www.biomedcentral.com/1471-2180/9/230)	abortus C	Cattle	South Korea:Kangwon	2007	127.56	38.8432	27	274	79			4	5	4	12	2	3	3	3	6	43	42	8	4	4	3	3	6
2009Her#071	477	KBa060	B. abortus bv1	Her2009 (http://www.biomedcentral.com/1471-2180/9/230)	abortus C	Cattle	South Korea:Kangwon	2007	127.56	38.8432	27	274	79			4	5	4	12	2	3	3	3	6	43	42	8	4	4	3	3	6
2009Her#072	478	KBa061	B. abortus bv1	Her2009 (http://www.biomedcentral.com/1471-2180/9/230)	abortus C	Cattle	South Korea:Kangwon	2007	127.56	38.8432	27	274	79			4	5	4	12	2	3	3	3	6	43	42	8	4	4	3	3	6
2009Her#073	479	KBa062	B. abortus bv1	Her2009 (http://www.biomedcentral.com/1471-2180/9/230)	abortus C	Cattle	South Korea:Chungbuk	2007	127.7	36.8	27	274	79			4	5	4	12	2	3	3	3	6	43	42	8	4	4	3	3	5
2009Her#074	480	KBa063	B. abortus bv1	Her2009 (http://www.biomedcentral.com/1471-2180/9/230)	abortus C	Cattle	South Korea:Chungbuk	2007	127.7	36.8	27	274	79			4	5	4	12	2	3	3	3	6	43	42	8	4	4	3	3	5
2009Her#075	481	KBa064	B. abortus bv1	Her2009 (http://www.biomedcentral.com/1471-2180/9/230)	abortus C	Cattle	South Korea:Chungbuk	2007	127.7	36.8	27	274	79			4	5	4	12	2	3	3	3	6	43	42	8	4	4	3	3	5
2009Her#076	482	KBa065	B. abortus bv1	Her2009 (http://www.biomedcentral.com/1471-2180/9/230)	abortus C	Cattle	South Korea:Kangwon	2007	127.56	38.8432	27	274	79			4	5	4	12	2	3	3	3	6	43	42	8	4	4	3	3	6
2009Her#077	483	KBa066	B. abortus bv1	Her2009 (http://www.biomedcentral.com/1471-2180/9/230)	abortus C	Cattle	South Korea:Chungbuk	2007	127.7	36.8	91	272	176			4	5	4	12	2	4	3	3	6	43	42	8	4	4	3	3	6
2009Her#078	484	KBa067	B. abortus bv1	Her2009 (http://www.biomedcentral.com/1471-2180/9/230)	abortus C	Cattle	South Korea:Chungbuk	2007	127.7	36.8	91	272	176			4	5	4	12	2	4	3	3	6	43	42	8	4	4	3	3	6
2009Her#079	485	KBa068	B. abortus bv1	Her2009 (http://www.biomedcentral.com/1471-2180/9/230)	abortus C	Cattle	South Korea:Chungbuk	2007	127.7	36.8	91	272	176			4	5	4	12	2	4	3	3	6	43	42	8	4	4	3	3	6
2009Her#080	486	KBa069	B. abortus bv1	Her2009 (http://www.biomedcentral.com/1471-2180/9/230)	abortus C	Cattle	South Korea:Chungbuk	2007	127.7	36.8	27	274	79			4	5	4	12	2	3	3	3	6	43	42	8	5	4	3	3	6
2009Her#081	487	KBa070	B. abortus bv1	Her2009 (http://www.biomedcentral.com/1471-2180/9/230)	abortus C	Cattle	South Korea:Kangwon	2007	127.56	38.8432	27	274	79			4	5	4	12	2	3	3	3	6	43	42	8	4	4	3	3	6
2009Her#082	488	KBa071	B. abortus bv1	Her2009 (http://www.biomedcentral.com/1471-2180/9/230)	abortus C	Cattle	South Korea:Kangwon	2007	127.56	38.8432	27	274	79			4	5	4	12	2	3	3	3	6	43	42	8	4	4	3	3	6
2009Her#083	489	KBa072	B. abortus bv1	Her2009 (http://www.biomedcentral.com/1471-2180/9/230)	abortus C	Cattle	South Korea:Gyeonggi	2007	127.518	37.4138	27	274	79			4	5	4	12	2	3	3	3	6	43	42	8	4	4	3	3	6
2009Her#084	490	KBa073	B. abortus bv1	Her2009 (http://www.biomedcentral.com/1471-2180/9/230)	abortus C	Cattle	South Korea:Gyeonggi	2007	127.518	37.4138	27	274	79			4	5	4	12	2	3	3	3	6	43	42	8	4	4	3	3	6
2009Her#085	491	KBa074	B. abortus bv1	Her2009 (http://www.biomedcentral.com/1471-2180/9/230)	abortus C	Cattle	South Korea:Kangwon	2007	127.56	38.8432	27	274	79			4	5	4	12	2	3	3	3	6	43	42	8	4	4	3	3	6
2009Her#086	492	KBa075	B. abortus bv1	Her2009 (http://www.biomedcentral.com/1471-2180/9/230)	abortus C	Cattle	South Korea:Kangwon	2007	127.56	38.8432	27	274	79			4	5	4	12	2	3	3	3	6	43	42	8	4	4	3	3	6
2009Her#087	493	KBa076	B. abortus bv1	Her2009 (http://www.biomedcentral.com/1471-2180/9/230)	abortus C	Cattle	South Korea:Kangwon	2007	127.56	38.8432	27	274	79			4	5	4	12	2	3	3	3	6	43	42	8	4	4	3	3	6
2009Her#088	494	KBa077	B. abortus bv1	Her2009 (http://www.biomedcentral.com/1471-2180/9/230)	abortus C	Cattle	South Korea:Kangwon	2007	127.56	38.8432	27	274	79			4	5	4	12	2	3	3	3	6	43	42	8	4	4	3	3	6
2009Her#089	495	KBa078	B. abortus bv1	Her2009 (http://www.biomedcentral.com/1471-2180/9/230)	abortus C	Cattle	South Korea:Chungbuk	2007	127.7	36.8	27	274	79			4	5	4	12	2	3	3	3	6	43	42	8	4	4	3	3	6
2009Her#090	496	KBa079	B. abortus bv1	Her2009 (http://www.biomedcentral.com/1471-2180/9/230)	abortus C	Cattle	South Korea:Gyeonggi	2007	127.518	37.4138	89	269	174			4	5	4	12	2	5	3	3	6	43	42	8	4	4	3	3	5
2009Her#091	497	KBa080	B. abortus bv1	Her2009 (http://www.biomedcentral.com/1471-2180/9/230)	abortus C	Cattle	South Korea:Gyeonggi	2008	127.518	37.4138	27	274	79			4	5	4	12	2	3	3	3	6	43	42	8	5	4	3	3	6
2009Her#092	498	KBa081	B. abortus bv1	Her2009 (http://www.biomedcentral.com/1471-2180/9/230)	abortus C	Cattle	South Korea:Gyeonggi	2008	127.518	37.4138	27	274	79			4	5	4	12	2	3	3	3	6	43	42	8	5	4	3	3	6
2009Her#093	499	KBa082	B. abortus bv1	Her2009 (http://www.biomedcentral.com/1471-2180/9/230)	abortus C	Cattle	South Korea:Gyeonggi	2008	127.518	37.4138	27	274	79			4	5	4	12	2	3	3	3	6	43	42	8	5	4	3	3	6
2009Her#094	500	KBa083	B. abortus bv1	Her2009 (http://www.biomedcentral.com/1471-2180/9/230)	abortus C	Cattle	South Korea:Gyeongnam	2008	128.213	35.4606	89	269	174			4	5	4	12	2	5	3	3	6	43	42	8	4	4	3	3	6
2009Her#095	501	KBa084	B. abortus bv1	Her2009 (http://www.biomedcentral.com/1471-2180/9/230)	abortus C	Cattle	South Korea:Gyeongnam	2008	128.213	35.4606	89	269	174			4	5	4	12	2	5	3	3	6	43	42	8	4	4	3	3	6
2009Her#096	502	KBa085	B. abortus bv1	Her2009 (http://www.biomedcentral.com/1471-2180/9/230)	abortus C	Cattle	South Korea:Gyeongnam	2008	128.213	35.4606	89	269	174			4	5	4	12	2	5	3	3	6	43	42	8	4	4	3	3	6
2009Her#097	503	KBa086	B. abortus bv1	Her2009 (http://www.biomedcentral.com/1471-2180/9/230)	abortus C	Cattle	South Korea:Gyeongnam	2008	128.213	35.4606	89	269	174			4	5	4	12	2	5	3	3	6	43	42	8	4	4	3	3	6
2009Her#098	504	KBa087	B. abortus bv1	Her2009 (http://www.biomedcentral.com/1471-2180/9/230)	abortus C	Cattle	South Korea:Gyeonggi	2008	127.518	37.4138	27	274	79			4	5	4	12	2	3	3	3	6	43	42	8	5	4	3	3	5
2009Her#099	505	KBa088	B. abortus bv1	Her2009 (http://www.biomedcentral.com/1471-2180/9/230)	abortus C	Cattle	South Korea:Gyeonggi	2008	127.518	37.4138	27	274	79			4	5	4	12	2	3	3	3	6	43	42	8	5	4	3	3	5
2009Her#100	506	KBa089	B. abortus bv1	Her2009 (http://www.biomedcentral.com/1471-2180/9/230)	abortus C	Cattle	South Korea:Gyeonggi	2008	127.518	37.4138	27	274	79			4	5	4	12	2	3	3	3	6	43	42	8	5	4	3	3	5
2009Her#101	507	KBa090	B. abortus bv1	Her2009 (http://www.biomedcentral.com/1471-2180/9/230)	abortus C	Cattle	South Korea:Gyeonggi	2008	127.518	37.4138	27	274	79			4	5	4	12	2	3	3	3	6	43	42	8	5	4	3	3	5
2009Her#102	508	KBa091	B. abortus bv1	Her2009 (http://www.biomedcentral.com/1471-2180/9/230)	abortus C	Cattle	South Korea:Gyeonggi	2008	127.518	37.4138	91	272	176			4	5	4	12	2	4	3	3	6	43	42	8	4	4	3	3	7
2009Her#103	509	KBa092	B. abortus bv1	Her2009 (http://www.biomedcentral.com/1471-2180/9/230)	abortus C	Cattle	South Korea:Gyeonggi	2008	127.518	37.4138	91	272	176			4	5	4	12	2	4	3	3	6	43	42	8	4	4	3	3	7
2009Her#104	510	KBa093	B. abortus bv1	Her2009 (http://www.biomedcentral.com/1471-2180/9/230)	abortus C	Cattle	South Korea:Gyeonggi	2008	127.518	37.4138	91	272	176			4	5	4	12	2	4	3	3	6	43	42	8	4	4	3	3	7
2009Her#105	511	KBa094	B. abortus bv1	Her2009 (http://www.biomedcentral.com/1471-2180/9/230)	abortus C	Cattle	South Korea:Gyeonggi	2008	127.518	37.4138	27	274	79			4	5	4	12	2	3	3	3	6	43	42	8	4	4	3	3	5
2009Her#106	512	KBa095	B. abortus bv1	Her2009 (http://www.biomedcentral.com/1471-2180/9/230)	abortus C	Deer/Elk/Reindeer	South Korea:Jeonnam	2008	126.991	34.8679	27	274	79			4	5	4	12	2	3	3	3	6	43	42	8	4	4	3	3	6
2009Her#107	513	KBa096	B. abortus bv1	Her2009 (http://www.biomedcentral.com/1471-2180/9/230)	abortus C	Deer/Elk/Reindeer	South Korea:Jeonnam	2008	126.991	34.8679	27	274	79			4	5	4	12	2	3	3	3	6	43	42	8	4	4	3	3	6
2009Her#108	514	KBa097	B. abortus bv1	Her2009 (http://www.biomedcentral.com/1471-2180/9/230)	abortus C	Deer/Elk/Reindeer	South Korea:Jeonnam	2008	126.991	34.8679	27	274	79			4	5	4	12	2	3	3	3	6	43	42	8	4	4	3	3	6
2009Her#109	515	KBa098	B. abortus bv1	Her2009 (http://www.biomedcentral.com/1471-2180/9/230)	abortus C	Cattle	South Korea:Chungnam	1996	126.8	36.5184	27	274	79			4	5	4	12	2	3	3	3	6	43	42	8	4	4	3	3	6
2009Her#110	516	KBa099	B. abortus bv1	Her2009 (http://www.biomedcentral.com/1471-2180/9/230)	abortus C	Cattle	South Korea:Gyeonggi	1999	127.518	37.4138	27	274	79			4	5	4	12	2	3	3	3	6	43	42	8	4	4	3	3	5
2009Her#111	517	KBa100	B. abortus bv1	Her2009 (http://www.biomedcentral.com/1471-2180/9/230)	abortus C	Cattle	South Korea:Chungnam	1999	126.8	36.5184	27	274	79			4	5	4	12	2	3	3	3	6	43	42	8	4	4	3	3	6
2009Her#112	518	KBa101	B. abortus bv1	Her2009 (http://www.biomedcentral.com/1471-2180/9/230)	abortus C	Cattle	South Korea:Chungbuk	1999	127.7	36.8	27	274	79			4	5	4	12	2	3	3	3	6	43	42	8	3	7	3	3	5
2009Her#113	519	KBa102	B. abortus bv1	Her2009 (http://www.biomedcentral.com/1471-2180/9/230)	abortus C	Cattle	South Korea:Chungbuk	2000	127.7	36.8	27	274	79			4	5	4	12	2	3	3	3	6	43	42	8	4	4	3	3	6
2009Her#114	520	KBa103	B. abortus bv1	Her2009 (http://www.biomedcentral.com/1471-2180/9/230)	abortus C	Cattle	South Korea:Gyeonggi	2001	127.518	37.4138	27	274	79			4	5	4	12	2	3	3	3	6	43	42	8	4	4	3	3	6
2009Her#115	521	KBa104	B. abortus bv1	Her2009 (http://www.biomedcentral.com/1471-2180/9/230)	abortus C	Cattle	South Korea:Gyeongbuk	2002	128.889	36.4919	27	274	79			4	5	4	12	2	3	3	3	6	43	42	8	4	4	3	3	5
2009Her#116	522	KBa105	B. abortus bv1	Her2009 (http://www.biomedcentral.com/1471-2180/9/230)	abortus C	Cattle	South Korea:Gyeongbuk	2003	128.889	36.4919	27	274	79			4	5	4	12	2	3	3	3	6	43	42	8	4	4	3	3	5
2009Her#117	523	KBa106	B. abortus bv1	Her2009 (http://www.biomedcentral.com/1471-2180/9/230)	abortus C	Cattle	South Korea:Chungnam	2003	126.8	36.5184	27	274	79			4	5	4	12	2	3	3	3	6	43	42	8	4	4	3	3	6
2009Her#118	524	KBa107	B. abortus bv1	Her2009 (http://www.biomedcentral.com/1471-2180/9/230)	abortus C	Cattle	South Korea:Kangwon	2004	127.56	38.8432	91	272	176			4	5	4	12	2	4	3	3	6	43	42	8	4	4	3	3	6
2009Her#119	525	KBa108	B. abortus bv1	Her2009 (http://www.biomedcentral.com/1471-2180/9/230)	abortus C	Cattle	South Korea:Gyeonggi	2004	127.518	37.4138	27	274	79			4	5	4	12	2	3	3	3	6	43	42	8	4	4	3	3	6
2009Her#120	526	KBa109	B. abortus bv1	Her2009 (http://www.biomedcentral.com/1471-2180/9/230)	abortus C	Cattle	South Korea:Gyeonggi	2004	127.518	37.4138	27	274	79			4	5	4	12	2	3	3	3	6	43	42	8	5	4	3	3	5
2009Her#121	527	KBa110	B. abortus bv1	Her2009 (http://www.biomedcentral.com/1471-2180/9/230)	abortus C	Cattle	South Korea:Gyeonggi	2004	127.518	37.4138	27	274	79			4	5	4	12	2	3	3	3	6	43	42	8	4	4	3	3	4
2009Her#122	528	KBa111	B. abortus bv1	Her2009 (http://www.biomedcentral.com/1471-2180/9/230)	abortus C	Cattle	South Korea:Gyeonggi	2004	127.518	37.4138	27	274	79			4	5	4	12	2	3	3	3	6	43	42	8	5	4	3	3	5
2009Her#123	529	KBa112	B. abortus bv1	Her2009 (http://www.biomedcentral.com/1471-2180/9/230)	abortus C	Cattle	South Korea:Gyeonggi	2004	127.518	37.4138	27	274	79			4	5	4	12	2	3	3	3	6	43	42	8	4	4	3	3	6
2009Her#124	530	KBa113	B. abortus bv1	Her2009 (http://www.biomedcentral.com/1471-2180/9/230)	abortus C	Cattle	South Korea:Gyeonggi	2004	127.518	37.4138	27	274	79			4	5	4	12	2	3	3	3	6	43	42	8	5	4	3	3	5
2009Her#125	531	KBa114	B. abortus bv1	Her2009 (http://www.biomedcentral.com/1471-2180/9/230)	abortus C	Cattle	South Korea:Gyeonggi	2004	127.518	37.4138	27	274	79			4	5	4	12	2	3	3	3	6	43	42	8	4	4	3	3	5
2009Her#126	532	KBa115	B. abortus bv1	Her2009 (http://www.biomedcentral.com/1471-2180/9/230)	abortus C	Cattle	South Korea:Gyeonggi	2004	127.518	37.4138	91	272	176			4	5	4	12	2	4	3	3	6	43	42	8	4	4	3	3	6
2009Her#127	533	KBa116	B. abortus bv1	Her2009 (http://www.biomedcentral.com/1471-2180/9/230)	abortus C	Cattle	South Korea:Gyeonggi	2004	127.518	37.4138	27	274	79			4	5	4	12	2	3	3	3	6	43	42	8	4	4	3	3	6
2009Her#128	534	KBa117	B. abortus bv1	Her2009 (http://www.biomedcentral.com/1471-2180/9/230)	abortus C	Cattle	South Korea:Jeonbuk	2004	127.153	35.7175	27	274	79			4	5	4	12	2	3	3	3	6	43	42	8	4	4	3	3	6
2009Her#129	535	KBa118	B. abortus bv1	Her2009 (http://www.biomedcentral.com/1471-2180/9/230)	abortus C	Cattle	South Korea:Jeonbuk	2004	127.153	35.7175	27	274	79			4	5	4	12	2	3	3	3	6	43	42	8	4	4	3	3	6
2009Her#130	536	KBa119	B. abortus bv1	Her2009 (http://www.biomedcentral.com/1471-2180/9/230)	abortus C	Cattle	South Korea:Jeonbuk	2004	127.153	35.7175	27	274	79			4	5	4	12	2	3	3	3	6	43	42	8	4	4	3	3	5
2009Her#131	537	KBa120	B. abortus bv1	Her2009 (http://www.biomedcentral.com/1471-2180/9/230)	abortus C	Cattle	South Korea:Jeonbuk	2004	127.153	35.7175	27	274	79			4	5	4	12	2	3	3	3	6	43	42	8	4	4	3	3	6
2009Her#132	538	KBa121	B. abortus bv1	Her2009 (http://www.biomedcentral.com/1471-2180/9/230)	abortus C	Cattle	South Korea:Kangwon	2005	127.56	38.8432	27	274	79			4	5	4	12	2	3	3	3	6	43	42	8	4	4	3	3	6
2009Her#133	539	KBa122	B. abortus bv1	Her2009 (http://www.biomedcentral.com/1471-2180/9/230)	abortus C	Cattle	South Korea:Kangwon	2005	127.56	38.8432	28	276	82			4	5	4	12	2	2	3	3	6	43	42	8	4	4	3	3	5
2009Her#134	540	KBa123	B. abortus bv1	Her2009 (http://www.biomedcentral.com/1471-2180/9/230)	abortus C	Cattle	South Korea:Kangwon	2005	127.56	38.8432	27	274	79			4	5	4	12	2	3	3	3	6	43	42	8	4	4	3	3	5
2009Her#135	541	KBa124	B. abortus bv1	Her2009 (http://www.biomedcentral.com/1471-2180/9/230)	abortus C	Cattle	South Korea:Kangwon	2005	127.56	38.8432	27	274	79			4	5	4	12	2	3	3	3	6	43	42	8	4	4	3	3	5
2009Her#136	542	KBa125	B. abortus bv1	Her2009 (http://www.biomedcentral.com/1471-2180/9/230)	abortus C	Cattle	South Korea:Kangwon	2005	127.56	38.8432	27	274	79			4	5	4	12	2	3	3	3	6	43	42	8	4	4	3	3	6
2009Her#137	543	KBa126	B. abortus bv1	Her2009 (http://www.biomedcentral.com/1471-2180/9/230)	abortus C	Cattle	South Korea:Kangwon	2005	127.56	38.8432	27	274	79			4	5	4	12	2	3	3	3	6	43	42	8	4	4	3	3	4
2009Her#138	544	KBa127	B. abortus bv1	Her2009 (http://www.biomedcentral.com/1471-2180/9/230)	abortus C	Cattle	South Korea:Kangwon	2005	127.56	38.8432	27	274	79			4	5	4	12	2	3	3	3	6	43	42	8	4	4	3	3	4
2009Her#139	545	KBa128	B. abortus bv1	Her2009 (http://www.biomedcentral.com/1471-2180/9/230)	abortus C	Cattle	South Korea:Kangwon	2005	127.56	38.8432	27	274	79			4	5	4	12	2	3	3	3	6	43	42	8	4	4	3	3	5
2009Her#140	546	KBa129	B. abortus bv1	Her2009 (http://www.biomedcentral.com/1471-2180/9/230)	abortus C	Cattle	South Korea:Kangwon	2005	127.56	38.8432	27	274	79			4	5	4	12	2	3	3	3	6	43	42	8	4	4	3	3	6
2009Her#141	547	KBa130	B. abortus bv1	Her2009 (http://www.biomedcentral.com/1471-2180/9/230)	abortus C	Cattle	South Korea:Kangwon	2005	127.56	38.8432	27	274	79			4	5	4	12	2	3	3	3	6	43	42	8	4	4	3	3	5
2009Her#142	548	KBa131	B. abortus bv1	Her2009 (http://www.biomedcentral.com/1471-2180/9/230)	abortus C	Cattle	South Korea:Gyeonggi	2005	127.518	37.4138	27	274	79			4	5	4	12	2	3	3	3	6	43	42	8	4	4	3	3	7
2009Her#143	549	KBa132	B. abortus bv1	Her2009 (http://www.biomedcentral.com/1471-2180/9/230)	abortus C	Cattle	South Korea:Gyeonggi	2005	127.518	37.4138	27	274	79			4	5	4	12	2	3	3	3	6	43	42	8	4	4	3	3	6
2009Her#144	550	KBa133	B. abortus bv1	Her2009 (http://www.biomedcentral.com/1471-2180/9/230)	abortus C	Cattle	South Korea:Gyeonggi	2005	127.518	37.4138	28	276	82			4	5	4	12	2	2	3	3	6	43	42	8	4	4	3	3	6
2009Her#145	551	KBa134	B. abortus bv1	Her2009 (http://www.biomedcentral.com/1471-2180/9/230)	abortus C	Cattle	South Korea:Gyeongnam	2005	128.213	35.4606	91	272	176			4	5	4	12	2	4	3	3	6	43	42	8	4	4	3	3	6
2009Her#146	552	KBa135	B. abortus bv1	Her2009 (http://www.biomedcentral.com/1471-2180/9/230)	abortus C	Cattle	South Korea:Gyeongnam	2005	128.213	35.4606	91	272	176			4	5	4	12	2	4	3	3	6	43	42	8	4	4	3	3	6
2009Her#147	553	KBa136	B. abortus bv1	Her2009 (http://www.biomedcentral.com/1471-2180/9/230)	abortus C	Cattle	South Korea:Gyeongnam	2005	128.213	35.4606	27	274	79			4	5	4	12	2	3	3	3	6	43	42	8	4	4	3	3	6
2009Her#148	554	KBa137	B. abortus bv1	Her2009 (http://www.biomedcentral.com/1471-2180/9/230)	abortus C	Cattle	South Korea:Gyeongnam	2005	128.213	35.4606	91	272	176			4	5	4	12	2	4	3	3	6	43	42	8	4	4	3	3	6
2009Her#149	555	KBa138	B. abortus bv1	Her2009 (http://www.biomedcentral.com/1471-2180/9/230)	abortus C	Cattle	South Korea:Gyeongnam	2005	128.213	35.4606	91	272	176			4	5	4	12	2	4	3	3	6	43	42	8	4	4	3	3	6
2009Her#150	556	KBa139	B. abortus bv1	Her2009 (http://www.biomedcentral.com/1471-2180/9/230)	abortus C	Cattle	South Korea:Gyeongnam	2005	128.213	35.4606	91	272	176			4	5	4	12	2	4	3	3	6	43	42	8	4	4	3	3	6
2009Her#151	557	KBa140	B. abortus bv1	Her2009 (http://www.biomedcentral.com/1471-2180/9/230)	abortus C	Cattle	South Korea:Gyeongbuk	2005	128.889	36.4919	27	274	79			4	5	4	12	2	3	3	3	6	43	42	8	4	4	3	3	6
2009Her#152	558	KBa141	B. abortus bv1	Her2009 (http://www.biomedcentral.com/1471-2180/9/230)	abortus C	Cattle	South Korea:Jeonnam	2005	126.991	34.8679	91	272	176			4	5	4	12	2	4	3	3	6	43	42	8	4	4	3	3	6
2009Her#153	559	KBa142	B. abortus bv1	Her2009 (http://www.biomedcentral.com/1471-2180/9/230)	abortus C	Cattle	South Korea:Jeonbuk	2005	127.153	35.7175	27	274	79			4	5	4	12	2	3	3	3	6	43	42	8	4	4	3	3	6
2009Her#154	560	KBa143	B. abortus bv1	Her2009 (http://www.biomedcentral.com/1471-2180/9/230)	abortus C	Cattle	South Korea:Jeonbuk	2005	127.153	35.7175	27	274	79			4	5	4	12	2	3	3	3	6	43	42	8	4	4	3	3	6
2009Her#155	561	KBa144	B. abortus bv1	Her2009 (http://www.biomedcentral.com/1471-2180/9/230)	abortus C	Cattle	South Korea:Jeonbuk	2005	127.153	35.7175	27	274	79			4	5	4	12	2	3	3	3	6	43	42	8	4	4	3	3	6
2009Her#156	562	KBa145	B. abortus bv1	Her2009 (http://www.biomedcentral.com/1471-2180/9/230)	abortus C	Cattle	South Korea:Jeonbuk	2005	127.153	35.7175	91	272	176			4	5	4	12	2	4	3	3	6	43	42	8	4	4	3	3	6
2009Her#157	563	KBa146	B. abortus bv1	Her2009 (http://www.biomedcentral.com/1471-2180/9/230)	abortus C	Cattle	South Korea:Jeonbuk	2005	127.153	35.7175	91	272	176			4	5	4	12	2	4	3	3	6	43	42	8	4	4	3	3	6
2009Her#158	564	KBa147	B. abortus bv1	Her2009 (http://www.biomedcentral.com/1471-2180/9/230)	abortus C	Cattle	South Korea:Jeonbuk	2005	127.153	35.7175	91	272	176			4	5	4	12	2	4	3	3	6	43	42	8	4	4	3	3	6
2009Her#159	565	KBa148	B. abortus bv1	Her2009 (http://www.biomedcentral.com/1471-2180/9/230)	abortus C	Cattle	South Korea:Chungnam	2005	126.8	36.5184	27	274	79			4	5	4	12	2	3	3	3	6	43	42	8	4	4	3	3	6
2009Her#160	566	KBa149	B. abortus bv1	Her2009 (http://www.biomedcentral.com/1471-2180/9/230)	abortus C	Cattle	South Korea:Chungnam	2005	126.8	36.5184	27	274	79			4	5	4	12	2	3	3	3	6	43	42	8	5	4	3	3	6
2009Her#161	567	KBa150	B. abortus bv1	Her2009 (http://www.biomedcentral.com/1471-2180/9/230)	abortus C	Cattle	South Korea:Chungnam	2005	126.8	36.5184	27	274	79			4	5	4	12	2	3	3	3	6	43	42	8	5	4	3	3	6
2009Her#162	568	KBa151	B. abortus bv1	Her2009 (http://www.biomedcentral.com/1471-2180/9/230)	abortus C	Cattle	South Korea:Chungnam	2005	126.8	36.5184	27	274	79			4	5	4	12	2	3	3	3	6	43	42	8	5	4	3	3	6
2009Her#163	569	KBa152	B. abortus bv1	Her2009 (http://www.biomedcentral.com/1471-2180/9/230)	abortus C	Cattle	South Korea:Chungnam	2005	126.8	36.5184	27	274	79			4	5	4	12	2	3	3	3	6	43	42	8	4	4	3	3	6
2009Her#164	570	KBa153	B. abortus bv1	Her2009 (http://www.biomedcentral.com/1471-2180/9/230)	abortus C	Cattle	South Korea:Chungbuk	2005	127.7	36.8	27	274	79			4	5	4	12	2	3	3	3	6	43	42	8	4	4	3	3	6
2009Her#165	571	KBa154	B. abortus bv1	Her2009 (http://www.biomedcentral.com/1471-2180/9/230)	abortus C	Cattle	South Korea:Chungbuk	2005	127.7	36.8	91	272	176			4	5	4	12	2	4	3	3	6	43	42	8	4	4	3	3	6
2009Her#166	572	KBa155	B. abortus bv1	Her2009 (http://www.biomedcentral.com/1471-2180/9/230)	abortus C	Cattle	South Korea:Kangwon	2006	127.56	38.8432	27	274	79			4	5	4	12	2	3	3	3	6	43	42	8	4	4	3	3	6
2009Her#167	573	KBa156	B. abortus bv1	Her2009 (http://www.biomedcentral.com/1471-2180/9/230)	abortus C	Cattle	South Korea:Gyeonggi	2006	127.518	37.4138	91	272	176			4	5	4	12	2	4	3	3	6	43	42	8	4	4	3	3	7
2009Her#168	574	KBa157	B. abortus bv1	Her2009 (http://www.biomedcentral.com/1471-2180/9/230)	abortus C	Cattle	South Korea:Gyeonggi	2006	127.518	37.4138	27	274	79			4	5	4	12	2	3	3	3	6	43	42	8	5	4	3	3	5
2009Her#169	575	KBa158	B. abortus bv1	Her2009 (http://www.biomedcentral.com/1471-2180/9/230)	abortus C	Cattle	South Korea:Kangwon	2006	127.56	38.8432	27	274	79			4	5	4	12	2	3	3	3	6	43	42	8	5	4	3	3	6
2009Her#170	576	KBa159	B. abortus bv1	Her2009 (http://www.biomedcentral.com/1471-2180/9/230)	abortus C	Cattle	South Korea:Gyeongbuk	2002	128.889	36.4919	27	274	79			4	5	4	12	2	3	3	3	6	43	42	8	4	4	3	3	6
2009Her#171	577	KBa160	B. abortus bv1	Her2009 (http://www.biomedcentral.com/1471-2180/9/230)	abortus C	Cattle	South Korea:Gyeongbuk	2002	128.889	36.4919	27	274	79			4	5	4	12	2	3	3	3	6	43	42	8	5	4	3	3	6
2009Her#172	578	KBa161	B. abortus bv1	Her2009 (http://www.biomedcentral.com/1471-2180/9/230)	abortus C	Cattle	South Korea:Gyeongbuk	2003	128.889	36.4919	27	274	79			4	5	4	12	2	3	3	3	6	43	42	8	4	4	3	3	6
2009Her#173	579	KBa162	B. abortus bv1	Her2009 (http://www.biomedcentral.com/1471-2180/9/230)	abortus C	Cattle	South Korea:Gyeongbuk	2003	128.889	36.4919	27	274	79			4	5	4	12	2	3	3	3	6	43	42	8	4	4	3	3	6
2009Her#174	580	KBa163	B. abortus bv1	Her2009 (http://www.biomedcentral.com/1471-2180/9/230)	abortus C	Cattle	South Korea:Gyeongbuk	2006	128.889	36.4919	91	272	176			4	5	4	12	2	4	3	3	6	43	42	8	4	4	3	3	6
2009Her#175	581	KBa164	B. abortus bv1	Her2009 (http://www.biomedcentral.com/1471-2180/9/230)	abortus C	Cattle	South Korea:Gyeongbuk	2006	128.889	36.4919	91	272	176			4	5	4	12	2	4	3	3	6	43	42	8	4	4	3	3	6
2009Her#176	582	KBa165	B. abortus bv1	Her2009 (http://www.biomedcentral.com/1471-2180/9/230)	abortus C	Cattle	South Korea:Gyeongbuk	2006	128.889	36.4919	91	272	176			4	5	4	12	2	4	3	3	6	43	42	8	4	4	3	3	6
2009Her#177	583	KBa166	B. abortus bv1	Her2009 (http://www.biomedcentral.com/1471-2180/9/230)	abortus C	Cattle	South Korea:Gyeongbuk	2006	128.889	36.4919	91	272	176			4	5	4	12	2	4	3	3	6	43	42	8	4	4	3	3	6
2009Her#178	584	KBa167	B. abortus bv1	Her2009 (http://www.biomedcentral.com/1471-2180/9/230)	abortus C	Cattle	South Korea:Gyeonggi	2008	127.518	37.4138	27	274	79			4	5	4	12	2	3	3	3	6	43	42	8	4	4	3	3	6
2009Her#179	585	KBa168	B. abortus bv1	Her2009 (http://www.biomedcentral.com/1471-2180/9/230)	abortus C	Cattle	South Korea:Gyeonggi	2008	127.518	37.4138	27	274	79			4	5	4	12	2	3	3	3	6	43	42	8	4	4	3	3	6
2009Her#180	586	KBa169	B. abortus bv1	Her2009 (http://www.biomedcentral.com/1471-2180/9/230)	abortus C	Cattle	South Korea:Gyeonggi	2008	127.518	37.4138	27	274	79			4	5	4	12	2	3	3	3	6	43	42	8	4	4	3	3	6
2009Her#181	587	KBa170	B. abortus bv2	Her2009 (http://www.biomedcentral.com/1471-2180/9/230)	abortus C	Cattle	South Korea:Jeonnam	2008	126.991	34.8679	27	274	79			4	5	4	12	2	3	3	3	6	43	42	8	4	4	3	3	6
2009Her#182	588	KBa171	B. abortus bv1	Her2009 (http://www.biomedcentral.com/1471-2180/9/230)	abortus C	Cattle	South Korea:Gyeonggi	2008	127.518	37.4138	27	274	79			4	5	4	12	2	3	3	3	6	43	42	8	5	4	3	3	5
2009Her#183	589	KBa172	B. abortus bv1	Her2009 (http://www.biomedcentral.com/1471-2180/9/230)	abortus C	Cattle	South Korea:Gyeonggi	2008	127.518	37.4138	27	274	79			4	5	4	12	2	3	3	3	6	43	42	8	5	4	3	3	5
2009Her#184	590	KBa173	B. abortus bv1	Her2009 (http://www.biomedcentral.com/1471-2180/9/230)	abortus C	Cattle	South Korea:Jeonnam	2008	126.991	34.8679	27	274	79			4	5	4	12	2	3	3	3	6	43	42	8	4	4	3	3	7
2009Her#185	591	KBa174	B. abortus bv2	Her2009 (http://www.biomedcentral.com/1471-2180/9/230)	abortus C	Cattle	South Korea:Jeonnam	2008	126.991	34.8679	27	274	79			4	5	4	12	2	3	3	3	6	43	42	8	4	4	3	3	6
2009Her#186	592	KBa175	B. abortus bv2	Her2009 (http://www.biomedcentral.com/1471-2180/9/230)	abortus C	Cattle	South Korea:Jeonnam	2008	126.991	34.8679	27	274	79			4	5	4	12	2	3	3	3	6	43	42	8	4	4	3	3	6
2009Her#187	593	KBa176	B. abortus bv2	Her2009 (http://www.biomedcentral.com/1471-2180/9/230)	abortus C	Cattle	South Korea:Jeonnam	2008	126.991	34.8679	27	274	79			4	5	4	12	2	3	3	3	6	43	42	8	4	4	3	3	6
2009Her#188	594	KBa177	B. abortus bv2	Her2009 (http://www.biomedcentral.com/1471-2180/9/230)	abortus C	Cattle	South Korea:Jeonnam	2008	126.991	34.8679	27	274	79			4	5	4	12	2	3	3	3	6	43	42	8	4	4	3	3	6
2009Maquart#001	595	BCCN#98-57	B. pinnipedialis	Maquart2009 (http://www.biomedcentral.com/1471-2180/9/145)	B.pinnipedialis	Common seal	Scotland	1993	-4.20265	56.4907	71	11	17	24		2	5	6	12	3	2	5	3	7	43	42	9	6	4	6	5	3
2009Maquart#002	596	M292/94/1	B. pinnipedialis	Maquart2009 (http://www.biomedcentral.com/1471-2180/9/145)	B.pinnipedialis	Common seal	Scotland	1994	-4.20265	56.4907	71	11	17	24		2	5	6	12	3	2	5	3	7	43	42	9	5	4	6	6	3
2009Maquart#003	597	M972/94/1	B. pinnipedialis	Maquart2009 (http://www.biomedcentral.com/1471-2180/9/145)	B.pinnipedialis	Common seal	Scotland	1994	-4.20265	56.4907	25	15	22			3	5	6	13	3	2	5	4	7	43	42	9	7	5	5	3	3
2009Maquart#004	598	BCCN#98-69	B. pinnipedialis	Maquart2009 (http://www.biomedcentral.com/1471-2180/9/145)	B.pinnipedialis	Otter	Scotland	1994	-4.20265	56.4907	25	15	22	25		3	5	6	13	3	2	5	4	7	43	42	9	5	5	6	3	3
2009Maquart#005	599	BCCN#98-81	B. pinnipedialis	Maquart2009 (http://www.biomedcentral.com/1471-2180/9/145)	B.pinnipedialis	Common seal	Scotland	1996	-4.20265	56.4907	25	15	22	25		3	5	6	13	3	2	5	4	7	43	42	9	6	5	5	3	3
2009Maquart#006	600	M1661/94/2	B. ceti	Maquart2009 (http://www.biomedcentral.com/1471-2180/9/145)	B.ceti porpoise	Porpoise	Scotland	1994	-4.20265	56.4907	23	6	12	23		2	5	8	7	3	2	5	1	4	45	44	9	5	5	3	7	5
2009Maquart#007	601	M181/97/1	B. ceti	Maquart2009 (http://www.biomedcentral.com/1471-2180/9/145)	B.ceti porpoise	AWSD	Scotland	1997	-4.20265	56.4907	23	6	12	23		2	5	8	7	3	2	5	1	4	45	44	9	7	5	3	5	5
2009Maquart#008	602	BCCN#98-87	B. ceti	Maquart2009 (http://www.biomedcentral.com/1471-2180/9/145)	B.ceti porpoise	White-beaked dolphin	Scotland	1997	-4.20265	56.4907	23	6	12			2	5	8	7	3	2	5	1	4	45	44	9	7	5	3	7	5
2009Maquart#009	603	#8105	B. pinnipedialis	Maquart2009 (http://www.biomedcentral.com/1471-2180/9/145)	B.pinnipedialis	Common seal	Germany	1998	10.4515	51.1657	25	15	22			3	5	6	13	3	2	5	4	7	43	42	9	5	5	7	3	3
2009Maquart#010	604	#8150	B. pinnipedialis	Maquart2009 (http://www.biomedcentral.com/1471-2180/9/145)	B.pinnipedialis	Common seal	Germany	1998	10.4515	51.1657	25	15	22			3	5	6	13	3	2	5	4	7	43	42	9	5	5	4	3	3
2009Maquart#011	605	#8169	B. pinnipedialis	Maquart2009 (http://www.biomedcentral.com/1471-2180/9/145)	B.pinnipedialis	Common seal	Germany	1998	10.4515	51.1657	73	14	21			3	5	3	13	3	2	5	4	7	43	42	9	5	4	3	3	3
2009Maquart#012	606	#8151	B. pinnipedialis	Maquart2009 (http://www.biomedcentral.com/1471-2180/9/145)	B.pinnipedialis	Gray seal	Germany	1998	10.4515	51.1657	71	11	17			2	5	6	12	3	2	5	3	7	43	42	9	6	4	5	5	3
2009Maquart#013	607	#8155	B. pinnipedialis	Maquart2009 (http://www.biomedcentral.com/1471-2180/9/145)	B.pinnipedialis	Common seal	Germany	1999	10.4515	51.1657	25	15	22			3	5	6	13	3	2	5	4	7	43	42	9	5	4	5	3	3
2009Maquart#014	608	#8170	B. pinnipedialis	Maquart2009 (http://www.biomedcentral.com/1471-2180/9/145)	B.pinnipedialis	Common seal	Germany	2000	10.4515	51.1657	25	15	22			3	5	6	13	3	2	5	4	7	43	42	9	5	4	5	4	3
2009Maquart#015	609	#8172	B. pinnipedialis	Maquart2009 (http://www.biomedcentral.com/1471-2180/9/145)	B.pinnipedialis	Common seal	Germany	2000	10.4515	51.1657	25	15	22			3	5	6	13	3	2	5	4	7	43	42	9	5	4	6	3	3
2009Maquart#016	610	#8241	B. pinnipedialis	Maquart2009 (http://www.biomedcentral.com/1471-2180/9/145)	B.pinnipedialis	Common seal	Germany	2000	10.4515	51.1657	25	15	22			3	5	6	13	3	2	5	4	7	43	42	9	5	4	7	3	3
2009Maquart#017	611	#8244	B. pinnipedialis	Maquart2009 (http://www.biomedcentral.com/1471-2180/9/145)	B.pinnipedialis	Common seal	Germany	2000	10.4515	51.1657	25	15	22			3	5	6	13	3	2	5	4	7	43	42	9	5	5	7	4	3
2009Maquart#018	612	#11232	B. pinnipedialis	Maquart2009 (http://www.biomedcentral.com/1471-2180/9/145)	B.pinnipedialis	Common seal	Germany	2002	10.4515	51.1657	25	15	22			3	5	6	13	3	2	5	4	7	43	42	9	5	6	6	3	3
2009Maquart#019	613	#11234	B. pinnipedialis	Maquart2009 (http://www.biomedcentral.com/1471-2180/9/145)	B.pinnipedialis	Common seal	Germany	2002	10.4515	51.1657	25	15	22			3	5	6	13	3	2	5	4	7	43	42	9	5	6	7	3	3
2009Maquart#020	614	#11235	B. pinnipedialis	Maquart2009 (http://www.biomedcentral.com/1471-2180/9/145)	B.pinnipedialis	Common seal	Germany	2002	10.4515	51.1657	25	15	22			3	5	6	13	3	2	5	4	7	43	42	9	5	5	9	3	3
2009Maquart#021	615	#11255	B. pinnipedialis	Maquart2009 (http://www.biomedcentral.com/1471-2180/9/145)	B.pinnipedialis	Common seal	Germany	2002	10.4515	51.1657	25	15	22			3	5	6	13	3	2	5	4	7	43	42	9	5	6	4	3	3
2009Maquart#022	616	#11256	B. pinnipedialis	Maquart2009 (http://www.biomedcentral.com/1471-2180/9/145)	B.pinnipedialis	Common seal	Germany	2002	10.4515	51.1657	25	15	22			3	5	6	13	3	2	5	4	7	43	42	9	5	6	8	3	3
2009Maquart#023	617	#11265	B. pinnipedialis	Maquart2009 (http://www.biomedcentral.com/1471-2180/9/145)	B.pinnipedialis	Common seal	Germany	2003	10.4515	51.1657	25	15	22			3	5	6	13	3	2	5	4	7	43	42	9	5	5	8	3	3
2009Maquart#024	618	#11266	B. pinnipedialis	Maquart2009 (http://www.biomedcentral.com/1471-2180/9/145)	B.pinnipedialis	Common seal	Germany	2003	10.4515	51.1657	25	15	22			3	5	6	13	3	2	5	4	7	43	42	9	6	5	6	3	3
2009Maquart#025	619	#11267	B. pinnipedialis	Maquart2009 (http://www.biomedcentral.com/1471-2180/9/145)	B.pinnipedialis	Common seal	Germany	2004	10.4515	51.1657	25	15	22			3	5	6	13	3	2	5	4	7	43	42	9	2	5	5	3	3
2009Maquart#026	620	BCCN#96-169	B. ceti	Maquart2009 (http://www.biomedcentral.com/1471-2180/9/145)	B.ceti porpoise	Minke whale	Norway	1995	8.46895	60.472	23	6	12	23		2	5	8	7	3	2	5	1	4	45	44	9	5	6	3	7	5
2009Maquart#027	621	M2466/93/4	B. pinnipedialis	Maquart2009 (http://www.biomedcentral.com/1471-2180/9/145)	B.pinnipedialis	Common seal	Scotland	1993	-4.20265	56.4907	72	13	20			3	5	6	13	3	2	5	2	7	43	42	9	4	5	6	3	3
2009Maquart#028	622	BCCN#98-58	B. ceti	Maquart2009 (http://www.biomedcentral.com/1471-2180/9/145)	B.ceti porpoise	Porpoise	Scotland	1994	-4.20265	56.4907	23	6	12	23		2	5	8	7	3	2	5	1	4	45	44	9	5	6	3	7	4
2009Maquart#029	623	M339/94/1	B. pinnipedialis	Maquart2009 (http://www.biomedcentral.com/1471-2180/9/145)	B.pinnipedialis	Common seal	Scotland	1994	-4.20265	56.4907	25	15	22			3	5	6	13	3	2	5	4	7	43	42	9	6	6	5	3	3
2009Maquart#030	624	BCCN#98-64	B. ceti	Maquart2009 (http://www.biomedcentral.com/1471-2180/9/145)	B.ceti porpoise	AWSD	Scotland	1994	-4.20265	56.4907	69	5	11			2	5	8	7	2	2	5	1	4	45	44	9	7	4	3	7	6
2009Maquart#031	625	M2006/94/6	B. pinnipedialis	Maquart2009 (http://www.biomedcentral.com/1471-2180/9/145)	B.pinnipedialis	Hooded seal	Scotland	1994	-4.20265	56.4907	76	9	15	25		3	5	15	12	3	2	5	7	7	45	44	9	4	4	6	6	6
2009Maquart#032	626	M490/95/1	B. ceti	Maquart2009 (http://www.biomedcentral.com/1471-2180/9/145)	B.ceti porpoise	Common seal	Scotland	1995	-4.20265	56.4907	23	6	12	23		2	5	8	7	3	2	5	1	4	45	44	9	7	8	3	5	6
2009Maquart#033	627	M2438/95/1	B. ceti	Maquart2009 (http://www.biomedcentral.com/1471-2180/9/145)	B.ceti porpoise	AWSD	Scotland	1995	-4.20265	56.4907	23	6	12			2	5	8	7	3	2	5	1	4	45	44	9	4	6	3	6	5
2009Maquart#034	628	BCCN#98-80	B. ceti	Maquart2009 (http://www.biomedcentral.com/1471-2180/9/145)	B.ceti dolphin	AWSD	Scotland	1996	-4.20265	56.4907	24	2	8			2	5	8	13	2	2	4	2	6	11	12	9	8	6	8	8	3
2009Maquart#035	629	M515/96/2	B. ceti	Maquart2009 (http://www.biomedcentral.com/1471-2180/9/145)	B.ceti porpoise	Porpoise	Scotland	1996	-4.20265	56.4907	23	6	12	23		2	5	8	7	3	2	5	1	4	45	44	9	4	6	5	5	4
2009Maquart#036	630	BCCN#98-86	B. ceti	Maquart2009 (http://www.biomedcentral.com/1471-2180/9/145)	B.ceti porpoise	Common dolphin	Scotland	1997	-4.20265	56.4907	23	6	12	23		2	5	8	7	3	2	5	1	4	45	44	9	6	5	3	5	5
2009Maquart#037	631	M2788/97/1	B. ceti	Maquart2009 (http://www.biomedcentral.com/1471-2180/9/145)	B.ceti porpoise	AWSD	Scotland	1997	-4.20265	56.4907	23	6	12			2	5	8	7	3	2	5	1	4	45	44	9	5	6	3	8	6
2009Maquart#038	632	M854/98/8	B. ceti	Maquart2009 (http://www.biomedcentral.com/1471-2180/9/145)	B.ceti porpoise	Porpoise	Scotland	1998	-4.20265	56.4907	23	6	12			2	5	8	7	3	2	5	1	4	45	44	9	4	8	3	5	4
2009Maquart#039	633	M1747/98/3	B. ceti	Maquart2009 (http://www.biomedcentral.com/1471-2180/9/145)	B.ceti porpoise	Porpoise	Scotland	1998	-4.20265	56.4907	23	6	12			2	5	8	7	3	2	5	1	4	45	44	9	4	4	3	5	5
2009Maquart#040	634	M2194/94/1	B. ceti	Maquart2009 (http://www.biomedcentral.com/1471-2180/9/145)	B.ceti dolphin	Striped dolphin	Scotland	1994	-4.20265	56.4907	24	2	8	26		2	5	8	13	2	2	4	2	6	11	12	9	9	5	8	15	3
2009Maquart#041	635	M493/99/1	B. ceti	Maquart2009 (http://www.biomedcentral.com/1471-2180/9/145)	B.ceti porpoise	Porpoise	Scotland	1999	-4.20265	56.4907	23	6	12			2	5	8	7	3	2	5	1	4	45	44	9	8	6	3	4	5
2009Maquart#042	636	M610/99/1	B. ceti	Maquart2009 (http://www.biomedcentral.com/1471-2180/9/145)	B.ceti porpoise	Porpoise	Scotland	1999	-4.20265	56.4907	23	6	12			2	5	8	7	3	2	5	1	4	45	44	9	6	5	3	7	4
2009Maquart#043	637	M563/99/2	B. ceti	Maquart2009 (http://www.biomedcentral.com/1471-2180/9/145)	B.ceti porpoise	Porpoise	Scotland	1999	-4.20265	56.4907	23	6	12	23		2	5	8	7	3	2	5	1	4	45	44	9	4	6	3	7	4
2009Maquart#044	638	M654/99/1	B. ceti	Maquart2009 (http://www.biomedcentral.com/1471-2180/9/145)	B.ceti dolphin	Striped dolphin	Scotland	1999	-4.20265	56.4907	77	1	7	26		2	5	8	13	1	2	4	2	6	11	12	9	12	8	7	12	3
2009Maquart#045	639	M621/99/2	B. pinnipedialis	Maquart2009 (http://www.biomedcentral.com/1471-2180/9/145)	B.pinnipedialis	Gray seal	Scotland	1999	-4.20265	56.4907	25	15	19	25		3	5	6	13	3	2	5	4	7	45	44	9	6	6	4	3	3
2009Maquart#046	640	M642/99/2	B. ceti	Maquart2009 (http://www.biomedcentral.com/1471-2180/9/145)	B.ceti dolphin	Striped dolphin	Scotland	1999	-4.20265	56.4907	24	2	8	26		2	5	8	13	2	2	4	2	6	11	12	9		6	11	6	3
2009Maquart#047	641	M575/99/4	B. ceti	Maquart2009 (http://www.biomedcentral.com/1471-2180/9/145)	B.ceti porpoise	Porpoise	Scotland	1999	-4.20265	56.4907	23	6	12			2	5	8	7	3	2	5	1	4	45	44	9	6	7	3	7	4
2009Maquart#048	642	M2/00/1	B. ceti	Maquart2009 (http://www.biomedcentral.com/1471-2180/9/145)	B.ceti porpoise	AWSD	Scotland	2000	-4.20265	56.4907	23	6	12			2	5	8	7	3	2	5	1	4	45	44	9	6	6	3	6	4
2009Maquart#049	643	M499/99/5	B. ceti	Maquart2009 (http://www.biomedcentral.com/1471-2180/9/145)	B.ceti porpoise	Porpoise	Scotland	1999	-4.20265	56.4907	23	6	12			2	5	8	7	3	2	5	1	4	45	44	9	5	5	3	7	6
2009Maquart#050	644	M192/00/1	B. pinnipedialis	Maquart2009 (http://www.biomedcentral.com/1471-2180/9/145)	B.pinnipedialis	Minke whale	Scotland	2000	-4.20265	56.4907	71	11	17	24		2	5	6	12	3	2	5	3	7	43	42	9	5	5	7	5	3
2009Maquart#051	645	M194/00/1	B. pinnipedialis	Maquart2009 (http://www.biomedcentral.com/1471-2180/9/145)	B.pinnipedialis	Gray seal	Scotland	2000	-4.20265	56.4907	25	12	18			3	5	6	13	3	2	5	4	6	43	42	9	5	5	5	3	3
2009Maquart#052	646	M187/00/1	B. ceti	Maquart2009 (http://www.biomedcentral.com/1471-2180/9/145)	B.ceti porpoise	AWSD	Scotland	2000	-4.20265	56.4907	23	6	12	23		2	5	8	7	3	2	5	1	4	45	44	9	6	5	3	9	5
2009Maquart#053	647	M9/02/01	B. ceti	Maquart2009 (http://www.biomedcentral.com/1471-2180/9/145)	B.ceti dolphin	Striped dolphin	Scotland	2002	-4.20265	56.4907	24	2	8			2	5	8	13	2	2	4	2	6	11	12	9	8	7	8	14	3
2009Maquart#054	648	M305/02/1	B. pinnipedialis	Maquart2009 (http://www.biomedcentral.com/1471-2180/9/145)	B.pinnipedialis	Common seal	Scotland	2002	-4.20265	56.4907	71	11	17			2	5	6	12	3	2	5	3	7	43	42	9	6	4	7	5	3
2009Maquart#055	649	M23/03/4	B. ceti	Maquart2009 (http://www.biomedcentral.com/1471-2180/9/145)	B.ceti porpoise	Porpoise	Scotland	2003	-4.20265	56.4907	23	6	12			2	5	8	7	3	2	5	1	4	45	44	9	7	5	3	4	5
2009Maquart#056	650	M89/03/5	B. ceti	Maquart2009 (http://www.biomedcentral.com/1471-2180/9/145)	B.ceti porpoise	Porpoise	Scotland	2003	-4.20265	56.4907	23	6	12			2	5	8	7	3	2	5	1	4	45	44	9	5	5	3	7	4
2009Maquart#057	651	M74/05/2	B. ceti	Maquart2009 (http://www.biomedcentral.com/1471-2180/9/145)	B.ceti porpoise	Porpoise	Scotland	2005	-4.20265	56.4907	23	6	12	23		2	5	8	7	3	2	5	1	4	45	44	9	7	6	3	7	5
2009Maquart#058	652	M78/05/2	B. ceti	Maquart2009 (http://www.biomedcentral.com/1471-2180/9/145)	B.ceti porpoise	Porpoise	Scotland	2005	-4.20265	56.4907	23	6	12	23		2	5	8	7	3	2	5	1	4	45	44	9	6	5	3	8	6
2009Maquart#059	653	M61/05/1	B. ceti	Maquart2009 (http://www.biomedcentral.com/1471-2180/9/145)	B.ceti porpoise	AWSD	Scotland	2005	-4.20265	56.4907	23	6	12			2	5	8	7	3	2	5	1	4	45	44	9	5	6	3	7	6
2009Maquart#060	654	M199/04/2	B. ceti	Maquart2009 (http://www.biomedcentral.com/1471-2180/9/145)	B.ceti porpoise	Porpoise	Scotland	2004	-4.20265	56.4907	23	6	12	23		2	5	8	7	3	2	5	1	4	45	44	9	3	6	3	7	6
2009Maquart#061	655	M38/04/3	B. ceti	Maquart2009 (http://www.biomedcentral.com/1471-2180/9/145)	B.ceti porpoise	Porpoise	Scotland	2004	-4.20265	56.4907	23	6	12			2	5	8	7	3	2	5	1	4	45	44	9	5	6	3	5	5
2009Maquart#062	656	M51/04/2	B. ceti	Maquart2009 (http://www.biomedcentral.com/1471-2180/9/145)	B.ceti porpoise	Porpoise	Scotland	2004	-4.20265	56.4907	23	6	12			2	5	8	7	3	2	5	1	4	45	44	9	4	5	3	8	5
2009Maquart#063	657	M93/04/3	B. ceti	Maquart2009 (http://www.biomedcentral.com/1471-2180/9/145)	B.ceti porpoise	Porpoise	Scotland	2004	-4.20265	56.4907	23	6	12			2	5	8	7	3	2	5	1	4	45	44	9	6	6	3	12	5
2009Maquart#064	658	M89/05/1	B. ceti	Maquart2009 (http://www.biomedcentral.com/1471-2180/9/145)	B.ceti porpoise	Porpoise	Scotland	2005	-4.20265	56.4907	69	5	11	23		2	5	8	7	2	2	5	1	4	45	44	9	7	5	3	7	6
2009Maquart#065	659	M234/05/	B. ceti	Maquart2009 (http://www.biomedcentral.com/1471-2180/9/145)	B.ceti porpoise	Porpoise	Scotland	2005	-4.20265	56.4907	23	6	12	23		2	5	8	7	3	2	5	1	4	45	44	9	7	7	3	4	5
2009Maquart#066	660	22f-1	B. pinnipedialis	Maquart2009 (http://www.biomedcentral.com/1471-2180/9/145)	B.pinnipedialis	Hooded seal	Norway	2002	8.46895	60.472	76	9	15			3	5	15	12	3	2	5	7	7	45	44	9	4	4	6	4	6
2009Maquart#067	661	37f-1	B. pinnipedialis	Maquart2009 (http://www.biomedcentral.com/1471-2180/9/145)	B.pinnipedialis	Hooded seal	Norway	2002	8.46895	60.472	76	9	15			3	5	15	12	3	2	5	7	7	45	44	9	4	4	6	7	4
2009Maquart#068	662		B. pinnipedialis	Maquart2009 (http://www.biomedcentral.com/1471-2180/9/145)	B.pinnipedialis	Hooded seal	Norway	2002	8.46895	60.472	76	9	15			3	5	15	12	3	2	5	7	7	45	44	9	4	4	5	5	4
2009Maquart#069	663	M2788/97/2	B. ceti	Maquart2009 (http://www.biomedcentral.com/1471-2180/9/145)	B.ceti porpoise	AWSD	Scotland	1997	-4.20265	56.4907	23	6	12			2	5	8	7	3	2	5	1	4	45	44	9	6	6	3	8	6
2009Maquart#070	664	M103/99/2	B. ceti	Maquart2009 (http://www.biomedcentral.com/1471-2180/9/145)	B.ceti porpoise	Porpoise	Scotland	1999	-4.20265	56.4907	23	6	12			2	5	8	7	3	2	5	1	4	45	44	9	5	5	3	6	5
2009Maquart#071	665	M163/99/10	B. pinnipedialis	Maquart2009 (http://www.biomedcentral.com/1471-2180/9/145)	B.pinnipedialis	Hooded seal	Scotland	1999	-4.20265	56.4907	76	9	15	25		3	5	15	12	3	2	5	7	7	45	44	9	5	4	6	5	4
2009Maquart#072	666	M656/99/2	B. ceti	Maquart2009 (http://www.biomedcentral.com/1471-2180/9/145)	B.ceti dolphin	Striped dolphin	Scotland	1999	-4.20265	56.4907	24	2	8	26		2	5	8	13	2	2	4	2	6	11	12	9	8	8	8	15	3
2009Maquart#073	667	M499/99/10	B. ceti	Maquart2009 (http://www.biomedcentral.com/1471-2180/9/145)	B.ceti porpoise	Porpoise	Scotland	1999	-4.20265	56.4907	23	6	12			2	5	8	7	3	2	5	1	4	45	44	9	5	5	3	7	6
2009Maquart#074	668	M12/00/3	B. ceti	Maquart2009 (http://www.biomedcentral.com/1471-2180/9/145)	B.ceti porpoise	Porpoise	Scotland	2000	-4.20265	56.4907	23	6	12			2	5	8	7	3	2	5	1	4	45	44	9	8	6	3	3	4
2009Maquart#075	669	M13/01/1	B. pinnipedialis	Maquart2009 (http://www.biomedcentral.com/1471-2180/9/145)	B.pinnipedialis	Common seal	Scotland	2001	-4.20265	56.4907	25	15	22	25		3	5	6	13	3	2	5	4	7	43	42	9	7	5	6	3	3
2009Maquart#076	670	M117/01/1	B. ceti	Maquart2009 (http://www.biomedcentral.com/1471-2180/9/145)	B.ceti porpoise	Porpoise	Scotland	2001	-4.20265	56.4907	23	6	12			2	5	8	7	3	2	5	1	4	45	44	9	4	5	4	4	4
2009Maquart#077	671	M130/02/2	B. ceti	Maquart2009 (http://www.biomedcentral.com/1471-2180/9/145)	B.ceti porpoise	Porpoise	Scotland	2002	-4.20265	56.4907	23	6	12	23		2	5	8	7	3	2	5	1	4	45	44	9	4	5	3	5	4
2009Maquart#078	672	9a-1	B. pinnipedialis	Maquart2009 (http://www.biomedcentral.com/1471-2180/9/145)	B.pinnipedialis	Hooded seal	Norway	2002	8.46895	60.472	76	9	15			3	5	15	12	3	2	5	7	7	45	44	9	4	4		7	4
2009Maquart#079	673	22a-2	B. pinnipedialis	Maquart2009 (http://www.biomedcentral.com/1471-2180/9/145)	B.pinnipedialis	Hooded seal	Norway	2002	8.46895	60.472	76	9	15			3	5	15	12	3	2	5	7	7	45	44	9	4	4	6	4	6
2009Maquart#080	674	23a-1	B. pinnipedialis	Maquart2009 (http://www.biomedcentral.com/1471-2180/9/145)	B.pinnipedialis	Hooded seal	Norway	2002	8.46895	60.472	75	8	14			3	5	14	12	3	2	5	7	7	45	44	9	6	4	6	5	4
2009Maquart#081	675	25a-1	B. pinnipedialis	Maquart2009 (http://www.biomedcentral.com/1471-2180/9/145)	B.pinnipedialis	Hooded seal	Norway	2002	8.46895	60.472	76	9	15			3	5	15	12	3	2	5	7	7	45	44	9	3	4	5	6	4
2009Maquart#082	676	30a-1	B. pinnipedialis	Maquart2009 (http://www.biomedcentral.com/1471-2180/9/145)	B.pinnipedialis	Hooded seal	Norway	2002	8.46895	60.472	74	7	13			3	5	12	12	3	2	5	7	7	45	44	9	5	4	5	6	4
2009Maquart#083	677	M116/03/2	B. ceti	Maquart2009 (http://www.biomedcentral.com/1471-2180/9/145)	B.ceti porpoise	Porpoise	Scotland	2003	-4.20265	56.4907	23	6	12			2	5	8	7	3	2	5	1	4	45	44	9	6	5	3	12	6
2009Maquart#084	678	M130/03/2	B. ceti	Maquart2009 (http://www.biomedcentral.com/1471-2180/9/145)	B.ceti porpoise	Porpoise	Scotland	2003	-4.20265	56.4907	23	6	12			2	5	8	7	3	2	5	1	4	45	44	9	5	6	3	6	4
2009Maquart#085	679	M150/03/3	B. ceti	Maquart2009 (http://www.biomedcentral.com/1471-2180/9/145)	B.ceti porpoise	Porpoise	Scotland	2003	-4.20265	56.4907	23	6	12			2	5	8	7	3	2	5	1	4	45	44	9	9	5	3	5	8
2009Maquart#086	680	53c-1	B. pinnipedialis	Maquart2009 (http://www.biomedcentral.com/1471-2180/9/145)	B.pinnipedialis	Hooded seal	Norway	2002	8.46895	60.472	76	9	15			3	5	15	12	3	2	5	7	7	45	44	9	4	4	7	6	6
2009Maquart#087	681	M195/03/10	B. ceti	Maquart2009 (http://www.biomedcentral.com/1471-2180/9/145)	B.ceti porpoise	Porpoise	Scotland	2003	-4.20265	56.4907	70	4	10			1	5	8	7	3	2	5	1	4	45	44	9	7	4	3	6	4
2009Maquart#088	682	M13/05/1	B. ceti	Maquart2009 (http://www.biomedcentral.com/1471-2180/9/145)	B.ceti dolphin	Striped dolphin	Scotland	2005	-4.20265	56.4907	24	2	8	26		2	5	8	13	2	2	4	2	6	11	12	9	8	7	9	14	3
2009Maquart#089	683	M100/04/6	B. ceti	Maquart2009 (http://www.biomedcentral.com/1471-2180/9/145)	B.ceti porpoise	Porpoise	Scotland	2004	-4.20265	56.4907	23	6	12			2	5	8	7	3	2	5	1	4	45	44	9	6	5	3	7	5
2009Maquart#090	684	M120/05/1	B. ceti	Maquart2009 (http://www.biomedcentral.com/1471-2180/9/145)	B.ceti porpoise	Porpoise	Scotland	2005	-4.20265	56.4907	23	6	12	23		2	5	8	7	3	2	5	1	4	45	44	9	7	5	3	5	5
2009Maquart#091	685	M603/99/7	B. pinnipedialis	Maquart2009 (http://www.biomedcentral.com/1471-2180/9/145)	B.pinnipedialis	Hooded seal	Scotland	1999	-4.20265	56.4907	76	9	15	25		3	5	15	12	3	2	5	7	7	45	44	9	4	4	6	7	4
2009Maquart#092	686	M656/99/1	B. ceti	Maquart2009 (http://www.biomedcentral.com/1471-2180/9/145)	B.ceti dolphin	Striped dolphin	Scotland	1999	-4.20265	56.4907	24	2	8	26		2	5	8	13	2	2	4	2	6	11	12	9	8	8	8	15	3
2009Maquart#093	687	02/611	Brucella sp. ST27	Maquart2009 (http://www.biomedcentral.com/1471-2180/9/145)	marine ST27	Human	New Zealand	2002	174.886	-40.9006	78	3	9	27		3	5	8	8	2	2	5	3	4	9	10	9	5	4	8	6	3
2009Maquart#094	688	M90/06/4	B. ceti	Maquart2009 (http://www.biomedcentral.com/1471-2180/9/145)	B.ceti porpoise	Porpoise	Scotland	2006	-4.20265	56.4907	23	6	12			2	5	8	7	3	2	5	1	4	45	44	9	7	6	3	4	5
2009Maquart#095	689	M55/07/1	B. ceti	Maquart2009 (http://www.biomedcentral.com/1471-2180/9/145)	B.ceti porpoise	Porpoise	Netherlands	2007	5.29127	52.1326	23	6	12			2	5	8	7	3	2	5	1	4	45	44	9	4	6	3	8	4
2009Maquart#096	690	M83/01/4	B. ceti	Maquart2009 (http://www.biomedcentral.com/1471-2180/9/145)	B.ceti porpoise	Porpoise	Scotland	2001	-4.20265	56.4907	23	6	12			2	5	8	7	3	2	5	1	4	45	44	9	5	5	3	7	8
2009Maquart#097	691	M42/07/1	B. ceti	Maquart2009 (http://www.biomedcentral.com/1471-2180/9/145)	B.ceti dolphin	AWSD	Scotland	2007	-4.20265	56.4907	24	2	8			2	5	8	13	2	2	4	2	6	11	12	9	8	6	11	14	3
2009Maquart#098	692	M83/07/1	B. ceti	Maquart2009 (http://www.biomedcentral.com/1471-2180/9/145)	B.ceti dolphin	AWSD	Scotland	2007	-4.20265	56.4907	77	1	7			2	5	8	13	1	2	4	2	6	11	12	9	11	10	7	9	3
2009Maquart#099	693	M39/06/6	B. ceti	Maquart2009 (http://www.biomedcentral.com/1471-2180/9/145)	B.ceti porpoise	Porpoise	Scotland	2006	-4.20265	56.4907	23	6	12			2	5	8	7	3	2	5	1	4	45	44	9	5	5	3	6	5
2009Maquart#100	694	M158/06/1	B. ceti	Maquart2009 (http://www.biomedcentral.com/1471-2180/9/145)	B.ceti dolphin	AWSD	Scotland	2006	-4.20265	56.4907	24	2	8			2	5	8	13	2	2	4	2	6	11	12	9	9	8	7	15	3
2009Maquart#101	695	M52/01/2	B. ceti	Maquart2009 (http://www.biomedcentral.com/1471-2180/9/145)	B.ceti porpoise	AWSD	Scotland	2001	-4.20265	56.4907	23	6	12			2	5	8	7	3	2	5	1	4	45	44	9	8	7	3	7	5
2009Maquart#102	696	M222/07/1	B. ceti	Maquart2009 (http://www.biomedcentral.com/1471-2180/9/145)	B.ceti dolphin	AWSD	Scotland	2007	-4.20265	56.4907	24	2	8			2	5	8	13	2	2	4	2	6	11	12	9	8	11	10	18	3
2009Maquart#103	697	M181/07/7	B. ceti	Maquart2009 (http://www.biomedcentral.com/1471-2180/9/145)	B.ceti porpoise	Porpoise	Scotland	2007	-4.20265	56.4907	23	6	12			2	5	8	7	3	2	5	1	4	45	44	9	5	5	3	6	7
2009Maquart#104	698	M231/07/3	B. ceti	Maquart2009 (http://www.biomedcentral.com/1471-2180/9/145)	B.ceti dolphin	Bottlenose dolphin	Scotland	2007	-4.20265	56.4907	77	1	7			2	5	8	13	1	2	4	2	6	11	12	9	13	8	7	13	3
2009Maquart#105	699	M267/05/4	B. ceti	Maquart2009 (http://www.biomedcentral.com/1471-2180/9/145)	B.ceti dolphin	AWSD	Scotland	2005	-4.20265	56.4907	77	1	7			2	5	8	13	1	2	4	2	6	11	12	9	11	11	7	5	3
2009Maquart#106	700	M52/07/9	B. ceti	Maquart2009 (http://www.biomedcentral.com/1471-2180/9/145)	B.ceti dolphin	AWSD	Scotland	2007	-4.20265	56.4907	24	2	8			2	5	8	13	2	2	4	2	6	11	12	9	9	5	9	16	3
2009Maquart#107	701	M217/03/4	B. ceti	Maquart2009 (http://www.biomedcentral.com/1471-2180/9/145)	B.ceti porpoise	Porpoise	Scotland	2003	-4.20265	56.4907	23	6	12			2	5	8	7	3	2	5	1	4	45	44	9	5	6	3	6	5
2009Maquart#108	702	M99/07/1	B. ceti	Maquart2009 (http://www.biomedcentral.com/1471-2180/9/145)	B.ceti porpoise	Porpoise	Scotland	2007	-4.20265	56.4907	23	6	12			2	5	8	7	3	2	5	1	4	45	44	9	4	5	3	6	5
2009Maquart#109	703	M49/01/2	B. ceti	Maquart2009 (http://www.biomedcentral.com/1471-2180/9/145)	B.ceti porpoise	Porpoise	Scotland	2001	-4.20265	56.4907	23	6	12			2	5	8	7	3	2	5	1	4	45	44	9	4	5	3	4	6
2009Maquart#110	704	M57/07/1	B. ceti	Maquart2009 (http://www.biomedcentral.com/1471-2180/9/145)	B.ceti dolphin	AWSD	Scotland	2007	-4.20265	56.4907	24	2	8			2	5	8	13	2	2	4	2	6	11	12	9	8	6	6	8	3
2009Maquart#111	705	M245/05/8	B. ceti	Maquart2009 (http://www.biomedcentral.com/1471-2180/9/145)	B.ceti porpoise	Porpoise	Scotland	2005	-4.20265	56.4907	23	6	12			2	5	8	7	3	2	5	1	4	45	44	9	5	5	3	8	5
2009Maquart#112	706	M52/07/1	B. ceti	Maquart2009 (http://www.biomedcentral.com/1471-2180/9/145)	B.ceti dolphin	AWSD	Scotland	2007	-4.20265	56.4907	24	2	8			2	5	8	13	2	2	4	2	6	11	12	9	9	5	9	16	3
2009Maquart#113	707	M83/07/3	B. ceti	Maquart2009 (http://www.biomedcentral.com/1471-2180/9/145)	B.ceti dolphin	AWSD	Scotland	2007	-4.20265	56.4907	77	1	7			2	5	8	13	1	2	4	2	6	11	12	9	11	10	7	9	3
2009Maquart#114	708	M67/07/3	B. ceti	Maquart2009 (http://www.biomedcentral.com/1471-2180/9/145)	B.ceti porpoise	Porpoise	Scotland	2007	-4.20265	56.4907	23	6	12			2	5	8	7	3	2	5	1	4	45	44	9	4	6	3	8	4
2009Maquart#115	709	M99/07/3	B. ceti	Maquart2009 (http://www.biomedcentral.com/1471-2180/9/145)	B.ceti porpoise	Porpoise	Scotland	2007	-4.20265	56.4907	23	6	12			2	5	8	7	3	2	5	1	4	45	44	9	5	5	3	6	5
2009Maquart#116	710	M2/00/4	B. ceti	Maquart2009 (http://www.biomedcentral.com/1471-2180/9/145)	B.ceti porpoise	AWSD	Scotland	2000	-4.20265	56.4907	23	6	12			2	5	8	7	3	2	5	1	4	45	44	9	6	6	3	6	4
2009Maquart#117	711	M100/04/7	B. ceti	Maquart2009 (http://www.biomedcentral.com/1471-2180/9/145)	B.ceti porpoise	Porpoise	Scotland	2004	-4.20265	56.4907	23	6	12			2	5	8	7	3	2	5	1	4	45	44	9	6	5	3	7	5
2009Maquart#118	712	M186/07/12	B. ceti	Maquart2009 (http://www.biomedcentral.com/1471-2180/9/145)	B.ceti porpoise	Porpoise	Scotland	2007	-4.20265	56.4907	23	6	12			2	5	8	7	3	2	5	1	4	45	44	9	4	5	3	5	5
2009Maquart#119	713	M52/07/7	B. ceti	Maquart2009 (http://www.biomedcentral.com/1471-2180/9/145)	B.ceti dolphin	AWSD	Scotland	2007	-4.20265	56.4907	24	2	8			2	5	8	13	2	2	4	2	6	11	12	9	9	5	9	16	3
2009Maquart#120	714	M311/03/5	B. ceti	Maquart2009 (http://www.biomedcentral.com/1471-2180/9/145)	B.ceti porpoise	Porpoise	Scotland	2003	-4.20265	56.4907	23	6	12			2	5	8	7	3	2	5	1	4	45	44	9	7	7	3	8	4
2009Maquart#121	715	M54/07/11	B. ceti	Maquart2009 (http://www.biomedcentral.com/1471-2180/9/145)	B.ceti porpoise	Porpoise	Scotland	2007	-4.20265	56.4907	23	6	12			2	5	8	7	3	2	5	1	4	45	44	9	6	6	3	4	5
2009Maquart#122	716	M267/05/1	B. ceti	Maquart2009 (http://www.biomedcentral.com/1471-2180/9/145)	B.ceti dolphin	AWSD	Scotland	2005	-4.20265	56.4907	77	1	7			2	5	8	13	1	2	4	2	6	11	12	9	11	11	7	5	3
2009Maquart#123	717	M234/05/2	B. ceti	Maquart2009 (http://www.biomedcentral.com/1471-2180/9/145)	B.ceti porpoise	Porpoise	Scotland	2005	-4.20265	56.4907	23	6	12	23		2	5	8	7	3	2	5	1	4	45	44	9	7	7	3	4	5
2009Maquart#124	718	M374/02/2	B. pinnipedialis	Maquart2009 (http://www.biomedcentral.com/1471-2180/9/145)	B.pinnipedialis	Common seal	Scotland	2002	-4.20265	56.4907	72	13	20			3	5	6	13	3	2	5	2	7	43	42	9	4	5	9	3	3
2009Maquart#125	719	M35/08/2	B. ceti	Maquart2009 (http://www.biomedcentral.com/1471-2180/9/145)	B.ceti dolphin	Minke whale	Scotland	2008	-4.20265	56.4907	24	2	8			2	5	8	13	2	2	4	2	6	11	12	9	9	8	9	16	3
2009Maquart#126	720	M231/07/2	B. ceti	Maquart2009 (http://www.biomedcentral.com/1471-2180/9/145)	B.ceti dolphin	Bottlenose dolphin	Scotland	2007	-4.20265	56.4907	77	1	7			2	5	8	13	1	2	4	2	6	11	12	9	13	8	7	12	3
2009Maquart#127	721	M85/06/3	B. ceti	Maquart2009 (http://www.biomedcentral.com/1471-2180/9/145)	B.ceti porpoise	Porpoise	Scotland	2006	-4.20265	56.4907	23	6	12			2	5	8	7	3	2	5	1	4	45	44	9	6	5	3	6	4
2009Maquart#128	722	M52/07/4	B. ceti	Maquart2009 (http://www.biomedcentral.com/1471-2180/9/145)	B.ceti dolphin	AWSD	Scotland	2007	-4.20265	56.4907	24	2	8			2	5	8	13	2	2	4	2	6	11	12	9	9	5	9		3
2009Maquart#129	723	M199/04/3	B. ceti	Maquart2009 (http://www.biomedcentral.com/1471-2180/9/145)	B.ceti porpoise	Porpoise	Scotland	2004	-4.20265	56.4907	23	6	12	23		2	5	8	7	3	2	5	1	4	45	44	9	5	6	3	7	6
2009Maquart#130	724	M4/06/4	B. pinnipedialis	Maquart2009 (http://www.biomedcentral.com/1471-2180/9/145)	B.pinnipedialis	Gray seal	Scotland	2006	-4.20265	56.4907	79	10	16			2	5	6	13	3	2	5	3	7	43	42	9	6	4	7	5	3
2009Maquart#131	725	M245/05/4	B. ceti	Maquart2009 (http://www.biomedcentral.com/1471-2180/9/145)	B.ceti porpoise	Porpoise	Scotland	2005	-4.20265	56.4907	23	6	12			2	5	8	7	3	2	5	1	4	45	44	9	5	5	3	8	5
2009Maquart#132	726	M52/07/3	B. ceti	Maquart2009 (http://www.biomedcentral.com/1471-2180/9/145)	B.ceti dolphin	AWSD	Scotland	2007	-4.20265	56.4907	24	2	8			2	5	8	13	2	2	4	2	6	11	12	9	9	5	9		3
2009Maquart#133	727	M99/07/2	B. ceti	Maquart2009 (http://www.biomedcentral.com/1471-2180/9/145)	B.ceti porpoise	Porpoise	Scotland	2007	-4.20265	56.4907	23	6	12			2	5	8	7	3	2	5	1	4	45	44	9	5	5	3	6	5
2009Maquart#134	728	M260/03/1	B. ceti	Maquart2009 (http://www.biomedcentral.com/1471-2180/9/145)	B.ceti dolphin	AWSD	Scotland	2003	-4.20265	56.4907	24	2	8			2	5	8	13	2	2	4	2	6	11	12	9	8	6	7	8	3
2009Nockler#01	729	S1 1	B. melitensis bv1	Nöckler2009 (http://jcm.asm.org/content/47/10/3147.long)	Americas	Human	Peru:Callao	2003	-77.1333	-12.0333	54	156	134			3	4	2	13	5	2	3	3	7	36	36	6	2	5	7	4	4
2009Nockler#02	730	S1 2	B. melitensis bv1	Nöckler2009 (http://jcm.asm.org/content/47/10/3147.long)	Americas	Human	Peru:Callao	2005	-77.1333	-12.0333	54	156	134			3	4	2	13	5	2	3	3	7	36	36	6	2	5	7	4	4
2009Nockler#03	731	S1 3	B. melitensis bv1	Nöckler2009 (http://jcm.asm.org/content/47/10/3147.long)	Americas	Human	Peru:Callao	2005	-77.1333	-12.0333	54	156	134			3	4	2	13	5	2	3	3	7	36	36	6	2	5	7	4	4
2009Nockler#04	732	S1 4	B. melitensis bv1	Nöckler2009 (http://jcm.asm.org/content/47/10/3147.long)	Americas	Human	Peru:Callao	2005	-77.1333	-12.0333	54	156	134			3	4	2	13	5	2	3	3	7	36	36	6	2	5	7	4	4
2009Nockler#05	733	S1 5	B. melitensis bv1	Nöckler2009 (http://jcm.asm.org/content/47/10/3147.long)	Americas	Human	Peru:Callao	2005	-77.1333	-12.0333	54	156	134			3	4	2	13	5	2	3	3	7	36	36	6	2	5	7	4	4
2009Nockler#06	734	S1 6	B. melitensis bv1	Nöckler2009 (http://jcm.asm.org/content/47/10/3147.long)	Americas	Human	Peru:Callao	2005	-77.1333	-12.0333	54	156	134			3	4	2	13	5	2	3	3	7	36	36	6	2	5	7	4	4
2009Nockler#07	735	S1 7	B. melitensis bv1	Nöckler2009 (http://jcm.asm.org/content/47/10/3147.long)	Americas	Human	Peru:Callao	2005	-77.1333	-12.0333	54	156	134			3	4	2	13	5	2	3	3	7	36	36	6	2	5	7	4	4
2009Nockler#08	736	S1 8	B. melitensis bv1	Nöckler2009 (http://jcm.asm.org/content/47/10/3147.long)	Americas	Human	Peru:Callao	2005	-77.1333	-12.0333	54	156	134			3	4	2	13	5	2	3	3	7	36	36	6	2	5	7	4	4
2009Nockler#09	737	S1 9	B. melitensis bv1	Nöckler2009 (http://jcm.asm.org/content/47/10/3147.long)	Americas	Human	Peru:Callao	2006	-77.1333	-12.0333	54	156	134			3	4	2	13	5	2	3	3	7	36	36	6	2	5	7	4	4
2009Nockler#10	738	S1 10	B. melitensis bv1	Nöckler2009 (http://jcm.asm.org/content/47/10/3147.long)	Americas	Human	Peru:Callao	2006	-77.1333	-12.0333	54	156	134			3	4	2	13	5	2	3	3	7	36	36	6	2	5	7	4	4
2009Nockler#11	739	S1 11	B. melitensis bv1	Nöckler2009 (http://jcm.asm.org/content/47/10/3147.long)	Americas	Human	Peru:Callao	2006	-77.1333	-12.0333	54	156	134			3	4	2	13	5	2	3	3	7	36	36	6	2	5	7	4	4
2009Nockler#12	740	S1 12	B. melitensis bv1	Nöckler2009 (http://jcm.asm.org/content/47/10/3147.long)	Americas	Human	Peru:Callao	2006	-77.1333	-12.0333	54	156	134			3	4	2	13	5	2	3	3	7	36	36	6	2	5	7	4	4
2009Nockler#13	741	S1 13	B. melitensis bv1	Nöckler2009 (http://jcm.asm.org/content/47/10/3147.long)	Americas	Human	Peru:Callao	2006	-77.1333	-12.0333	54	156	134			3	4	2	13	5	2	3	3	7	36	36	6	2	5	7	4	4
2009Nockler#14	742	S1 14	B. melitensis bv1	Nöckler2009 (http://jcm.asm.org/content/47/10/3147.long)	Americas	Human	Peru:Callao	2007	-77.1333	-12.0333	54	156	134			3	4	2	13	5	2	3	3	7	36	36	6	2	5	7	4	4
2009Nockler#15	743	S1 15	B. melitensis bv1	Nöckler2009 (http://jcm.asm.org/content/47/10/3147.long)	Americas	Human	Peru:Callao	2007	-77.1333	-12.0333	54	156	134			3	4	2	13	5	2	3	3	7	36	36	6	2	5	7	4	4
2009Nockler#16	744	S1 16	B. melitensis bv1	Nöckler2009 (http://jcm.asm.org/content/47/10/3147.long)	Americas	Human	Peru:Callao	2007	-77.1333	-12.0333	54	156	134			3	4	2	13	5	2	3	3	7	36	36	6	2	5	7	4	4
2009Nockler#17	745	S1 17	B. melitensis bv1	Nöckler2009 (http://jcm.asm.org/content/47/10/3147.long)	Americas	Human	Peru:Callao	2007	-77.1333	-12.0333	54	156	134			3	4	2	13	5	2	3	3	7	36	36	6	2	5	7	4	4
2009Nockler#18	746	S1 18	B. melitensis bv1	Nöckler2009 (http://jcm.asm.org/content/47/10/3147.long)	Americas	Human	Peru:Callao	2007	-77.1333	-12.0333	54	156	134			3	4	2	13	5	2	3	3	7	36	36	6	2	5	7	4	4
2009Nockler#19	747	S1 19	B. melitensis bv1	Nöckler2009 (http://jcm.asm.org/content/47/10/3147.long)	Americas	Human	Peru:Callao	2007	-77.1333	-12.0333	54	156	134			3	4	2	13	5	2	3	3	7	36	36	6	2	5	7	4	4
2009Nockler#20	748	S2 1	B. melitensis bv1	Nöckler2009 (http://jcm.asm.org/content/47/10/3147.long)	Americas	Human	Peru:Callao	2003	-77.1333	-12.0333	80	155	133			3	4	2	13	3	2	3	3	7	36	36	6	2	5	4	4	4
2009Nockler#21	749	S2 2	B. melitensis bv1	Nöckler2009 (http://jcm.asm.org/content/47/10/3147.long)	Americas	Human	Peru:Callao	2003	-77.1333	-12.0333	80	155	133			3	4	2	13	3	2	3	3	7	36	36	6	2	5	4	4	4
2009Nockler#22	750	S2 3	B. melitensis bv1	Nöckler2009 (http://jcm.asm.org/content/47/10/3147.long)	Americas	Human	Peru:Callao	2003	-77.1333	-12.0333	80	155	133			3	4	2	13	3	2	3	3	7	36	36	6	2	5	4	4	4
2009Nockler#23	751	S2 4	B. melitensis bv1	Nöckler2009 (http://jcm.asm.org/content/47/10/3147.long)	Americas	Human	Peru:Callao	2003	-77.1333	-12.0333	80	155	133			3	4	2	13	3	2	3	3	7	36	36	6	2	5	4	4	4
2009Nockler#24	752	S2 5	B. melitensis bv1	Nöckler2009 (http://jcm.asm.org/content/47/10/3147.long)	Americas	Human	Peru:Callao	2004	-77.1333	-12.0333	80	155	133			3	4	2	13	3	2	3	3	7	36	36	6	2	5	4	4	4
2009Nockler#25	753	S2 6	B. melitensis bv1	Nöckler2009 (http://jcm.asm.org/content/47/10/3147.long)	Americas	Human	Peru:Callao	2004	-77.1333	-12.0333	80	155	133			3	4	2	13	3	2	3	3	7	36	36	6	2	5	4	4	4
2009Nockler#26	754	S2 7	B. melitensis bv1	Nöckler2009 (http://jcm.asm.org/content/47/10/3147.long)	Americas	Human	Peru:Callao	2004	-77.1333	-12.0333	80	155	133			3	4	2	13	3	2	3	3	7	36	36	6	2	5	4	4	4
2009Nockler#27	755	S2 8	B. melitensis bv1	Nöckler2009 (http://jcm.asm.org/content/47/10/3147.long)	Americas	Human	Peru:Callao	2004	-77.1333	-12.0333	80	155	133			3	4	2	13	3	2	3	3	7	36	36	6	2	5	4	4	4
2009Nockler#28	756	S2 9	B. melitensis bv1	Nöckler2009 (http://jcm.asm.org/content/47/10/3147.long)	Americas	Human	Peru:Callao	2004	-77.1333	-12.0333	80	155	133			3	4	2	13	3	2	3	3	7	36	36	6	2	5	4	4	4
2009Nockler#29	757	S2 10	B. melitensis bv1	Nöckler2009 (http://jcm.asm.org/content/47/10/3147.long)	Americas	Human	Peru:Callao	2004	-77.1333	-12.0333	80	155	133			3	4	2	13	3	2	3	3	7	36	36	6	2	5	4	4	4
2009Nockler#30	758	S2 11	B. melitensis bv1	Nöckler2009 (http://jcm.asm.org/content/47/10/3147.long)	Americas	Human	Peru:Callao	2004	-77.1333	-12.0333	80	155	133			3	4	2	13	3	2	3	3	7	36	36	6	2	5	4	4	4
2009Nockler#31	759	S2 12	B. melitensis bv1	Nöckler2009 (http://jcm.asm.org/content/47/10/3147.long)	Americas	Human	Peru:Callao	2004	-77.1333	-12.0333	80	155	133			3	4	2	13	3	2	3	3	7	36	36	6	2	5	4	4	4
2009Nockler#32	760	S2 13	B. melitensis bv1	Nöckler2009 (http://jcm.asm.org/content/47/10/3147.long)	Americas	Human	Peru:Callao	2004	-77.1333	-12.0333	80	155	133			3	4	2	13	3	2	3	3	7	36	36	6	2	5	4	4	4
2009Nockler#33	761	S2 14	B. melitensis bv1	Nöckler2009 (http://jcm.asm.org/content/47/10/3147.long)	Americas	Human	Peru:Callao	2004	-77.1333	-12.0333	80	155	133			3	4	2	13	3	2	3	3	7	36	36	6	2	5	4	4	4
2009Nockler#34	762	S2 15	B. melitensis bv1	Nöckler2009 (http://jcm.asm.org/content/47/10/3147.long)	Americas	Human	Peru:Callao	2004	-77.1333	-12.0333	80	155	133			3	4	2	13	3	2	3	3	7	36	36	6	2	5	4	4	4
2009Nockler#35	763	S2 16	B. melitensis bv1	Nöckler2009 (http://jcm.asm.org/content/47/10/3147.long)	Americas	Human	Peru:Callao	2004	-77.1333	-12.0333	80	155	133			3	4	2	13	3	2	3	3	7	36	36	6	2	5	4	4	4
2009Nockler#36	764	S2 17	B. melitensis bv1	Nöckler2009 (http://jcm.asm.org/content/47/10/3147.long)	Americas	Human	Peru:Callao	2004	-77.1333	-12.0333	80	155	133			3	4	2	13	3	2	3	3	7	36	36	6	2	5	4	4	4
2009Nockler#37	765	S2 18	B. melitensis bv1	Nöckler2009 (http://jcm.asm.org/content/47/10/3147.long)	Americas	Human	Peru:Callao	2004	-77.1333	-12.0333	80	155	133			3	4	2	13	3	2	3	3	7	36	36	6	2	5	4	4	4
2009Nockler#38	766	S2 19	B. melitensis bv1	Nöckler2009 (http://jcm.asm.org/content/47/10/3147.long)	Americas	Human	Peru:Callao	2004	-77.1333	-12.0333	80	155	133			3	4	2	13	3	2	3	3	7	36	36	6	2	5	4	4	4
2009Nockler#39	767	S2 20	B. melitensis bv1	Nöckler2009 (http://jcm.asm.org/content/47/10/3147.long)	Americas	Human	Peru:Callao	2004	-77.1333	-12.0333	80	155	133			3	4	2	13	3	2	3	3	7	36	36	6	2	5	4	4	4
2009Nockler#40	768	S2 21	B. melitensis bv1	Nöckler2009 (http://jcm.asm.org/content/47/10/3147.long)	Americas	Human	Peru:Callao	2004	-77.1333	-12.0333	80	155	133			3	4	2	13	3	2	3	3	7	36	36	6	2	5	4	4	4
2009Nockler#41	769	S2 22	B. melitensis bv1	Nöckler2009 (http://jcm.asm.org/content/47/10/3147.long)	Americas	Human	Peru:Callao	2004	-77.1333	-12.0333	80	155	133			3	4	2	13	3	2	3	3	7	36	36	6	2	5	4	4	4
2009Nockler#42	770	S2 23	B. melitensis bv1	Nöckler2009 (http://jcm.asm.org/content/47/10/3147.long)	Americas	Human	Peru:Callao	2005	-77.1333	-12.0333	80	155	133			3	4	2	13	3	2	3	3	7	36	36	6	2	5	4	4	4
2009Nockler#43	771	S2 24	B. melitensis bv1	Nöckler2009 (http://jcm.asm.org/content/47/10/3147.long)	Americas	Human	Peru:Callao	2005	-77.1333	-12.0333	80	155	133			3	4	2	13	3	2	3	3	7	36	36	6	2	5	4	4	4
2009Nockler#44	772	S2 25	B. melitensis bv1	Nöckler2009 (http://jcm.asm.org/content/47/10/3147.long)	Americas	Human	Peru:Callao	2005	-77.1333	-12.0333	80	155	133			3	4	2	13	3	2	3	3	7	36	36	6	2	5	4	4	4
2009Nockler#45	773	S2 26	B. melitensis bv1	Nöckler2009 (http://jcm.asm.org/content/47/10/3147.long)	Americas	Human	Peru:Callao	2005	-77.1333	-12.0333	80	155	133			3	4	2	13	3	2	3	3	7	36	36	6	2	5	4	4	4
2009Nockler#46	774	S2 27	B. melitensis bv1	Nöckler2009 (http://jcm.asm.org/content/47/10/3147.long)	Americas	Human	Peru:Callao	2005	-77.1333	-12.0333	80	155	133			3	4	2	13	3	2	3	3	7	36	36	6	2	5	4	4	4
2009Nockler#47	775	S2 28	B. melitensis bv1	Nöckler2009 (http://jcm.asm.org/content/47/10/3147.long)	Americas	Human	Peru:Callao	2005	-77.1333	-12.0333	80	155	133			3	4	2	13	3	2	3	3	7	36	36	6	2	5	4	4	4
2009Nockler#48	776	S2 29	B. melitensis bv1	Nöckler2009 (http://jcm.asm.org/content/47/10/3147.long)	Americas	Human	Peru:Callao	2005	-77.1333	-12.0333	80	155	133			3	4	2	13	3	2	3	3	7	36	36	6	2	5	4	4	4
2009Nockler#49	777	S2 30	B. melitensis bv1	Nöckler2009 (http://jcm.asm.org/content/47/10/3147.long)	Americas	Human	Peru:Callao	2005	-77.1333	-12.0333	80	155	133			3	4	2	13	3	2	3	3	7	36	36	6	2	5	4	4	4
2009Nockler#50	778	S2 31	B. melitensis bv1	Nöckler2009 (http://jcm.asm.org/content/47/10/3147.long)	Americas	Human	Peru:Callao	2005	-77.1333	-12.0333	80	155	133			3	4	2	13	3	2	3	3	7	36	36	6	2	5	4	4	4
2009Nockler#51	779	S2 32	B. melitensis bv1	Nöckler2009 (http://jcm.asm.org/content/47/10/3147.long)	Americas	Human	Peru:Callao	2005	-77.1333	-12.0333	80	155	133			3	4	2	13	3	2	3	3	7	36	36	6	2	5	4	4	4
2009Nockler#52	780	S2 33	B. melitensis bv1	Nöckler2009 (http://jcm.asm.org/content/47/10/3147.long)	Americas	Human	Peru:Callao	2005	-77.1333	-12.0333	80	155	133			3	4	2	13	3	2	3	3	7	36	36	6	2	5	4	4	4
2009Nockler#53	781	S2 34	B. melitensis bv1	Nöckler2009 (http://jcm.asm.org/content/47/10/3147.long)	Americas	Human	Peru:Callao	2005	-77.1333	-12.0333	80	155	133			3	4	2	13	3	2	3	3	7	36	36	6	2	5	4	4	4
2009Nockler#54	782	S2 35	B. melitensis bv1	Nöckler2009 (http://jcm.asm.org/content/47/10/3147.long)	Americas	Human	Peru:Callao	2005	-77.1333	-12.0333	80	155	133			3	4	2	13	3	2	3	3	7	36	36	6	2	5	4	4	4
2009Nockler#55	783	S2 36	B. melitensis bv1	Nöckler2009 (http://jcm.asm.org/content/47/10/3147.long)	Americas	Human	Peru:Callao	2005	-77.1333	-12.0333	80	155	133			3	4	2	13	3	2	3	3	7	36	36	6	2	5	4	4	4
2009Nockler#56	784	S2 37	B. melitensis bv1	Nöckler2009 (http://jcm.asm.org/content/47/10/3147.long)	Americas	Human	Peru:Callao	2005	-77.1333	-12.0333	80	155	133			3	4	2	13	3	2	3	3	7	36	36	6	2	5	4	4	4
2009Nockler#57	785	S2 38	B. melitensis bv1	Nöckler2009 (http://jcm.asm.org/content/47/10/3147.long)	Americas	Human	Peru:Callao	2005	-77.1333	-12.0333	80	155	133			3	4	2	13	3	2	3	3	7	36	36	6	2	5	4	4	4
2009Nockler#58	786	S2 39	B. melitensis bv1	Nöckler2009 (http://jcm.asm.org/content/47/10/3147.long)	Americas	Human	Peru:Callao	2006	-77.1333	-12.0333	80	155	133			3	4	2	13	3	2	3	3	7	36	36	6	2	5	4	4	4
2009Nockler#59	787	S2 40	B. melitensis bv1	Nöckler2009 (http://jcm.asm.org/content/47/10/3147.long)	Americas	Human	Peru:Callao	2006	-77.1333	-12.0333	80	155	133			3	4	2	13	3	2	3	3	7	36	36	6	2	5	4	4	4
2009Nockler#60	788	S2 41	B. melitensis bv1	Nöckler2009 (http://jcm.asm.org/content/47/10/3147.long)	Americas	Human	Peru:Callao	2006	-77.1333	-12.0333	80	155	133			3	4	2	13	3	2	3	3	7	36	36	6	2	5	4	4	4
2009Nockler#61	789	S2 42	B. melitensis bv1	Nöckler2009 (http://jcm.asm.org/content/47/10/3147.long)	Americas	Human	Peru:Callao	2006	-77.1333	-12.0333	80	155	133			3	4	2	13	3	2	3	3	7	36	36	6	2	5	4	4	4
2009Nockler#62	790	S2 43	B. melitensis bv1	Nöckler2009 (http://jcm.asm.org/content/47/10/3147.long)	Americas	Human	Peru:Callao	2006	-77.1333	-12.0333	80	155	133			3	4	2	13	3	2	3	3	7	36	36	6	2	5	4	4	4
2009Nockler#63	791	S2 44	B. melitensis bv1	Nöckler2009 (http://jcm.asm.org/content/47/10/3147.long)	Americas	Human	Peru:Callao	2006	-77.1333	-12.0333	80	155	133			3	4	2	13	3	2	3	3	7	36	36	6	2	5	4	4	4
2009Nockler#64	792	S2 45	B. melitensis bv1	Nöckler2009 (http://jcm.asm.org/content/47/10/3147.long)	Americas	Human	Peru:Callao	2006	-77.1333	-12.0333	80	155	133			3	4	2	13	3	2	3	3	7	36	36	6	2	5	4	4	4
2009Nockler#65	793	S2 46	B. melitensis bv1	Nöckler2009 (http://jcm.asm.org/content/47/10/3147.long)	Americas	Human	Peru:Callao	2006	-77.1333	-12.0333	80	155	133			3	4	2	13	3	2	3	3	7	36	36	6	2	5	4	4	4
2009Nockler#66	794	S2 47	B. melitensis bv1	Nöckler2009 (http://jcm.asm.org/content/47/10/3147.long)	Americas	Human	Peru:Callao	2006	-77.1333	-12.0333	80	155	133			3	4	2	13	3	2	3	3	7	36	36	6	2	5	4	4	4
2009Nockler#67	795	S2 48	B. melitensis bv1	Nöckler2009 (http://jcm.asm.org/content/47/10/3147.long)	Americas	Human	Peru:Callao	2007	-77.1333	-12.0333	80	155	133			3	4	2	13	3	2	3	3	7	36	36	6	2	5	4	4	4
2009Nockler#68	796	S2 49	B. melitensis bv1	Nöckler2009 (http://jcm.asm.org/content/47/10/3147.long)	Americas	Human	Peru:Callao	2007	-77.1333	-12.0333	80	155	133			3	4	2	13	3	2	3	3	7	36	36	6	2	5	4	4	4
2009Nockler#69	797	S2 50	B. melitensis bv1	Nöckler2009 (http://jcm.asm.org/content/47/10/3147.long)	Americas	Human	Peru:Callao	2007	-77.1333	-12.0333	80	155	133			3	4	2	13	3	2	3	3	7	36	36	6	2	5	4	4	4
2009Nockler#70	798	S7 1	B. melitensis bv1	Nöckler2009 (http://jcm.asm.org/content/47/10/3147.long)	Americas	Human	Peru:Callao	2004	-77.1333	-12.0333	80	155	133			3	4	2	13	3	2	3	3	7	36	36	6	2	5	5	4	4
2009Nockler#71	799	S7 2	B. melitensis bv1	Nöckler2009 (http://jcm.asm.org/content/47/10/3147.long)	Americas	Human	Peru:Callao	2006	-77.1333	-12.0333	80	155	133			3	4	2	13	3	2	3	3	7	36	36	6	2	5	5	4	4
2009Nockler#72	800	S7 3	B. melitensis bv1	Nöckler2009 (http://jcm.asm.org/content/47/10/3147.long)	Americas	Human	Peru:Callao	2006	-77.1333	-12.0333	80	155	133			3	4	2	13	3	2	3	3	7	36	36	6	2	5	5	4	4
2009Nockler#73	801	S7 4	B. melitensis bv1	Nöckler2009 (http://jcm.asm.org/content/47/10/3147.long)	Americas	Human	Peru:Callao	2006	-77.1333	-12.0333	80	155	133			3	4	2	13	3	2	3	3	7	36	36	6	2	5	5	4	4
2009Nockler#74	802	S7 5	B. melitensis bv1	Nöckler2009 (http://jcm.asm.org/content/47/10/3147.long)	Americas	Human	Peru:Callao	2006	-77.1333	-12.0333	80	155	133			3	4	2	13	3	2	3	3	7	36	36	6	2	5	5	4	4
2009Nockler#75	803	S7 6	B. melitensis bv1	Nöckler2009 (http://jcm.asm.org/content/47/10/3147.long)	Americas	Human	Peru:Callao	2006	-77.1333	-12.0333	80	155	133			3	4	2	13	3	2	3	3	7	36	36	6	2	5	5	4	4
2009Nockler#76	804	S8 1	B. melitensis bv1	Nöckler2009 (http://jcm.asm.org/content/47/10/3147.long)	Americas	Human	Peru:Callao	2004	-77.1333	-12.0333	54	156	134			3	4	2	13	5	2	3	3	7	36	36	6	2	5	6	4	4
2009Nockler#77	805	S8 2	B. melitensis bv1	Nöckler2009 (http://jcm.asm.org/content/47/10/3147.long)	Americas	Human	Peru:Callao	2006	-77.1333	-12.0333	54	156	134			3	4	2	13	5	2	3	3	7	36	36	6	2	5	6	4	4
2009Nockler#78	806	S20 1	B. melitensis bv1	Nöckler2009 (http://jcm.asm.org/content/47/10/3147.long)	Americas	Human	Peru:Callao	2004	-77.1333	-12.0333	80	154	151			3	4	2	13	3	2	3	3	8	36	36	6	2	5	4	4	4
2009Nockler#79	807	S20 2	B. melitensis bv1	Nöckler2009 (http://jcm.asm.org/content/47/10/3147.long)	Americas	Human	Peru:Callao	2004	-77.1333	-12.0333	80	154	151			3	4	2	13	3	2	3	3	8	36	36	6	2	5	4	4	4
2009Nockler#80	808	S28 1	B. melitensis bv1	Nöckler2009 (http://jcm.asm.org/content/47/10/3147.long)	Americas	Human	Peru:Callao	2004	-77.1333	-12.0333	80	155	133			3	4	2	13	3	2	3	3	7	36	36	6	2	6	4	4	4
2009Nockler#81	809	S28 2	B. melitensis bv1	Nöckler2009 (http://jcm.asm.org/content/47/10/3147.long)	Americas	Human	Peru:Callao	2005	-77.1333	-12.0333	80	155	133			3	4	2	13	3	2	3	3	7	36	36	6	2	6	4	4	4
2009Nockler#82	810	S35 1	B. melitensis bv1	Nöckler2009 (http://jcm.asm.org/content/47/10/3147.long)	Americas	Human	Peru:Callao	2005	-77.1333	-12.0333	87	152	150			3	4	2	13	6	2	3	3	7	36	36	6	2	5	7	4	4
2009Nockler#83	811	S59 1	B. melitensis bv1	Nöckler2009 (http://jcm.asm.org/content/47/10/3147.long)	Americas	Human	Peru:Callao	2006	-77.1333	-12.0333	54	156	134			3	4	2	13	5	2	3	3	7	36	36	6	2	5	8	4	4
2009Nockler#84	812	S59 2	B. melitensis bv1	Nöckler2009 (http://jcm.asm.org/content/47/10/3147.long)	Americas	Human	Peru:Callao	2006	-77.1333	-12.0333	54	156	134			3	4	2	13	5	2	3	3	7	36	36	6	2	5	8	4	4
2009Nockler#85	813	S59 3	B. melitensis bv1	Nöckler2009 (http://jcm.asm.org/content/47/10/3147.long)	Americas	Human	Peru:Callao	2006	-77.1333	-12.0333	54	156	134			3	4	2	13	5	2	3	3	7	36	36	6	2	5	8	4	4
2009Nockler#86	814	S59 4	B. melitensis bv1	Nöckler2009 (http://jcm.asm.org/content/47/10/3147.long)	Americas	Human	Peru:Callao	2006	-77.1333	-12.0333	54	156	134			3	4	2	13	5	2	3	3	7	36	36	6	2	5	8	4	4
2009Nockler#87	815	S59 5	B. melitensis bv1	Nöckler2009 (http://jcm.asm.org/content/47/10/3147.long)	Americas	Human	Peru:Callao	2006	-77.1333	-12.0333	54	156	134			3	4	2	13	5	2	3	3	7	36	36	6	2	5	8	4	4
2009Nockler#88	816	S59 6	B. melitensis bv1	Nöckler2009 (http://jcm.asm.org/content/47/10/3147.long)	Americas	Human	Peru:Callao	2007	-77.1333	-12.0333	54	156	134			3	4	2	13	5	2	3	3	7	36	36	6	2	5	8	4	4
2009Nockler#89	817	S90 1	B. melitensis bv1	Nöckler2009 (http://jcm.asm.org/content/47/10/3147.long)	Americas	Human	Peru:Callao	2007	-77.1333	-12.0333	54	156	134			3	4	2	13	5	2	3	3	7	36	36	6	2	5	4	4	4
2009Nockler#90	818	S87 1	B. melitensis bv1	Nöckler2009 (http://jcm.asm.org/content/47/10/3147.long)	Americas	Human	Peru:Callao	2007	-77.1333	-12.0333	54	156	134			3	4	2	13	5	2	3	3	7	36	36	6	2	5	5	4	4
2009Smits#001	819	#1	B. melitensis bv1	Smits2009 (http://www.ncbi.nlm.nih.gov/pubmed/19027131)	Americas	Human	Peru	2000	-75.0152	-9.18997	54	156	134			3	4	2	13	5	2	3	3	7	36	36	6	2	5	7	4	4
2009Smits#002	820	#2	B. melitensis bv1	Smits2009 (http://www.ncbi.nlm.nih.gov/pubmed/19027131)	Americas	Human	Peru	2000	-75.0152	-9.18997	54	156	134			3	4	2	13	5	2	3	3	7	36	36	6	2	4	8	4	4
2009Smits#003	821	#3	B. melitensis bv1	Smits2009 (http://www.ncbi.nlm.nih.gov/pubmed/19027131)	Americas	Human	Peru	2000	-75.0152	-9.18997	80	155	133			3	4	2	13	3	2	3	3	7	36	36	6	2	5	6	4	4
2009Smits#004	822	#4	B. melitensis bv1	Smits2009 (http://www.ncbi.nlm.nih.gov/pubmed/19027131)	Americas	Human	Peru	2000	-75.0152	-9.18997	54	156	134			3	4	2	13	5	2	3	3	7	36	36	6	2	4	8	4	4
2009Smits#005	823	#5	B. melitensis bv1	Smits2009 (http://www.ncbi.nlm.nih.gov/pubmed/19027131)	Americas	Human	Peru	2000	-75.0152	-9.18997	54	156	134			3	4	2	13	5	2	3	3	7	36	36	6	2	5	6	4	4
2009Smits#006	824	#6	B. melitensis bv1	Smits2009 (http://www.ncbi.nlm.nih.gov/pubmed/19027131)	Americas	Human	Peru	2000	-75.0152	-9.18997	54	156	134			3	4	2	13	5	2	3	3	7	36	36	6	2	5	8	4	4
2009Smits#007	825	#7	B. melitensis bv1	Smits2009 (http://www.ncbi.nlm.nih.gov/pubmed/19027131)	Americas	Human	Peru	2000	-75.0152	-9.18997	54	156	134			3	4	2	13	5	2	3	3	7	36	36	6	2	5	8	4	4
2009Smits#008	826	#8	B. melitensis bv1	Smits2009 (http://www.ncbi.nlm.nih.gov/pubmed/19027131)	Americas	Human	Peru	2000	-75.0152	-9.18997	54	156	134			3	4	2	13	5	2	3	3	7	36	36	6	2	5	8	4	4
2009Smits#009	827	#9	B. melitensis bv1	Smits2009 (http://www.ncbi.nlm.nih.gov/pubmed/19027131)	Americas	Human	Peru	2000	-75.0152	-9.18997	54	156	134			3	4	2	13	5	2	3	3	7	36	36	6	2	5	8	4	4
2009Smits#010	828	#10	B. melitensis bv1	Smits2009 (http://www.ncbi.nlm.nih.gov/pubmed/19027131)	Americas	Human	Peru	2000	-75.0152	-9.18997	80	155	133			3	4	2	13	3	2	3	3	7	36	36	6	2	5	6	4	4
2009Smits#011	829	#11	B. melitensis bv1	Smits2009 (http://www.ncbi.nlm.nih.gov/pubmed/19027131)	Americas	Human	Peru	2000	-75.0152	-9.18997	54	156	134			3	4	2	13	5	2	3	3	7	36	36	6	2	5	7	4	4
2009Smits#012	830	#12	B. melitensis bv1	Smits2009 (http://www.ncbi.nlm.nih.gov/pubmed/19027131)	Americas	Human	Peru	2000	-75.0152	-9.18997	54	156	134			3	4	2	13	5	2	3	3	7	36	36	6	2	4	4	4	4
2009Smits#013	831	#13	B. melitensis bv1	Smits2009 (http://www.ncbi.nlm.nih.gov/pubmed/19027131)	Americas	Human	Peru	2000	-75.0152	-9.18997	54	156	134			3	4	2	13	5	2	3	3	7	36	36	6	2	4	8	3	4
2009Smits#014	832	#14	B. melitensis bv1	Smits2009 (http://www.ncbi.nlm.nih.gov/pubmed/19027131)	Americas	Human	Peru	2001	-75.0152	-9.18997	54	156	134			3	4	2	13	5	2	3	3	7	36	36	6	2	5	6	3	4
2009Smits#015	833	#15	B. melitensis bv1	Smits2009 (http://www.ncbi.nlm.nih.gov/pubmed/19027131)	Americas	Human	Peru	2000	-75.0152	-9.18997	54	156	134			3	4	2	13	5	2	3	3	7	36	36	6	2	5	7	3	4
2009Smits#016	834	#16	B. melitensis bv1	Smits2009 (http://www.ncbi.nlm.nih.gov/pubmed/19027131)	Americas	Human	Peru	2000	-75.0152	-9.18997	54	156	134			3	4	2	13	5	2	3	3	7	36	36	6	2	4	8	2	4
2009Smits#017	835	#17	B. melitensis bv1	Smits2009 (http://www.ncbi.nlm.nih.gov/pubmed/19027131)	Americas	Human	Peru	2000	-75.0152	-9.18997	54	156	134			3	4	2	13	5	2	3	3	7	36	36	6	2	5	6	3	4
2009Smits#018	836	#18	B. melitensis bv1	Smits2009 (http://www.ncbi.nlm.nih.gov/pubmed/19027131)	Americas	Human	Peru	2000	-75.0152	-9.18997	54	156	134			3	4	2	13	5	2	3	3	7	36	36	6	2	4	8	3	4
2009Smits#019	837	#19	B. melitensis bv1	Smits2009 (http://www.ncbi.nlm.nih.gov/pubmed/19027131)	Americas	Human	Peru	2000	-75.0152	-9.18997	80	155	133			3	4	2	13	3	2	3	3	7	36	36	6	2	5	6	2	4
2009Smits#020	838	#20	B. melitensis bv1	Smits2009 (http://www.ncbi.nlm.nih.gov/pubmed/19027131)	Americas	Human	Peru	2000	-75.0152	-9.18997	80	155	133			3	4	2	13	3	2	3	3	7	36	36	6	2	4	8	3	4
2009Smits#021	839	#21	B. melitensis bv1	Smits2009 (http://www.ncbi.nlm.nih.gov/pubmed/19027131)	Americas	Human	Peru	2000	-75.0152	-9.18997	54	156	134			3	4	2	13	5	2	3	3	7	36	36	6	2	4	6	3	4
2009Smits#022	840	#22	B. melitensis bv1	Smits2009 (http://www.ncbi.nlm.nih.gov/pubmed/19027131)	Americas	Human	Peru	2000	-75.0152	-9.18997	54	156	134			3	4	2	13	5	2	3	3	7	36	36	6	2	5	6	3	4
2009Smits#023	841	#23	B. melitensis bv1	Smits2009 (http://www.ncbi.nlm.nih.gov/pubmed/19027131)	Americas	Human	Peru	2000	-75.0152	-9.18997	54	156	134			3	4	2	13	5	2	3	3	7	36	36	6	2	5	6	2	4
2009Smits#024	842	#24	B. melitensis bv1	Smits2009 (http://www.ncbi.nlm.nih.gov/pubmed/19027131)	Americas	Human	Peru	2001	-75.0152	-9.18997	54	156	134			3	4	2	13	5	2	3	3	7	36	36	6	2	5	6	4	4
2010Alvarez#001	843	farmA	B. melitensis bv3	Alvarez2010 (http://www.ncbi.nlm.nih.gov/pubmed/20579679)	W. Mediterranean	Cattle	Spain	2007	-3.74922	40.4637	51	123	96			3	5	3	13	1	1	3	3	7			8	7	6	9	10	3
2010Alvarez#002	844	farmA	B. melitensis bv3	Alvarez2010 (http://www.ncbi.nlm.nih.gov/pubmed/20579679)	W. Mediterranean	Cattle	Spain	2007	-3.74922	40.4637	51	123	96			3	5	3	13	1	1	3	3	7			8	7	6	8	10	3
2010Alvarez#003	845	farmB	B. melitensis bv3	Alvarez2010 (http://www.ncbi.nlm.nih.gov/pubmed/20579679)	W. Mediterranean	Cattle	Spain	2007	-3.74922	40.4637	51	123	96			3	5	3	13	1	1	3	3	7			8	7	6	8	10	3
2010Alvarez#004	846	farmC	B. melitensis bv3	Alvarez2010 (http://www.ncbi.nlm.nih.gov/pubmed/20579679)	W. Mediterranean	Cattle	Spain	2007	-3.74922	40.4637	51	123	96			3	5	3	13	1	1	3	3	7			8	7	6	8	10	3
2010Alvarez#005	847		B. melitensis bv3	Alvarez2010 (http://www.ncbi.nlm.nih.gov/pubmed/20579679)	W. Mediterranean	Human	Spain	2007	-3.74922	40.4637	51	123	96			3	5	3	13	1	1	3	3	7			8	7	6	8	10	3
2010Alvarez#006	848	farmD	B. melitensis bv3	Alvarez2010 (http://www.ncbi.nlm.nih.gov/pubmed/20579679)	W. Mediterranean	Ovine	Spain	2007	-3.74922	40.4637	51	123	96			3	5	3	13	1	1	3	3	7			8	7	6	8	10	3
2010Alvarez#007	849	farmD	B. melitensis bv3	Alvarez2010 (http://www.ncbi.nlm.nih.gov/pubmed/20579679)	W. Mediterranean	Ovine	Spain	2007	-3.74922	40.4637	51	123	96			3	5	3	13	1	1	3	3	7			8	7	6	7	10	3
2010Alvarez#008	850	farmD	B. melitensis bv3	Alvarez2010 (http://www.ncbi.nlm.nih.gov/pubmed/20579679)	W. Mediterranean	Ovine	Spain	2007	-3.74922	40.4637	51	123	96			3	5	3	13	1	1	3	3	7			8	7	6	7	11	3
2010Her#01	851	#2	B. abortus	Her2010 (http://www.ncbi.nlm.nih.gov/pubmed/21193833)	abortus C	Human	South Korea:Gangwon	2003	128.155	37.8228	27	274	79			4	5	4	12	2	3	3	3	6	43	42	8	4	4	3	3	6
2010Her#02	852	#3	B. abortus	Her2010 (http://www.ncbi.nlm.nih.gov/pubmed/21193833)	abortus C	Human	South Korea:Gangwon	2003	128.155	37.8228	27	274	79			4	5	4	12	2	3	3	3	6	43	42	8	4	4	3	3	6
2010Her#03	853	#4	B. abortus	Her2010 (http://www.ncbi.nlm.nih.gov/pubmed/21193833)	abortus C	Human	South Korea:Jeonbuk	2003	127.153	35.7175	28	276	82			4	5	4	12	2	2	3	3	6	43	42	8	4	4	3	3	6
2010Her#04	854	#6	B. abortus	Her2010 (http://www.ncbi.nlm.nih.gov/pubmed/21193833)	abortus C	Human	South Korea:Chungbuk	2004	127.7	36.8	27	274	79			4	5	4	12	2	3	3	3	6	43	42	8	4	4	3	3	6
2010Her#05	855	#8	B. abortus	Her2010 (http://www.ncbi.nlm.nih.gov/pubmed/21193833)	abortus C	Human	South Korea:Gyeongnam	2004	128.213	35.4606	27	274	79			4	5	4	12	2	3	3	3	6	43	42	8	4	4	3	3	6
2010Her#06	856	#11	B. abortus	Her2010 (http://www.ncbi.nlm.nih.gov/pubmed/21193833)	abortus C	Human	South Korea:Gyeongbuk	2004	128.889	36.4919	91	272	176			4	5	4	12	2	4	3	3	6	43	42	8	4	4	3	3	6
2010Her#07	857	#12	B. abortus	Her2010 (http://www.ncbi.nlm.nih.gov/pubmed/21193833)	abortus C	Human	South Korea:Gyeongbuk	2004	128.889	36.4919	91	272	176			4	5	4	12	2	4	3	3	6	43	42	8	4	4	3	3	6
2010Her#08	858	#13	B. abortus	Her2010 (http://www.ncbi.nlm.nih.gov/pubmed/21193833)	abortus C	Human	South Korea:Gyeongbuk	2004	128.889	36.4919	91	272	176			4	5	4	12	2	4	3	3	6	43	42	8	4	4	3	3	6
2010Her#09	859	#17	B. abortus	Her2010 (http://www.ncbi.nlm.nih.gov/pubmed/21193833)	abortus C	Human	South Korea:Jeonbuk	2004	127.153	35.7175	27	274	79			4	5	4	12	2	3	3	3	6	43	42	8	4	4	3	3	6
2010Her#10	860	#20	B. abortus	Her2010 (http://www.ncbi.nlm.nih.gov/pubmed/21193833)	abortus C	Human	South Korea:Jeonbuk	2005	127.153	35.7175	27	274	79			4	5	4	12	2	3	3	3	6	43	42	8	4	4	3	3	6
2010Her#11	861	#21	B. abortus	Her2010 (http://www.ncbi.nlm.nih.gov/pubmed/21193833)	abortus C	Human	South Korea:Ulsan	2005	129.311	35.5384	27	274	79			4	5	4	12	2	3	3	3	6	43	42	8	4	4	3	3	6
2010Her#12	862	#22	B. abortus	Her2010 (http://www.ncbi.nlm.nih.gov/pubmed/21193833)	abortus C	Human	South Korea:Gyeongnam	2005	128.213	35.4606	27	274	79			4	5	4	12	2	3	3	3	6	43	42	8	4	4	3	3	6
2010Her#13	863	#23	B. abortus	Her2010 (http://www.ncbi.nlm.nih.gov/pubmed/21193833)	abortus C	Human	South Korea:Chungnam	2005	126.8	36.5184	91	272	176			4	5	4	12	2	4	3	3	6	43	42	8	4	4	3	3	6
2010Her#14	864	#28	B. abortus	Her2010 (http://www.ncbi.nlm.nih.gov/pubmed/21193833)	abortus C	Human	South Korea:Gyeonggi	2005	127.518	37.4138	27	274	79			4	5	4	12	2	3	3	3	6	43	42	8	5	4	3	3	6
2010Her#15	865	#31	B. abortus	Her2010 (http://www.ncbi.nlm.nih.gov/pubmed/21193833)	abortus C	Human	South Korea:Daegu	2005	128.601	35.8714	91	272	176			4	5	4	12	2	4	3	3	6	43	42	8	4	4	3	3	6
2010Her#16	866	#36	B. abortus	Her2010 (http://www.ncbi.nlm.nih.gov/pubmed/21193833)	abortus C	Human	South Korea:Chungnam	2005	126.8	36.5184	27	274	79			4	5	4	12	2	3	3	3	6	43	42	8	4	4	3	3	6
2010Her#17	867	#37	B. abortus	Her2010 (http://www.ncbi.nlm.nih.gov/pubmed/21193833)	abortus C	Human	South Korea:Daegu	2005	128.601	35.8714	91	272	176			4	5	4	12	2	4	3	3	6	43	42	8	4	4	3	3	6
2010Her#18	868	#40	B. abortus	Her2010 (http://www.ncbi.nlm.nih.gov/pubmed/21193833)	abortus C	Human	South Korea:Gyeongbuk	2005	128.889	36.4919	27	274	79			4	5	4	12	2	3	3	3	6	43	42	8	4	4	3	3	7
2010Her#19	869	#42	B. abortus	Her2010 (http://www.ncbi.nlm.nih.gov/pubmed/21193833)	abortus C	Human	South Korea:Gyeongbuk	2005	128.889	36.4919	91	272	176			4	5	4	12	2	4	3	3	6	43	42	8	4	4	3	3	6
2010Her#20	870	#48	B. abortus	Her2010 (http://www.ncbi.nlm.nih.gov/pubmed/21193833)	abortus C	Human	South Korea:Gyeongbuk	2006	128.889	36.4919	91	272	176			4	5	4	12	2	4	3	3	6	43	42	8	4	4	3	3	6
2010Her#21	871	#49	B. abortus	Her2010 (http://www.ncbi.nlm.nih.gov/pubmed/21193833)	abortus C	Human	South Korea:Gyeongnam	2006	128.213	35.4606	27	274	79			4	5	4	12	2	3	3	3	6	43	42	8	4	4	3	3	6
2010Her#22	872	#50	B. abortus	Her2010 (http://www.ncbi.nlm.nih.gov/pubmed/21193833)	abortus C	Human	South Korea:Chungnam	2006	126.8	36.5184	27	274	79			4	5	4	12	2	3	3	3	6	43	42	8	4	4	3	3	6
2010Her#23	873	#53	B. abortus	Her2010 (http://www.ncbi.nlm.nih.gov/pubmed/21193833)	abortus C	Human	South Korea:Gyeonggi	2006	127.518	37.4138	27	274	79			4	5	4	12	2	3	3	3	6	43	42	8	4	4	3	3	6
2010Her#24	874	#56	B. abortus	Her2010 (http://www.ncbi.nlm.nih.gov/pubmed/21193833)	abortus C	Human	South Korea:Gyeongnam	2006	128.213	35.4606	91	272	176			4	5	4	12	2	4	3	3	6	43	42	8	5	4	3	3	6
2010Her#25	875	#60	B. abortus	Her2010 (http://www.ncbi.nlm.nih.gov/pubmed/21193833)	abortus C	Human	South Korea:Gyeongbuk	2006	128.889	36.4919	91	272	176			4	5	4	12	2	4	3	3	6	43	42	8	4	4	3	3	6
2010Her#26	876	#61	B. abortus	Her2010 (http://www.ncbi.nlm.nih.gov/pubmed/21193833)	abortus C	Human	South Korea:Gyeongbuk	2006	128.889	36.4919	27	274	79			4	5	4	12	2	3	3	3	6	43	42	8	4	4	3	3	6
2010Her#27	877	#63	B. abortus	Her2010 (http://www.ncbi.nlm.nih.gov/pubmed/21193833)	abortus C	Human	South Korea:Gwangju	2006	126.853	35.1595	27	274	79			4	5	4	12	2	3	3	3	6	43	42	8	4	4	3	3	6
2010Her#28	878	#68	B. abortus	Her2010 (http://www.ncbi.nlm.nih.gov/pubmed/21193833)	abortus C	Human	South Korea:Gyeongbuk	2006	128.889	36.4919	91	272	176			4	5	4	12	2	4	3	3	6	43	42	8	4	4	3	3	7
2010Her#29	879	#72	B. abortus	Her2010 (http://www.ncbi.nlm.nih.gov/pubmed/21193833)	abortus C	Human	South Korea:Gyeonggi	2006	127.518	37.4138	91	272	176			4	5	4	12	2	4	3	3	6	43	42	8	5	4	3	3	6
2010Her#30	880	#74	B. abortus	Her2010 (http://www.ncbi.nlm.nih.gov/pubmed/21193833)	abortus C	Human	South Korea:Gyeonggi	2006	127.518	37.4138	91	272	176			4	5	4	12	2	4	3	3	6	43	42	8	4	4	3	3	6
2010Her#31	881	#79	B. abortus	Her2010 (http://www.ncbi.nlm.nih.gov/pubmed/21193833)	abortus C	Human	South Korea:Gyeongbuk	2006	128.889	36.4919	91	272	176			4	5	4	12	2	4	3	3	6	43	42	8	4	4	3	3	6
2010Her#32	882	#84	B. abortus	Her2010 (http://www.ncbi.nlm.nih.gov/pubmed/21193833)	abortus C	Human	South Korea:Gyeongnam	2007	128.213	35.4606	27	274	79			4	5	4	12	2	3	3	3	6	43	42	8	5	4	3	3	6
2010Her#33	883	#85	B. abortus	Her2010 (http://www.ncbi.nlm.nih.gov/pubmed/21193833)	abortus C	Human	South Korea:Gyeongbuk	2007	128.889	36.4919	27	274	79			4	5	4	12	2	3	3	3	6	43	42	8	5	4	3	3	6
2010Her#34	884	#87	B. abortus	Her2010 (http://www.ncbi.nlm.nih.gov/pubmed/21193833)	abortus C	Human	South Korea:Gwangju	2007	126.853	35.1595	27	274	79			4	5	4	12	2	3	3	3	6	43	42	8	4	4	3	3	6
2010Her#35	885	#88	B. abortus	Her2010 (http://www.ncbi.nlm.nih.gov/pubmed/21193833)	abortus C	Human	South Korea:Gyeongbuk	2007	128.889	36.4919	91	272	176			4	5	4	12	2	4	3	3	6	43	42	8	4	4	3	3	6
2010Her#36	886	#89	B. abortus	Her2010 (http://www.ncbi.nlm.nih.gov/pubmed/21193833)	abortus C	Human	South Korea:Gyeongbuk	2007	128.889	36.4919	91	272	176			4	5	4	12	2	4	3	3	6	43	42	8	4	4	3	3	6
2010Her#37	887	#90	B. abortus	Her2010 (http://www.ncbi.nlm.nih.gov/pubmed/21193833)	abortus C	Human	South Korea:Daejeon	2007	127.385	36.3504	89	269	174			4	5	4	12	2	5	3	3	6	43	42	8	4	4	3	3	6
2010Her#38	888	#91	B. abortus	Her2010 (http://www.ncbi.nlm.nih.gov/pubmed/21193833)	abortus C	Human	South Korea:Jeonbuk	2007	127.153	35.7175	27	274	79			4	5	4	12	2	3	3	3	6	43	42	8	4	4	3	3	5
2010Scholz#001	889	BO1	B. inopinata	Scholz2010 (http://ijs.sgmjournals.org/content/60/4/801.long)	B.inopinata	Human	USA:Oregon	2005	-95.7129	37.0902	82					2	5	9	13	3	2	5	4		40	40		10		3	3
2010Valdezate#001	890	#9700017	B. melitensis	Valdezate2010 (http://jcm.asm.org/content/48/8/2734.long)	E. Mediterranean	Human	Spain:Jaen	1997	-3.79085	37.7678	42	193	166			1	5	3	13	2	2	3	2	5	41	40	7	6	2	3	3	4
2010Valdezate#002	891	#9900120	B. melitensis	Valdezate2010 (http://jcm.asm.org/content/48/8/2734.long)	E. Mediterranean	Human	Spain:Cordoba	1999	-4.77938	37.8882	42	193	166			1	5	3	13	2	2	3	2	5	41	40	7	6	6	3	3	4
2010Valdezate#003	892	#9900124	B. melitensis	Valdezate2010 (http://jcm.asm.org/content/48/8/2734.long)	E. Mediterranean	Human	Spain:Cordoba	1999	-4.77938	37.8882	42	193	166			1	5	3	13	2	2	3	2	5	41	40	7	6	6	3	3	4
2010Valdezate#004	893	#9900125	B. melitensis	Valdezate2010 (http://jcm.asm.org/content/48/8/2734.long)	E. Mediterranean	Human	Spain:Cordoba	1999	-4.77938	37.8882	42	193	166			1	5	3	13	2	2	3	2	5	41	40	7	6	6	3	3	4
2010Valdezate#005	894	#9900224	B. melitensis	Valdezate2010 (http://jcm.asm.org/content/48/8/2734.long)	E. Mediterranean	Human	Spain:Cordoba	1999	-4.77938	37.8882	42	193	166			1	5	3	13	2	2	3	2	5	41	40	7	6	6	3	3	4
2010Valdezate#006	895	#9900356	B. melitensis	Valdezate2010 (http://jcm.asm.org/content/48/8/2734.long)	E. Mediterranean	Human	Spain:Cordoba	1999	-4.77938	37.8882	42	193	166			1	5	3	13	2	2	3	2	5	41	40	7	6	6	3	3	4
2010Valdezate#007	896	#9900357	B. melitensis	Valdezate2010 (http://jcm.asm.org/content/48/8/2734.long)	E. Mediterranean	Human	Spain:Cordoba	1999	-4.77938	37.8882	42	193	166			1	5	3	13	2	2	3	2	5	41	40	7	6	6	3	3	4
2010Valdezate#008	897	#20000230	B. melitensis	Valdezate2010 (http://jcm.asm.org/content/48/8/2734.long)	E. Mediterranean	Human	Spain:Madrid	2000	-3.70379	40.4168	42	193	166			1	5	3	13	2	2	3	2	5	41	40	7	6	5	3	3	4
2010Valdezate#009	898	#20000472	B. melitensis	Valdezate2010 (http://jcm.asm.org/content/48/8/2734.long)	E. Mediterranean	Human	Spain:Malaga	2000	-4.42127	36.7213	42	193	166			1	5	3	13	2	2	3	2	5	41	40	7	6	4	3	3	4
2010Valdezate#010	899	#20040238	B. melitensis	Valdezate2010 (http://jcm.asm.org/content/48/8/2734.long)	E. Mediterranean	Human	Spain:Teruel	2004	-1.10367	40.3418	42	193	166			1	5	3	13	2	2	3	2	5	41	40	7	6	4	3	3	4
2010Valdezate#011	900	#20040213	B. melitensis	Valdezate2010 (http://jcm.asm.org/content/48/8/2734.long)	E. Mediterranean	Human	Spain:Caceres	2004	-6.37242	39.4753	42	193	166			1	5	3	13	2	2	3	2	5	41	40	7	5	6	3	3	4
2010Valdezate#012	901	#9700018	B. melitensis	Valdezate2010 (http://jcm.asm.org/content/48/8/2734.long)	E. Mediterranean	Human	Spain:Guipuzcoa	1997	-2.22367	43.0756	42	193	166			1	5	3	13	2	2	3	2	5	41	40	7	5	6	3	3	4
2010Valdezate#013	902	#9900001	B. melitensis	Valdezate2010 (http://jcm.asm.org/content/48/8/2734.long)	E. Mediterranean	Human	Spain:Almeria	1999	-2.46371	36.834	42	193	166			1	5	3	13	2	2	3	2	5	41	40	7	4	6	3	3	4
2010Valdezate#014	903	#9900139	B. melitensis	Valdezate2010 (http://jcm.asm.org/content/48/8/2734.long)	E. Mediterranean	Human	Spain:Cordoba	1999	-4.77938	37.8882	42	193	166			1	5	3	13	2	2	3	2	5	41	40	7	6	6	3	3	5
2010Valdezate#015	904	#20000194	B. melitensis	Valdezate2010 (http://jcm.asm.org/content/48/8/2734.long)	E. Mediterranean	Human	Spain:Cordoba	2000	-4.77938	37.8882	42	193	166			1	5	3	13	2	2	3	2	5	41	40	7	6	6	3	3	5
2010Valdezate#016	905	#20000197	B. melitensis	Valdezate2010 (http://jcm.asm.org/content/48/8/2734.long)	E. Mediterranean	Human	Spain:Cordoba	2000	-4.77938	37.8882	42	193	166			1	5	3	13	2	2	3	2	5	41	40	7	5	6	3	3	4
2010Valdezate#017	906	#20040219	B. melitensis	Valdezate2010 (http://jcm.asm.org/content/48/8/2734.long)	E. Mediterranean	Human	Spain:Caceres	2004	-6.37242	39.4753	42	193	166			1	5	3	13	2	2	3	2	5	41	40	7	5	6	3	3	4
2010Valdezate#018	907	#20040220	B. melitensis	Valdezate2010 (http://jcm.asm.org/content/48/8/2734.long)	E. Mediterranean	Human	Spain:Caceres	2004	-6.37242	39.4753	42	193	166			1	5	3	13	2	2	3	2	5	41	40	7	3	6	3	3	4
2010Valdezate#019	908	#20040297	B. melitensis	Valdezate2010 (http://jcm.asm.org/content/48/8/2734.long)	E. Mediterranean	Human	Spain:Caceres	2004	-6.37242	39.4753	42	193	166			1	5	3	13	2	2	3	2	5	41	40	7	5	6	3	3	4
2010Valdezate#020	909	#20040302	B. melitensis	Valdezate2010 (http://jcm.asm.org/content/48/8/2734.long)	E. Mediterranean	Human	Spain:Caceres	2004	-6.37242	39.4753	42	193	166			1	5	3	13	2	2	3	2	5	41	40	7	5	6	3	3	4
2010Valdezate#021	910	#20040337	B. melitensis	Valdezate2010 (http://jcm.asm.org/content/48/8/2734.long)	E. Mediterranean	Human	Spain:Soria	2004	-2.46377	41.7644	42	193	166			1	5	3	13	2	2	3	2	5	41	40	7	6	4	3	7	4
2010Valdezate#022	911	#20050522	B. melitensis	Valdezate2010 (http://jcm.asm.org/content/48/8/2734.long)	E. Mediterranean	Human	Spain:Caceres	2005	-6.37242	39.4753	42	193	166			1	5	3	13	2	2	3	2	5	41	40	7	6	6	3	3	3
2010Valdezate#023	912	#20050801	B. melitensis	Valdezate2010 (http://jcm.asm.org/content/48/8/2734.long)	E. Mediterranean	Human	Spain:Alicante	2005	-0.490685	38.346	42	193	166			1	5	3	13	2	2	3	2	5	41	40	7	5	5	3	3	4
2010Valdezate#024	913	#20050861	B. melitensis	Valdezate2010 (http://jcm.asm.org/content/48/8/2734.long)	E. Mediterranean	Human	Spain:Caceres	2005	-6.37242	39.4753	42	193	166			1	5	3	13	2	2	3	2	5	41	40	7	5	6	3	3	4
2010Valdezate#025	914	#20051047	B. melitensis	Valdezate2010 (http://jcm.asm.org/content/48/8/2734.long)	E. Mediterranean	Human	Spain:Caceres	2005	-6.37242	39.4753	42	193	166			1	5	3	13	2	2	3	2	5	41	40	7	5	8	3	3	4
2010Valdezate#026	915	#20061222	B. melitensis	Valdezate2010 (http://jcm.asm.org/content/48/8/2734.long)	E. Mediterranean	Human	Spain:Madrid	2006	-3.70379	40.4168	42	193	166			1	5	3	13	2	2	3	2	5	41	40	7	6	5	3	6	4
2010Valdezate#027	916	#20070044	B. melitensis	Valdezate2010 (http://jcm.asm.org/content/48/8/2734.long)	E. Mediterranean	Human	Spain:Ciudad Real	2007	-3.92738	38.9848	42	193	166			1	5	3	13	2	2	3	2	5	41	40	7	3	6	3	3	4
2010Valdezate#028	917	#20080676	B. melitensis	Valdezate2010 (http://jcm.asm.org/content/48/8/2734.long)	E. Mediterranean	Human	Spain:Guadalajara	2008	-3.16221	40.6312	42	196	163			1	5	3	13	2	2	3	2	3	41	40	7	6	5	3	3	4
2010Valdezate#029	918	#20080817	B. melitensis	Valdezate2010 (http://jcm.asm.org/content/48/8/2734.long)	E. Mediterranean	Human	Spain:Lleida	2008	0.620015	41.6176	42	193	166			1	5	3	13	2	2	3	2	5	41	40	7	3	5	3	3	4
2010Valdezate#030	919	#20081443	B. melitensis	Valdezate2010 (http://jcm.asm.org/content/48/8/2734.long)	E. Mediterranean	Human	Spain:Leon	2008	-5.5671	42.5987	42	193	166			1	5	3	13	2	2	3	2	5	41	40	7	5	6	3	3	4
2010Valdezate#031	920	#20051102	B. melitensis	Valdezate2010 (http://jcm.asm.org/content/48/8/2734.long)	E. Mediterranean	Human	Spain:Coru–a	2005	-8.41154	43.3623	42	193	166			1	5	3	13	2	2	3	2	5	41	40	7	4	6	3	5	4
2010Valdezate#032	921	#20010109	B. melitensis	Valdezate2010 (http://jcm.asm.org/content/48/8/2734.long)	E. Mediterranean	Human	Spain:Madrid	2010	-3.70379	40.4168	42	193	166			1	5	3	13	2	2	3	2	5	41	40	7	3	6	3	3	6
2010Valdezate#033	922	#20030149	B. melitensis	Valdezate2010 (http://jcm.asm.org/content/48/8/2734.long)	E. Mediterranean	Human	Spain:Malaga	2003	-4.42127	36.7213	42	193	166			1	5	3	13	2	2	3	2	5	41	40	7	3	4	3	7	4
2010Valdezate#034	923	#20030198	B. melitensis	Valdezate2010 (http://jcm.asm.org/content/48/8/2734.long)	E. Mediterranean	Human	Spain:Madrid	2003	-3.70379	40.4168	42	193	166			1	5	3	13	2	2	3	2	5	41	40	7	2	6	3	3	3
2010Valdezate#035	924	#20030228	B. melitensis	Valdezate2010 (http://jcm.asm.org/content/48/8/2734.long)	E. Mediterranean	Human	Spain:Madrid	2003	-3.70379	40.4168	42	193	166			1	5	3	13	2	2	3	2	5	41	40	7	4	6	3	3	3
2010Valdezate#036	925	#20030273	B. melitensis	Valdezate2010 (http://jcm.asm.org/content/48/8/2734.long)	E. Mediterranean	Human	Spain:Madrid	2003	-3.70379	40.4168	42	193	166			1	5	3	13	2	2	3	2	5	41	40	7	4	6	3	3	3
2010Valdezate#037	926	#20040036	B. melitensis	Valdezate2010 (http://jcm.asm.org/content/48/8/2734.long)	E. Mediterranean	Human	Spain:Tarragona	2004	1.24521	41.119	42	193	166			1	5	3	13	2	2	3	2	5	41	40	7	6	5	12	6	4
2010Valdezate#038	927	#20040050	B. melitensis	Valdezate2010 (http://jcm.asm.org/content/48/8/2734.long)	E. Mediterranean	Human	Spain:Badajoz	2004	-6.97017	38.8801	42	193	166			1	5	3	13	2	2	3	2	5	41	40	7	4	5	3	3	3
2010Valdezate#039	928	#20040299	B. melitensis	Valdezate2010 (http://jcm.asm.org/content/48/8/2734.long)	E. Mediterranean	Human	Spain:Caceres	2004	-6.37242	39.4753	42	193	166			1	5	3	13	2	2	3	2	5	41	40	7	5	6	4	3	4
2010Valdezate#040	929	#20040329	B. melitensis	Valdezate2010 (http://jcm.asm.org/content/48/8/2734.long)	E. Mediterranean	Human	Spain:Soria	2004	-2.46377	41.7644	42	193	166			1	5	3	13	2	2	3	2	5	41	40	7	5	6	3	8	4
2010Valdezate#041	930	#20040346	B. melitensis	Valdezate2010 (http://jcm.asm.org/content/48/8/2734.long)	E. Mediterranean	Human	Spain:Madrid	2004	-3.70379	40.4168	63	192	167			1	5	3	13	2	3	3	2	5	41	40	7	5	6	3	3	4
2010Valdezate#042	931	#20050201	B. melitensis	Valdezate2010 (http://jcm.asm.org/content/48/8/2734.long)	E. Mediterranean	Human	Spain:Caceres	2005	-6.37242	39.4753	42	193	166			1	5	3	13	2	2	3	2	5	41	40	7	3	4	3	3	5
2010Valdezate#043	932	#20050366	B. melitensis	Valdezate2010 (http://jcm.asm.org/content/48/8/2734.long)	E. Mediterranean	Human	Spain:Leon	2005	-5.5671	42.5987	42	193	166			1	5	3	13	2	2	3	2	5	41	40	7	4	5	3	5	4
2010Valdezate#044	933	#20050606	B. melitensis	Valdezate2010 (http://jcm.asm.org/content/48/8/2734.long)	E. Mediterranean	Human	Spain:Caceres	2005	-6.37242	39.4753	42	193	166			1	5	3	13	2	2	3	2	5	41	40	7	5	6	3	3	6
2010Valdezate#045	934	#20060454	B. melitensis	Valdezate2010 (http://jcm.asm.org/content/48/8/2734.long)	E. Mediterranean	Human	Spain:Caceres	2006	-6.37242	39.4753	42	193	166			1	5	3	13	2	2	3	2	5	41	40	7	4	7	3	3	6
2010Valdezate#046	935	#20070723	B. melitensis	Valdezate2010 (http://jcm.asm.org/content/48/8/2734.long)	E. Mediterranean	Human	Spain:Burgos	2007	-3.69691	42.344	42	193	166			1	5	3	13	2	2	3	2	5	41	40	7	4	5	3	5	4
2010Valdezate#047	936	#20000237	B. melitensis	Valdezate2010 (http://jcm.asm.org/content/48/8/2734.long)	E. Mediterranean	Human	Spain:Guadalajara	2000	-3.16221	40.6312	42	193	166			1	5	3	13	2	2	3	2	5	41	40	7	5	6	3	5	4
2010Valdezate#048	937	#20081716	B. melitensis	Valdezate2010 (http://jcm.asm.org/content/48/8/2734.long)	E. Mediterranean	Human	Spain:Sevilla	2008	-5.98233	37.3881	42	195	164			1	5	3	13	2	2	3	2	6	41	40	7	6	4	3	3	5
2010Valdezate#049	938	#20020342	B. melitensis	Valdezate2010 (http://jcm.asm.org/content/48/8/2734.long)	E. Mediterranean	Human	Spain:Badajoz	2002	-6.97017	38.8801	42	193	166			1	5	3	13	2	2	3	2	5	41	40	7	4	6	3	4	3
2010Valdezate#050	939	#20040087	B. melitensis	Valdezate2010 (http://jcm.asm.org/content/48/8/2734.long)	E. Mediterranean	Human	Spain:Caceres	2004	-6.37242	39.4753	42	193	166			1	5	3	13	2	2	3	2	5	41	40	7	5	6	3	5	5
2010Valdezate#051	940	#20010204	B. melitensis	Valdezate2010 (http://jcm.asm.org/content/48/8/2734.long)	E. Mediterranean	Human	Spain:Madrid	2010	-3.70379	40.4168	42	193	166			1	5	3	13	2	2	3	2	5	41	40	7	4	6	3	5	3
2010Valdezate#052	941	#9900113	B. melitensis	Valdezate2010 (http://jcm.asm.org/content/48/8/2734.long)	E. Mediterranean	Human	Spain:Caceres	1999	-6.37242	39.4753	42	193	166			1	5	3	13	2	2	3	2	5	41	40	7	4	6	3	5	3
2010Valdezate#053	942	#9900115	B. melitensis	Valdezate2010 (http://jcm.asm.org/content/48/8/2734.long)	E. Mediterranean	Human	Spain:Cordoba	1999	-4.77938	37.8882	42	193	166			1	5	3	13	2	2	3	2	5	41	44	7	4	6	3	5	4
2010Valdezate#054	943	#20060152	B. melitensis	Valdezate2010 (http://jcm.asm.org/content/48/8/2734.long)	E. Mediterranean	Human	Spain:Lugo	2006	-7.55676	43.0097	42	193	166			1	5	3	13	2	2	3	2	5	41	40	7	3	6	3	5	5
2010Valdezate#055	944	#20030237	B. melitensis	Valdezate2010 (http://jcm.asm.org/content/48/8/2734.long)	E. Mediterranean	Human	Spain:Madrid	2003	-3.70379	40.4168	63	192	167			1	5	3	13	2	3	3	2	5	41	40	7	4	6	3	3	3
2010Valdezate#056	945	#20070783	B. melitensis	Valdezate2010 (http://jcm.asm.org/content/48/8/2734.long)	E. Mediterranean	Human	Spain:Valladolid	2007	-4.72453	41.6523	43	189	170			1	5	3	13	3	2	3	2	5	43	42	7	3	4	3	3	4
2010Valdezate#057	946	#20030359	B. melitensis	Valdezate2010 (http://jcm.asm.org/content/48/8/2734.long)	E. Mediterranean	Human	Spain:Madrid	2003	-3.70379	40.4168	42	191	165			1	5	3	13	2	2	3	2	5	41	40	6	4	6	3	3	3
2010Valdezate#058	947	#20000240	B. melitensis	Valdezate2010 (http://jcm.asm.org/content/48/8/2734.long)	E. Mediterranean	Human	Spain:Guadalajara	2000	-3.16221	40.6312	43	189	172			1	5	3	13	3	2	3	2	5	9	10	7	5	4	3	3	4
2010Valdezate#059	948	#9900053	B. melitensis	Valdezate2010 (http://jcm.asm.org/content/48/8/2734.long)	E. Mediterranean	Human	Spain:Caceres	1999	-6.37242	39.4753	42	191	165			1	5	3	13	2	2	3	2	5	41	40	6	4	5	3	5	5
2010Valdezate#060	949	#9800003	B. melitensis	Valdezate2010 (http://jcm.asm.org/content/48/8/2734.long)	E. Mediterranean	Human	Spain:Palencia	1998	-4.53203	42.0111	42	191	165			1	5	3	13	2	2	3	2	5	41	40	6	4	6	3	6	6
2010Valdezate#061	950	#20040318	B. melitensis	Valdezate2010 (http://jcm.asm.org/content/48/8/2734.long)	E. Mediterranean	Human	Spain:Orense	2004	-7.86388	42.3358	63	192	167			1	5	3	13	2	3	3	2	5	41	40	7	4	6	3	7	3
2010Valdezate#062	951	#20010227	B. melitensis	Valdezate2010 (http://jcm.asm.org/content/48/8/2734.long)	E. Mediterranean	Human	Spain:Malaga	2010	-4.42127	36.7213	43	189	172			1	5	3	13	3	2	3	2	5	9	10	7	4	3	3	4	4
2010Valdezate#063	952	#20080920	B. melitensis	Valdezate2010 (http://jcm.asm.org/content/48/8/2734.long)	E. Mediterranean	Human	Spain:Vizcaya	2008	-2.69839	43.2204	100	198	169			1	5	3	13	5	2	3	2	4	41	40	7	4	6	3	4	4
2010Valdezate#064	953	#20091052	B. melitensis	Valdezate2010 (http://jcm.asm.org/content/48/8/2734.long)	E. Mediterranean	Human	Spain:Avila	2009	-4.69582	40.6626	42	218	116			1	5	3	13	2	2	3	2	4	41	40	8	4	6	3	8	4
2010Valdezate#065	954	#20090995	B. melitensis	Valdezate2010 (http://jcm.asm.org/content/48/8/2734.long)	E. Mediterranean	Human	Spain:Ciudad Real	2009	-3.92738	38.9848	63	211	173			1	5	3	13	2	3	3	2	5	43	42	8	3	6	3	7	4
2010Valdezate#066	955	#20051126	B. melitensis	Valdezate2010 (http://jcm.asm.org/content/48/8/2734.long)	E. Mediterranean	Human	Spain:Toledo	2005	-4.02732	39.8628	43	188	171			1	5	3	13	3	2	3	2	7	9	10	7	4	3	3	4	5
2010Valdezate#067	956	#20000167	B. melitensis	Valdezate2010 (http://jcm.asm.org/content/48/8/2734.long)	Americas	Human	Spain:Cordoba	2000	-4.77938	37.8882	48	136	144			3	4	3	13	5	2	3	3	5	36	36	6	2	4	3	3	4
2010Valdezate#068	957	#20040082	B. melitensis	Valdezate2010 (http://jcm.asm.org/content/48/8/2734.long)	W. Mediterranean	Human	Spain:Barcelona	2004	2.1734	41.3851	51	115	158			3	5	3	13	1	1	3	3	5	41	40	7	6	4	13	4	3
2010Valdezate#069	958	#20030179	B. melitensis	Valdezate2010 (http://jcm.asm.org/content/48/8/2734.long)	Americas	Human	Spain:Madrid	2003	-3.70379	40.4168	48	136	144			3	4	3	13	5	2	3	3	5	36	36	6	2	4	3	4	4
2010Valdezate#070	959	#20040440	B. melitensis	Valdezate2010 (http://jcm.asm.org/content/48/8/2734.long)	Americas	Human	Spain:Malaga	2004	-4.42127	36.7213	53	135	143			3	4	3	13	5	3	3	3	5	36	36	6	2	5	3	3	4
2010Valdezate#071	960	#20010190	B. melitensis	Valdezate2010 (http://jcm.asm.org/content/48/8/2734.long)	Americas	Human	Spain:Malaga	2010	-4.42127	36.7213	53	135	143			3	4	3	13	5	3	3	3	5	36	36	6	2	4	3	3	4
2010Valdezate#072	961	#9800059	B. melitensis	Valdezate2010 (http://jcm.asm.org/content/48/8/2734.long)	Americas	Human	Spain:Madrid	1998	-3.70379	40.4168	48	132	146			3	4	3	13	5	2	3	3	6	36	36	6	2	3	3	3	4
2010Valdezate#073	962	#20000326	B. melitensis	Valdezate2010 (http://jcm.asm.org/content/48/8/2734.long)	W. Mediterranean	Human	Spain:Cordoba	2000	-4.77938	37.8882	51	115	160			3	5	3	13	1	1	3	3	5	49	50	7	6	4	5	8	3
2010Valdezate#074	963	#20081715	B. melitensis	Valdezate2010 (http://jcm.asm.org/content/48/8/2734.long)	Americas	Human	Spain:Sevilla	2008	-5.98233	37.3881	48	132	146			3	4	3	13	5	2	3	3	6	36	36	6	2	2	4	3	4
2010Valdezate#075	964	#20040020	B. melitensis	Valdezate2010 (http://jcm.asm.org/content/48/8/2734.long)	W. Mediterranean	Human	Spain:Barcelona	2004	2.1734	41.3851	51	114	157			3	5	3	13	1	1	3	3	7	41	40	7	4	4	3	4	3
2010Valdezate#076	965	#20060684	B. melitensis	Valdezate2010 (http://jcm.asm.org/content/48/8/2734.long)	Americas	Human	Spain:Ciudad Real	2006	-3.92738	38.9848	48	131	141			3	4	3	13	5	2	3	3	7	36	36	6	2	6	3	4	4
2010Valdezate#077	966	#20050707	B. melitensis	Valdezate2010 (http://jcm.asm.org/content/48/8/2734.long)	W. Mediterranean	Human	Spain:Madrid	2005	-3.70379	40.4168	51	114	157			3	5	3	13	1	1	3	3	7	41	40	7	3	6	8	7	3
2010Valdezate#078	967	#20070523	B. melitensis	Valdezate2010 (http://jcm.asm.org/content/48/8/2734.long)	Americas	Human	Spain:Ciudad Real	2007	-3.92738	38.9848	48	132	146			3	4	3	13	5	2	3	3	6	36	36	6	2	3	6	3	4
2010Valdezate#079	968	#20071290	B. melitensis	Valdezate2010 (http://jcm.asm.org/content/48/8/2734.long)	Americas	Human	Spain:Ciudad Real	2007	-3.92738	38.9848	48	132	146			3	4	3	13	5	2	3	3	6	36	36	6	2	8	3	4	4
2010Valdezate#080	969	#20081168	B. melitensis	Valdezate2010 (http://jcm.asm.org/content/48/8/2734.long)	Americas	Human	Spain:Guadalajara	2008	-3.16221	40.6312	55	160	148			3	4	3	13	4	2	3	3	9	36	36	6	2	3	6	3	4
2010Valdezate#081	970	#20020475	B. melitensis	Valdezate2010 (http://jcm.asm.org/content/48/8/2734.long)	Americas	Human	Spain:Valencia	2002	-0.376288	39.4699	55	142	147			3	4	3	13	4	2	3	3	6	36	36	6	9	5	3	5	4
2010Valdezate#082	971	#20030176	B. melitensis	Valdezate2010 (http://jcm.asm.org/content/48/8/2734.long)	Americas	Human	Spain:Valencia	2003	-0.376288	39.4699	93	151	139			3	4	3	13	6	2	3	3	7	36	36	6	2	2	6	7	4
2010Valdezate#083	972	#20071672	B. melitensis	Valdezate2010 (http://jcm.asm.org/content/48/8/2734.long)	W. Mediterranean	Human	Spain:Girona	2007	2.82143	41.9794	51	114	161			3	5	3	13	1	1	3	3	7	49	50	7	5	5	7	9	3
2010Valdezate#084	973	#20070849	B. melitensis	Valdezate2010 (http://jcm.asm.org/content/48/8/2734.long)	W. Mediterranean	Human	Spain:Las Palmas	2007	-15.4409	28.1132	51	114	159			3	5	3	13	1	1	3	3	7	43	42	7	5	3	5	4	3
2010Valdezate#085	974	#20071186	B. melitensis	Valdezate2010 (http://jcm.asm.org/content/48/8/2734.long)	Americas	Human	Spain:Alicante	2007	-0.490685	38.346	93	130	140			3	4	3	13	6	2	3	3	6	36	36	6	2	3	3	5	3
2010Valdezate#086	975	#20081102	B. melitensis	Valdezate2010 (http://jcm.asm.org/content/48/8/2734.long)	Americas	Human	Spain:Caceres	2008	-6.37242	39.4753	48	132	146			3	4	3	13	5	2	3	3	6	36	36	6	2	5	3	6	6
2010Valdezate#087	976	#20030213	B. melitensis	Valdezate2010 (http://jcm.asm.org/content/48/8/2734.long)	Americas	Human	Spain:Teruel	2003	-1.10367	40.3418	47	164	136			3	4	2	13	4	2	3	3	5	36	36	6	2	3	5	3	5
2010Valdezate#088	977	#20040233	B. melitensis	Valdezate2010 (http://jcm.asm.org/content/48/8/2734.long)	Americas	Human	Spain:Caceres	2004	-6.37242	39.4753	53	135	143			3	4	3	13	5	3	3	3	5	36	36	6	2	4	5	4	4
2010Valdezate#089	978	#20040163	B. melitensis	Valdezate2010 (http://jcm.asm.org/content/48/8/2734.long)	Americas	Human	Spain:Badajoz	2004	-6.97017	38.8801	53	134	145			3	4	3	13	5	3	3	3	6	36	36	6	2	5	3	4	4
2010Valdezate#090	979	#20090402	B. melitensis	Valdezate2010 (http://jcm.asm.org/content/48/8/2734.long)	Americas	Human	Spain:Ciudad Real	2009	-3.92738	38.9848	48	146	142			3	4	3	13	5	2	3	3	7	36	36	5	2	5	3	10	3
2010Valdezate#091	980	#20090777	B. melitensis	Valdezate2010 (http://jcm.asm.org/content/48/8/2734.long)	Americas	Human	Spain:Madrid	2009	-3.70379	40.4168	53	133	149			3	4	3	13	5	3	3	3	7	40	40	6	2	5	5	7	4
2010Valdezate#092	981	#9800053	B. melitensis	Valdezate2010 (http://jcm.asm.org/content/48/8/2734.long)	Americas	Human	Spain:Almeria	1998	-2.46371	36.834	48	132	146			3	4	3	13	5	2	3	3	6	36	36	6	2	4	6	3	6
2010Valdezate#093	982	#20091040	B. melitensis	Valdezate2010 (http://jcm.asm.org/content/48/8/2734.long)	W. Mediterranean	Human	Spain:Leon	2009	-5.5671	42.5987	51	124	153			3	5	3	13	1	1	3	3	9	45	44	8	5	2	6	5	3
2010Valdezate#094	983	#20000193	B. melitensis	Valdezate2010 (http://jcm.asm.org/content/48/8/2734.long)	Americas	Human	Spain:Huelva	2000	-6.94472	37.2614	53	134	145			3	4	3	13	5	3	3	3	6	36	36	6	2	4	4	6	4
2010Valdezate#095	984	#20080232	B. melitensis	Valdezate2010 (http://jcm.asm.org/content/48/8/2734.long)	Americas	Human	Spain:Madrid	2008	-3.70379	40.4168	48	132	146			3	4	3	13	5	2	3	3	6	36	36	6	2	5	9	6	7
2010Valdezate#096	985	#20080634	B. melitensis	Valdezate2010 (http://jcm.asm.org/content/48/8/2734.long)	Americas	Human	Spain:Caceres	2008	-6.37242	39.4753	48	132	146			3	4	3	13	5	2	3	3	6	36	36	6	2	3	8	5	7
2010Valdezate#097	986	#20050708	B. melitensis	Valdezate2010 (http://jcm.asm.org/content/48/8/2734.long)	Americas	Human	Spain:Caceres	2005	-6.37242	39.4753	48	131	141			3	4	3	13	5	2	3	3	7	36	36	6	2	3	5	4	5
2010Valdezate#098	987	#20000232	B. melitensis	Valdezate2010 (http://jcm.asm.org/content/48/8/2734.long)	Americas	Human	Spain:Huelva	2000	-6.94472	37.2614	53	134	145			3	4	3	13	5	3	3	3	6	36	36	6	2	3	4	6	4
2010Valdezate#099	988	#20091322	B. melitensis	Valdezate2010 (http://jcm.asm.org/content/48/8/2734.long)	Americas	Human	Spain:Madrid	2009	-3.70379	40.4168	80	153	152			3	4	2	13	3	2	3	3	7	36	36	5	1	7	3	5	3
2010Valdezate#100	989	#20091419	B. melitensis	Valdezate2010 (http://jcm.asm.org/content/48/8/2734.long)	W. Mediterranean	Human	Spain:Alava	2009	-2.69839	42.91	51	119	156			3	5	3	13	1	1	3	3	7	45	44	9	3	3	4	6	1
2010Valdezate#101	990	#9900109	B. melitensis	Valdezate2010 (http://jcm.asm.org/content/48/8/2734.long)	Americas	Human	Spain:Cordoba	1999	-4.77938	37.8882	53	134	145			3	4	3	13	5	3	3	3	6	36	36	6	2	6	4	6	5
2010Valdezate#102	991	#20040143	B. melitensis	Valdezate2010 (http://jcm.asm.org/content/48/8/2734.long)	Americas	Human	Spain:Valencia	2004	-0.376288	39.4699	53	134	145			3	4	3	13	5	3	3	3	6	36	36	6	2	4	6	5	3
2010Valdezate#103	992	#9900108	B. melitensis	Valdezate2010 (http://jcm.asm.org/content/48/8/2734.long)	Americas	Human	Spain:Cordoba	1999	-4.77938	37.8882	53	134	145			3	4	3	13	5	3	3	3	6	36	36	6	2	4	4	6	5
2010Valdezate#104	993	#20040170	B. melitensis	Valdezate2010 (http://jcm.asm.org/content/48/8/2734.long)	Americas	Human	Spain:Valencia	2004	-0.376288	39.4699	53	134	145			3	4	3	13	5	3	3	3	6	36	36	6	2	4	6	5	3
2010Valdezate#105	994	#20000233	B. melitensis	Valdezate2010 (http://jcm.asm.org/content/48/8/2734.long)	Americas	Human	Spain:Huelva	2000	-6.94472	37.2614	53	134	145			3	4	3	13	5	3	3	3	6	36	36	6	2	3	4	6	3
2011Aftab#001	995	REF 665-99	B. melitensis	Aftab2011 (http://www.ncbi.nlm.nih.gov/pubmed/21375425)	E. Mediterranean	Human	Turkey		35.2433	38.9637	57	212	112			1	5	3	13	3	3	3	2	4	41	40	8	5	7	3	5	4
2011Aftab#002	996	REF 1929-01	B. melitensis	Aftab2011 (http://www.ncbi.nlm.nih.gov/pubmed/21375425)	E. Mediterranean	Human	Turkey		35.2433	38.9637	43	210	125			1	5	3	13	3	2	3	2	4	41	40	8	5	4	3	6	4
2011Aftab#003	997	REF 3181-03	B. melitensis	Aftab2011 (http://www.ncbi.nlm.nih.gov/pubmed/21375425)	E. Mediterranean	Human	Turkey		35.2433	38.9637	43	210	125			1	5	3	13	3	2	3	2	4	41	40	8	4	5	3	4	5
2011Aftab#004	998	REF 3413-04	B. melitensis	Aftab2011 (http://www.ncbi.nlm.nih.gov/pubmed/21375425)	E. Mediterranean	Human	Turkey		35.2433	38.9637	42	218	116			1	5	3	13	2	2	3	2	4	41	40	8	4	4	3	5	4
2011Aftab#005	999	REF 3353-04	B. melitensis	Aftab2011 (http://www.ncbi.nlm.nih.gov/pubmed/21375425)	E. Mediterranean	Human	Turkey		35.2433	38.9637	43	210	125			1	5	3	13	3	2	3	2	4	41	40	8	4	5	3	4	5
2011Aftab#006	1000	NV5593-63	B. melitensis	Aftab2011 (http://www.ncbi.nlm.nih.gov/pubmed/21375425)	E. Mediterranean	Human	Turkey		35.2433	38.9637	65	172	98			3	5	3	13	3	2	3	3	6	41	40	8	6	4	6	5	3
2011Aftab#007	1001	BD31509-00	B. melitensis	Aftab2011 (http://www.ncbi.nlm.nih.gov/pubmed/21375425)	E. Mediterranean	Human	Turkey		35.2433	38.9637	43	209	104			1	5	3	13	3	2	3	2	5	36	36	8	5	4	3	13	6
2011Aftab#008	1002	BD33436-99	B. melitensis	Aftab2011 (http://www.ncbi.nlm.nih.gov/pubmed/21375425)	E. Mediterranean	Human	Turkey		35.2433	38.9637	43	209	104			1	5	3	13	3	2	3	2	5	36	36	8	6	4	3	8	6
2011Aftab#009	1003	AIII3cd2	B. melitensis	Aftab2011 (http://www.ncbi.nlm.nih.gov/pubmed/21375425)	E. Mediterranean	Human	Turkey		35.2433	38.9637	63	213	111			1	5	3	13	2	3	3	2	4	41	40	8	4	4	3	6	5
2011Aftab#010	1004	S34686	B. melitensis	Aftab2011 (http://www.ncbi.nlm.nih.gov/pubmed/21375425)	E. Mediterranean	Human	Turkey		35.2433	38.9637	43	210	122			1	5	3	13	3	2	3	2	4	43	42	8	4	4	3	4	4
2011Aftab#011	1005	H13944	B. melitensis	Aftab2011 (http://www.ncbi.nlm.nih.gov/pubmed/21375425)	E. Mediterranean	Human	Kurdistan or Turkey		44.3872	36.4103	43	210	122			1	5	3	13	3	2	3	2	4	43	42	8	4	4	3	4	4
2011Aftab#012	1006	W14744	B. melitensis	Aftab2011 (http://www.ncbi.nlm.nih.gov/pubmed/21375425)	E. Mediterranean	Human	Somalia		46.1996	5.15215	94	178	178			2	5	3	13	3	2	3	5	4	36	36	8	5	5	7	7	6
2011Aftab#013	1007	M48086	B. melitensis	Aftab2011 (http://www.ncbi.nlm.nih.gov/pubmed/21375425)	E. Mediterranean	Human	Turkey		35.2433	38.9637	42	218	108			1	5	3	13	2	2	3	2	4	43	42	8	5	6	3	7	5
2011Aftab#014	1008	H80446	B. melitensis	Aftab2011 (http://www.ncbi.nlm.nih.gov/pubmed/21375425)	E. Mediterranean	Human	Turkey		35.2433	38.9637	43	210	121			1	5	3	13	3	2	3	2	4	36	36	8	5	4	3	3	6
2011Jiang#001	1009	SHX08-3	B. melitensis bv3	Jiang2011 (http://www.ncbi.nlm.nih.gov/pubmed/22108057)	E. Mediterranean	Human	China:Shan\'xi	2008	112.562	37.8735	42	218	116			1	5	3	13	2	2	3	2	4	41	40	8	5	4	3	8	5
2011Jiang#002	1010	SHX08-6	B. melitensis bv3	Jiang2011 (http://www.ncbi.nlm.nih.gov/pubmed/22108057)	E. Mediterranean	Human	China:Shan\'xi	2008	112.562	37.8735	42	218	116			1	5	3	13	2	2	3	2	4	41	40	8	5	4	3	5	4
2011Jiang#003	1011	SHX08-14	B. melitensis bv3	Jiang2011 (http://www.ncbi.nlm.nih.gov/pubmed/22108057)	E. Mediterranean	Human	China:Shan\'xi	2008	112.562	37.8735	42	218	116			1	5	3	13	2	2	3	2	4	41	40	8	5	5	3	7	7
2011Jiang#004	1012	SHX08-15	B. melitensis bv3	Jiang2011 (http://www.ncbi.nlm.nih.gov/pubmed/22108057)	E. Mediterranean	Human	China:Shan\'xi	2008	112.562	37.8735	42	218	116			1	5	3	13	2	2	3	2	4	41	40	8	5	4	3	8	6
2011Jiang#005	1013	CHS08-1	B. melitensis bv3	Jiang2011 (http://www.ncbi.nlm.nih.gov/pubmed/22108057)	E. Mediterranean	Human	China:Hunan	2008	112.984	28.1124	43	210	125			1	5	3	13	3	2	3	2	4	41	40	8	5	4	3	5	6
2011Jiang#006	1014	SHANXI09-4	B. melitensis bv3	Jiang2011 (http://www.ncbi.nlm.nih.gov/pubmed/22108057)	E. Mediterranean	Human	China:Shanxi	2009	112.562	37.8735	42	218	116			1	5	3	13	2	2	3	2	4	41	40	8	5	4	3	5	4
2011Jiang#007	1015	SHANXI09-2	B. melitensis bv3	Jiang2011 (http://www.ncbi.nlm.nih.gov/pubmed/22108057)	E. Mediterranean	Human	China:Shanxi	2009	112.562	37.8735	43	210	125			1	5	3	13	3	2	3	2	4	41	40	8	5	4	3	4	7
2011Jiang#008	1016	SHANXI09-3	B. melitensis bv3	Jiang2011 (http://www.ncbi.nlm.nih.gov/pubmed/22108057)	E. Mediterranean	Human	China:Shanxi	2009	112.562	37.8735	63	213	111			1	5	3	13	2	3	3	2	4	41	40	8	5	4	3	5	4
2011Jiang#009	1017	SJZ09-1	B. melitensis bv3	Jiang2011 (http://www.ncbi.nlm.nih.gov/pubmed/22108057)	E. Mediterranean	Human	China:Hebei	2009	114.469	38.0371	42	218	116			1	5	3	13	2	2	3	2	4	41	40	8	5	4	3	6	4
2011Jiang#010	1018	GD08-2	B. melitensis bv3	Jiang2011 (http://www.ncbi.nlm.nih.gov/pubmed/22108057)	E. Mediterranean	Human	China:Guangdong	2008	113.267	23.1322	42	218	116			1	5	3	13	2	2	3	2	4	41	40	8	5	4	3	5	4
2011Jiang#011	1019	GD08-3	B. melitensis bv3	Jiang2011 (http://www.ncbi.nlm.nih.gov/pubmed/22108057)	E. Mediterranean	Human	China:Guangdong	2008	113.267	23.1322	42	218	116			1	5	3	13	2	2	3	2	4	41	40	8	5	4	3	7	7
2011Jiang#012	1020	GD08-4	B. melitensis bv3	Jiang2011 (http://www.ncbi.nlm.nih.gov/pubmed/22108057)	E. Mediterranean	Human	China:Guangdong	2008	113.267	23.1322	42	218	116			1	5	3	13	2	2	3	2	4	41	40	8	5	4	3	5	4
2011Jiang#013	1021	GD08-5	B. melitensis bv3	Jiang2011 (http://www.ncbi.nlm.nih.gov/pubmed/22108057)	E. Mediterranean	Human	China:Guangdong	2008	113.267	23.1322	42	218	116			1	5	3	13	2	2	3	2	4	41	40	8	5	4	3	4	5
2011Jiang#014	1022	GD08-6	B. melitensis bv3	Jiang2011 (http://www.ncbi.nlm.nih.gov/pubmed/22108057)	E. Mediterranean	Human	China:Guangdong	2008	113.267	23.1322	42	218	116			1	5	3	13	2	2	3	2	4	41	40	8	5	4	3	4	6
2011Jiang#015	1023	GD08-7	B. melitensis bv3	Jiang2011 (http://www.ncbi.nlm.nih.gov/pubmed/22108057)	E. Mediterranean	Human	China:Guangdong	2008	113.267	23.1322	114	203	291			1	5	3	13	2	1	3	2	4	41	40	8	5	4	3	7	4
2011Jiang#016	1024	GD08-8	B. melitensis bv3	Jiang2011 (http://www.ncbi.nlm.nih.gov/pubmed/22108057)	E. Mediterranean	Human	China:Guangdong	2008	113.267	23.1322	42	218	116			1	5	3	13	2	2	3	2	4	41	40	8	5	4	3	6	7
2011Jiang#017	1025	GD08-9	B. melitensis bv3	Jiang2011 (http://www.ncbi.nlm.nih.gov/pubmed/22108057)	E. Mediterranean	Human	China:Guangdong	2008	113.267	23.1322	42	218	116			1	5	3	13	2	2	3	2	4	41	40	8	5	4	3	4	5
2011Jiang#018	1026	GD08-10	B. melitensis bv3	Jiang2011 (http://www.ncbi.nlm.nih.gov/pubmed/22108057)	E. Mediterranean	Human	China:Guangdong	2008	113.267	23.1322	114	203	291			1	5	3	13	2	1	3	2	4	41	40	8	5	4	3	7	5
2011Jiang#019	1027	GD07-1	B. melitensis bv3	Jiang2011 (http://www.ncbi.nlm.nih.gov/pubmed/22108057)	E. Mediterranean	Human	China:Guangdong	2007	113.267	23.1322	42	218	116			1	5	3	13	2	2	3	2	4	41	40	8	5	4	3	8	6
2011Jiang#020	1028	GD07-2	B. melitensis bv3	Jiang2011 (http://www.ncbi.nlm.nih.gov/pubmed/22108057)	E. Mediterranean	Human	China:Guangdong	2007	113.267	23.1322	42	218	116			1	5	3	13	2	2	3	2	4	41	40	8	5	5	3	6	6
2011Jiang#021	1029	GD07-3	B. melitensis bv3	Jiang2011 (http://www.ncbi.nlm.nih.gov/pubmed/22108057)	E. Mediterranean	Human	China:Guangdong	2007	113.267	23.1322	42	218	116			1	5	3	13	2	2	3	2	4	41	40	8	5	4	3	7	5
2011Jiang#022	1030	GD07-4	B. melitensis bv3	Jiang2011 (http://www.ncbi.nlm.nih.gov/pubmed/22108057)	E. Mediterranean	Human	China:Guangdong	2007	113.267	23.1322	42	218	116			1	5	3	13	2	2	3	2	4	41	40	8	5	4	3	8	7
2011Jiang#023	1031	GD07-5	B. melitensis bv3	Jiang2011 (http://www.ncbi.nlm.nih.gov/pubmed/22108057)	E. Mediterranean	Human	China:Guangdong	2007	113.267	23.1322	42	218	116			1	5	3	13	2	2	3	2	4	41	40	8	5	4	3	7	5
2011Jiang#024	1032	GD07-6	B. melitensis bv3	Jiang2011 (http://www.ncbi.nlm.nih.gov/pubmed/22108057)	E. Mediterranean	Human	China:Guangdong	2007	113.267	23.1322	42	218	116			1	5	3	13	2	2	3	2	4	41	40	8	5	4	3	8	6
2011Jiang#025	1033	GD07-7	B. melitensis bv3	Jiang2011 (http://www.ncbi.nlm.nih.gov/pubmed/22108057)	E. Mediterranean	Human	China:Guangdong	2007	113.267	23.1322	42	218	116			1	5	3	13	2	2	3	2	4	41	40	8	5	4	3	6	6
2011Jiang#026	1034	GD07-8	B. melitensis bv3	Jiang2011 (http://www.ncbi.nlm.nih.gov/pubmed/22108057)	E. Mediterranean	Human	China:Guangdong	2007	113.267	23.1322	42	218	116			1	5	3	13	2	2	3	2	4	41	40	8	5	4	3	7	5
2011Jiang#027	1035	GD07-9	B. melitensis bv3	Jiang2011 (http://www.ncbi.nlm.nih.gov/pubmed/22108057)	E. Mediterranean	Human	China:Guangdong	2007	113.267	23.1322	42	218	116			1	5	3	13	2	2	3	2	4	41	40	8	5	4	3	8	5
2011Jiang#028	1036	NM57-9	B. melitensis bv3	Jiang2011 (http://www.ncbi.nlm.nih.gov/pubmed/22108057)	E. Mediterranean	Human	China:Inner Mongolia	1957	111.766	40.8175	42	218	116			1	5	3	13	2	2	3	2	4	41	40	8	5	4	3	8	5
2011Jiang#029	1037	NM57-55	B. melitensis bv3	Jiang2011 (http://www.ncbi.nlm.nih.gov/pubmed/22108057)	E. Mediterranean	Human	China:Inner Mongolia	1957	111.766	40.8175	42	218	116			1	5	3	13	2	2	3	2	4	41	40	8	5	4	3	7	6
2011Jiang#030	1038	NM57-264	B. melitensis bv3	Jiang2011 (http://www.ncbi.nlm.nih.gov/pubmed/22108057)	E. Mediterranean	Human	China:Inner Mongolia	1957	111.766	40.8175	63	213	111			1	5	3	13	2	3	3	2	4	41	40	8	5	4	3	6	5
2011Jiang#031	1039	NM58-2	B. melitensis bv3	Jiang2011 (http://www.ncbi.nlm.nih.gov/pubmed/22108057)	E. Mediterranean	Human	China:Inner Mongolia	1958	111.766	40.8175	42	218	116			1	5	3	13	2	2	3	2	4	41	40	8	5	4	3	7	6
2011Jiang#032	1040	NM58-27	B. melitensis bv3	Jiang2011 (http://www.ncbi.nlm.nih.gov/pubmed/22108057)	E. Mediterranean	Human	China:Inner Mongolia	1958	111.766	40.8175	42	218	116			1	5	3	13	2	2	3	2	4	41	40	8	5	5	3	9	6
2011Jiang#033	1041	NM60-25	B. melitensis bv3	Jiang2011 (http://www.ncbi.nlm.nih.gov/pubmed/22108057)	E. Mediterranean	Human	China:Inner Mongolia	1960	111.766	40.8175	63	213	111			1	5	3	13	2	3	3	2	4	41	40	8	5	4	3	7	5
2011Jiang#034	1042	GX61-5	B. melitensis bv3	Jiang2011 (http://www.ncbi.nlm.nih.gov/pubmed/22108057)	E. Mediterranean	Human	China:Guangxi	1961	108.328	22.8155	58	204	120			1	5	3	13	3	1	3	2	4	41	40	8	5	5	3	9	6
2011Jiang#035	1043	HN63-15	B. melitensis bv3	Jiang2011 (http://www.ncbi.nlm.nih.gov/pubmed/22108057)	E. Mediterranean	Human	China:Henan	1963	113.754	34.7655	43	210	125			1	5	3	13	3	2	3	2	4	41	40	8	5	6	3	8	7
2011Jiang#036	1044	HN82-13	B. melitensis bv3	Jiang2011 (http://www.ncbi.nlm.nih.gov/pubmed/22108057)	E. Mediterranean	Human	China:Henan	1982	113.754	34.7655	42	218	116			1	5	3	13	2	2	3	2	4	41	40	8	5	4	3	8	5
2011Jiang#037	1045	GD09-1	B. melitensis bv3	Jiang2011 (http://www.ncbi.nlm.nih.gov/pubmed/22108057)	E. Mediterranean	Human	China:Guangdong	2009	113.267	23.1322	42	218	116			1	5	3	13	2	2	3	2	4	41	40	8	5	4	3	7	5
2011Jiang#038	1046	GD09-2	B. melitensis bv3	Jiang2011 (http://www.ncbi.nlm.nih.gov/pubmed/22108057)	E. Mediterranean	Human	China:Guangdong	2009	113.267	23.1322	42	218	116			1	5	3	13	2	2	3	2	4	41	40	8	5	4	3	7	6
2011Jiang#039	1047	GD09-3	B. melitensis bv3	Jiang2011 (http://www.ncbi.nlm.nih.gov/pubmed/22108057)	E. Mediterranean	Human	China:Guangdong	2009	113.267	23.1322	43	210	125			1	5	3	13	3	2	3	2	4	41	40	8	5	4	3	8	5
2011Jiang#040	1048	GD09-4	B. melitensis bv3	Jiang2011 (http://www.ncbi.nlm.nih.gov/pubmed/22108057)	E. Mediterranean	Human	China:Guangdong	2009	113.267	23.1322	42	218	116			1	5	3	13	2	2	3	2	4	41	40	8	5	4	3	8	6
2011Jiang#041	1049	GD09-5	B. melitensis bv3	Jiang2011 (http://www.ncbi.nlm.nih.gov/pubmed/22108057)	E. Mediterranean	Human	China:Guangdong	2009	113.267	23.1322	42	218	116			1	5	3	13	2	2	3	2	4	41	40	8	5	4	3	7	5
2011Jiang#042	1050	SHANXI09-15	B. melitensis bv3	Jiang2011 (http://www.ncbi.nlm.nih.gov/pubmed/22108057)	E. Mediterranean	Human	China:Shanxi	2009	112.562	37.8735	43	210	125			1	5	3	13	3	2	3	2	4	41	40	8	5	4	3	7	7
2011Jiang#043	1051	SHANXI09-14	B. melitensis bv3	Jiang2011 (http://www.ncbi.nlm.nih.gov/pubmed/22108057)	E. Mediterranean	Human	China:Shanxi	2009	112.562	37.8735	42	218	116			1	5	3	13	2	2	3	2	4	41	40	8	5	4	3	10	6
2011Jiang#044	1052	SHANXI09-13	B. melitensis bv3	Jiang2011 (http://www.ncbi.nlm.nih.gov/pubmed/22108057)	E. Mediterranean	Human	China:Shanxi	2009	112.562	37.8735	42	218	116			1	5	3	13	2	2	3	2	4	41	40	8	5	4	3	9	5
2011Jiang#045	1053	SHANXI09-12	B. melitensis bv3	Jiang2011 (http://www.ncbi.nlm.nih.gov/pubmed/22108057)	E. Mediterranean	Human	China:Shanxi	2009	112.562	37.8735	63	213	111			1	5	3	13	2	3	3	2	4	41	40	8	5	5	3	8	6
2011Jiang#046	1054	SHANXI09-17	B. melitensis bv3	Jiang2011 (http://www.ncbi.nlm.nih.gov/pubmed/22108057)	E. Mediterranean	Human	China:Shanxi	2009	112.562	37.8735	42	218	116			1	5	3	13	2	2	3	2	4	41	40	8	5	4	3	7	6
2011Jiang#047	1055	SHANXI07-1	B. melitensis bv3	Jiang2011 (http://www.ncbi.nlm.nih.gov/pubmed/22108057)	E. Mediterranean	Human	China:Shanxi	2007	112.562	37.8735	45	219	115			1	5	3	12	2	2	3	2	4	41	40	8	5	4	3	6	7
2011Jiang#048	1056	SHANXI07-2	B. melitensis bv3	Jiang2011 (http://www.ncbi.nlm.nih.gov/pubmed/22108057)	E. Mediterranean	Human	China:Shanxi	2007	112.562	37.8735	45	219	115			1	5	3	12	2	2	3	2	4	41	40	8	5	4	3	9	8
2011Jiang#049	1057	SHANXI07-3	B. melitensis bv3	Jiang2011 (http://www.ncbi.nlm.nih.gov/pubmed/22108057)	E. Mediterranean	Human	China:Shanxi	2007	112.562	37.8735	45	219	115			1	5	3	12	2	2	3	2	4	41	40	8	5	4	3	7	6
2011Jiang#050	1058	GD06-14	B. melitensis bv3	Jiang2011 (http://www.ncbi.nlm.nih.gov/pubmed/22108057)	E. Mediterranean	Human	China:Guangdong	2006	113.267	23.1322	42	218	116			1	5	3	13	2	2	3	2	4	41	40	8	5	4	3	5	8
2011Jiang#051	1059	BJ06-10	B. melitensis bv3	Jiang2011 (http://www.ncbi.nlm.nih.gov/pubmed/22108057)	E. Mediterranean	Human	China:Beijing	2006	116.408	39.904	42	218	116			1	5	3	13	2	2	3	2	4	41	40	8	9	4	3	5	4
2011Jiang#052	1060	ZHJ05-43	B. melitensis bv3	Jiang2011 (http://www.ncbi.nlm.nih.gov/pubmed/22108057)	E. Mediterranean	Human	China:Zhejiang	2005	120.153	30.2674	42	218	116			1	5	3	13	2	2	3	2	4	41	40	8	7	4	3	6	5
2011Jiang#053	1061	HZ09-1	B. melitensis bv3	Jiang2011 (http://www.ncbi.nlm.nih.gov/pubmed/22108057)	E. Mediterranean	Human	China:Zhejiang	2009	120.153	30.2674	42	218	116			1	5	3	13	2	2	3	2	4	41	40	8	4	4	3	6	6
2011Jiang#054	1062	HZ09-2	B. melitensis bv3	Jiang2011 (http://www.ncbi.nlm.nih.gov/pubmed/22108057)	E. Mediterranean	Human	China:Zhejiang	2009	120.153	30.2674	42	218	116			1	5	3	13	2	2	3	2	4	41	40	8	4	4	9	4	5
2011Jiang#055	1063	FJ09-3	B. melitensis bv3	Jiang2011 (http://www.ncbi.nlm.nih.gov/pubmed/22108057)	E. Mediterranean	Human	China:Fujian	2009	119.295	26.1008	58	204	120			1	5	3	13	3	1	3	2	4	41	40	8	4	4	9	4	6
2011Jiang#056	1064	FJ09-4	B. melitensis bv3	Jiang2011 (http://www.ncbi.nlm.nih.gov/pubmed/22108057)	E. Mediterranean	Human	China:Fujian	2009	119.295	26.1008	42	218	116			1	5	3	13	2	2	3	2	4	41	40	8	4	4	3	4	6
2011Jiang#057	1065	FJ09-5	B. melitensis bv3	Jiang2011 (http://www.ncbi.nlm.nih.gov/pubmed/22108057)	E. Mediterranean	Human	China:Fujian	2009	119.295	26.1008	42	218	116			1	5	3	13	2	2	3	2	4	41	40	8	4	4	7	4	4
2011Jiang#058	1066	YN09-H	B. melitensis bv3	Jiang2011 (http://www.ncbi.nlm.nih.gov/pubmed/22108057)	E. Mediterranean	Human	China:Yunnan	2009	102.71	25.0458	58	204	120			1	5	3	13	3	1	3	2	4	41	40	8	4	4	6	8	3
2011Jiang#059	1067	YN09-17	B. melitensis bv3	Jiang2011 (http://www.ncbi.nlm.nih.gov/pubmed/22108057)	E. Mediterranean	Human	China:Yunnan	2009	102.71	25.0458	58	204	120			1	5	3	13	3	1	3	2	4	41	40	8	4	4	8	5	3
2011Jiang#060	1068	LN05-2	B. melitensis bv3	Jiang2011 (http://www.ncbi.nlm.nih.gov/pubmed/22108057)	E. Mediterranean	Human	China:Liaoning	2005	123.429	41.8354	42	218	116			1	5	3	13	2	2	3	2	4	41	40	8	5	4	3	5	6
2011Jiang#061	1069	LN05-4	B. melitensis bv3	Jiang2011 (http://www.ncbi.nlm.nih.gov/pubmed/22108057)	E. Mediterranean	Human	China:Liaoning	2005	123.429	41.8354	42	218	116			1	5	3	13	2	2	3	2	4	41	40	8	5	4	3	5	5
2011Jiang#062	1070	NM06-11	B. melitensis bv3	Jiang2011 (http://www.ncbi.nlm.nih.gov/pubmed/22108057)	E. Mediterranean	Human	China:Inner Mongolia	2006	111.766	40.8175	42	218	116			1	5	3	13	2	2	3	2	4	41	40	8	9	4	3	5	4
2011Jiang#063	1071	SD05-34	B. melitensis bv1	Jiang2011 (http://www.ncbi.nlm.nih.gov/pubmed/22108057)	E. Mediterranean	Human	China:Shandong	2005	117.02	36.6685	42	218	297			1	5	3	13	2	2	3	2	4	46	46	8	5	4	3	5	5
2011Jiang#064	1072	SD05-40	B. melitensis bv1	Jiang2011 (http://www.ncbi.nlm.nih.gov/pubmed/22108057)	E. Mediterranean	Human	China:Shandong	2005	117.02	36.6685	42	218	297			1	5	3	13	2	2	3	2	4	46	46	8	5	4	3	5	5
2011Jiang#065	1073	SH07-33	B. melitensis bv1	Jiang2011 (http://www.ncbi.nlm.nih.gov/pubmed/22108057)	E. Mediterranean	Human	China:Shanghai	2007	121.474	31.2304	63	213	293			1	5	3	13	2	3	3	2	4	49	46	8	5	4	3	6	5
2011Jiang#066	1074	NM55-013	B. melitensis bv2	Jiang2011 (http://www.ncbi.nlm.nih.gov/pubmed/22108057)	E. Mediterranean	Human	China:Inner Mongolia	1955	111.766	40.8175	42	218	116			1	5	3	13	2	2	3	2	4	41	40	8	7	4	3	6	7
2011Jiang#067	1075	SX62-020	B. melitensis bv2	Jiang2011 (http://www.ncbi.nlm.nih.gov/pubmed/22108057)	E. Mediterranean	Human	China:Shan\'xi	1962	112.562	37.8735	42	218	116			1	5	3	13	2	2	3	2	4	41	40	8	4	4	3	5	6
2011Jiang#068	1076	NM65-039	B. melitensis bv2	Jiang2011 (http://www.ncbi.nlm.nih.gov/pubmed/22108057)	E. Mediterranean	Human	China:Inner Mongolia	1965	111.766	40.8175	42	218	116			1	5	3	13	2	2	3	2	4	41	40	8	7	4	3	6	7
2011Jiang#069	1077	QH65-063	B. melitensis bv2	Jiang2011 (http://www.ncbi.nlm.nih.gov/pubmed/22108057)	E. Mediterranean	Human	China:Qinghai	1965	101.78	36.6209	42	218	116			1	5	3	13	2	2	3	2	4	41	40	8	5	4	3	9	5
2011Jiang#070	1078	JL71-020	B. melitensis bv2	Jiang2011 (http://www.ncbi.nlm.nih.gov/pubmed/22108057)	E. Mediterranean	Human	China:Jilin	1971	126.55	43.8379	42	218	116			1	5	3	13	2	2	3	2	4	41	40	8	5	4	3	4	4
2011Jiang#071	1079	SD73-009	B. melitensis bv2	Jiang2011 (http://www.ncbi.nlm.nih.gov/pubmed/22108057)	E. Mediterranean	Human	China:Shandong	1973	117.02	36.6685	42	218	116			1	5	3	13	2	2	3	2	4	41	40	8	7	4	3	6	7
2011Jiang#072	1080	TJ-01	B. melitensis bv3	Jiang2011 (http://www.ncbi.nlm.nih.gov/pubmed/22108057)	E. Mediterranean	Human	China:Tianjin	2010	117.201	39.0842	42	218	116			1	5	3	13	2	2	3	2	4	41	40	8	4	4	3	8	5
2011Jiang#073	1081	LB10-02	B. melitensis bv3	Jiang2011 (http://www.ncbi.nlm.nih.gov/pubmed/22108057)	E. Mediterranean	Human	China:Guangdong	2010	113.267	23.1322	42	218	116			1	5	3	13	2	2	3	2	4	41	40	8	6	4	3	8	5
2011Jiang#074	1082	LB10-01	B. melitensis bv1	Jiang2011 (http://www.ncbi.nlm.nih.gov/pubmed/22108057)	E. Mediterranean	Human	China:Guangdong	2010	113.267	23.1322	42	218	116			1	5	3	13	2	2	3	2	4	41	40	8	6	4	3	7	5
2011Jiang#075	1083	LB10-03	B. melitensis bv3	Jiang2011 (http://www.ncbi.nlm.nih.gov/pubmed/22108057)	E. Mediterranean	Human	China:Guangdong	2010	113.267	23.1322	42	218	297			1	5	3	13	2	2	3	2	4	46	46	8	5	4	3	5	5
2011Jiang#076	1084	LB10-05	B. melitensis bv3	Jiang2011 (http://www.ncbi.nlm.nih.gov/pubmed/22108057)	E. Mediterranean	Human	China:Guangdong	2010	113.267	23.1322	42	218	296			1	5	3	13	2	2	3	2	4	49	40	8	6	3	3	4	5
2011Jiang#077	1085	LB10-06	B. melitensis bv3	Jiang2011 (http://www.ncbi.nlm.nih.gov/pubmed/22108057)	E. Mediterranean	Human	China:Guangdong	2010	113.267	23.1322	63	213	111			1	5	3	13	2	3	3	2	4	41	40	8	5	4	3	5	4
2011Jiang#078	1086	LB10-07	B. melitensis bv3	Jiang2011 (http://www.ncbi.nlm.nih.gov/pubmed/22108057)	E. Mediterranean	Human	China:Guangdong	2010	113.267	23.1322	63	213	111			1	5	3	13	2	3	3	2	4	41	40	8	6	5	3	5	4
2011Jiang#079	1087	LB10-08	B. melitensis bv3	Jiang2011 (http://www.ncbi.nlm.nih.gov/pubmed/22108057)	E. Mediterranean	Human	China:Guangdong	2010	113.267	23.1322	42	218	116			1	5	3	13	2	2	3	2	4	41	40	8	7	4	3	9	5
2011Jiang#080	1088	LB10-09	B. melitensis bv3	Jiang2011 (http://www.ncbi.nlm.nih.gov/pubmed/22108057)	E. Mediterranean	Human	China:Guangdong	2010	113.267	23.1322	42	218	116			1	5	3	13	2	2	3	2	4	41	40	8	7	4	3	9	5
2011Jiang#081	1089	LB10-10	B. melitensis bv3	Jiang2011 (http://www.ncbi.nlm.nih.gov/pubmed/22108057)	E. Mediterranean	Human	China:Guangdong	2010	113.267	23.1322	42	218	116			1	5	3	13	2	2	3	2	4	41	40	8	7	4	3	9	5
2011Jiang#082	1090	LB10-11	B. melitensis bv3	Jiang2011 (http://www.ncbi.nlm.nih.gov/pubmed/22108057)	E. Mediterranean	Human	China:Guangdong	2010	113.267	23.1322	42	218	116			1	5	3	13	2	2	3	2	4	41	40	8	7	4	3	9	5
2011Jiang#083	1091	LB10-12	B. melitensis bv3	Jiang2011 (http://www.ncbi.nlm.nih.gov/pubmed/22108057)	E. Mediterranean	Human	China:Guangdong	2010	113.267	23.1322	42	218	116			1	5	3	13	2	2	3	2	4	41	40	8	5	4	3	7	6
2011Jiang#084	1092	LB10-13	B. melitensis bv3	Jiang2011 (http://www.ncbi.nlm.nih.gov/pubmed/22108057)	E. Mediterranean	Human	China:Guangdong	2010	113.267	23.1322	42	218	116			1	5	3	13	2	2	3	2	4	41	40	8	3	4	3	4	4
2011Jiang#085	1093	LB10-15	B. melitensis bv3	Jiang2011 (http://www.ncbi.nlm.nih.gov/pubmed/22108057)	E. Mediterranean	Human	China:Guangdong	2010	113.267	23.1322	42	218	116			1	5	3	13	2	2	3	2	4	41	40	8	8	4	3	8	5
2011Jiang#086	1094	LB10-16	B. melitensis bv3	Jiang2011 (http://www.ncbi.nlm.nih.gov/pubmed/22108057)	E. Mediterranean	Human	China:Guangdong	2010	113.267	23.1322	42	218	116			1	5	3	13	2	2	3	2	4	41	40	8	7	4	3	10	6
2011Jiang#087	1095	LB10-17	B. melitensis bv3	Jiang2011 (http://www.ncbi.nlm.nih.gov/pubmed/22108057)	E. Mediterranean	Human	China:Guangdong	2010	113.267	23.1322	42	218	116			1	5	3	13	2	2	3	2	4	41	40	8	5	4	3	9	6
2011Jiang#088	1096	NM94-0705	B. melitensis bv1	Jiang2011 (http://www.ncbi.nlm.nih.gov/pubmed/22108057)	E. Mediterranean	Human	China:Inner Mongolia	1994	111.766	40.8175	42	218	116			1	5	3	13	2	2	3	2	4	41	40	8	5	4	3	7	7
2011Jiang#089	1097	NM94-0806	B. melitensis bv1	Jiang2011 (http://www.ncbi.nlm.nih.gov/pubmed/22108057)	E. Mediterranean	Human	China:Inner Mongolia	1994	111.766	40.8175	42	218	116			1	5	3	13	2	2	3	2	4	41	40	8	5	4	3	8	6
2011Jiang#090	1098	NM95-1461	B. melitensis bv1	Jiang2011 (http://www.ncbi.nlm.nih.gov/pubmed/22108057)	E. Mediterranean	Human	China:Inner Mongolia	1995	111.766	40.8175	42	218	116			1	5	3	13	2	2	3	2	4	41	40	8	5	4	1	7	7
2011Jiang#091	1099	NM95-1462	B. melitensis bv1	Jiang2011 (http://www.ncbi.nlm.nih.gov/pubmed/22108057)	E. Mediterranean	Human	China:Inner Mongolia	1995	111.766	40.8175	42	218	116			1	5	3	13	2	2	3	2	4	41	40	8	5	4	3	7	7
2011Jiang#092	1100	NM95-1463	B. melitensis bv1	Jiang2011 (http://www.ncbi.nlm.nih.gov/pubmed/22108057)	E. Mediterranean	Human	China:Inner Mongolia	1995	111.766	40.8175	42	218	116			1	5	3	13	2	2	3	2	4	41	40	8	5	4	3	7	3
2011Jiang#093	1101	NM95-1464	B. melitensis bv1	Jiang2011 (http://www.ncbi.nlm.nih.gov/pubmed/22108057)	E. Mediterranean	Human	China:Inner Mongolia	1995	111.766	40.8175	42	218	116			1	5	3	13	2	2	3	2	4	41	40	8	5	4	3	8	3
2011Jiang#094	1102	NM95-1465	B. melitensis bv1	Jiang2011 (http://www.ncbi.nlm.nih.gov/pubmed/22108057)	E. Mediterranean	Human	China:Inner Mongolia	1995	111.766	40.8175	42	218	116			1	5	3	13	2	2	3	2	4	41	40	8	5	4	3	7	3
2011Jiang#095	1103	NM96-1006	B. melitensis bv1	Jiang2011 (http://www.ncbi.nlm.nih.gov/pubmed/22108057)	E. Mediterranean	Human	China:Inner Mongolia	1996	111.766	40.8175	42	218	116			1	5	3	13	2	2	3	2	4	41	40	8	5	4	3	5	5
2011Jiang#096	1104	NM96-0618	B. melitensis bv1	Jiang2011 (http://www.ncbi.nlm.nih.gov/pubmed/22108057)	E. Mediterranean	Human	China:Inner Mongolia	1996	111.766	40.8175	42	218	116			1	5	3	13	2	2	3	2	4	41	40	8	5	4	1	7	6
2011Jiang#097	1105	NM96-0619	B. melitensis bv1	Jiang2011 (http://www.ncbi.nlm.nih.gov/pubmed/22108057)	E. Mediterranean	Human	China:Inner Mongolia	1996	111.766	40.8175	42	218	116			1	5	3	13	2	2	3	2	4	41	40	8	5	4	3	9	9
2011Jiang#098	1106	NM96-0620	B. melitensis bv3	Jiang2011 (http://www.ncbi.nlm.nih.gov/pubmed/22108057)	E. Mediterranean	Human	China:Inner Mongolia	1996	111.766	40.8175	42	218	116			1	5	3	13	2	2	3	2	4	41	40	8	5	4	3	7	6
2011Jiang#099	1107	NM97-09	B. melitensis bv3	Jiang2011 (http://www.ncbi.nlm.nih.gov/pubmed/22108057)	E. Mediterranean	Human	China:Inner Mongolia	1997	111.766	40.8175	63	213	111			1	5	3	13	2	3	3	2	4	41	40	8	5	4	3	3	6
2011Jiang#100	1108	NM97-12	B. melitensis bv1	Jiang2011 (http://www.ncbi.nlm.nih.gov/pubmed/22108057)	E. Mediterranean	Human	China:Inner Mongolia	1997	111.766	40.8175	42	218	116			1	5	3	13	2	2	3	2	4	41	40	8	6	4	3	5	5
2011Jiang#101	1109	NM88-0906	B. melitensis bv1	Jiang2011 (http://www.ncbi.nlm.nih.gov/pubmed/22108057)	E. Mediterranean	Human	China:Inner Mongolia	1988	111.766	40.8175	42	218	116			1	5	3	13	2	2	3	2	4	41	40	8	4	4	3	9	5
2011Jiang#102	1110	NM91-0513	B. melitensis bv1	Jiang2011 (http://www.ncbi.nlm.nih.gov/pubmed/22108057)	E. Mediterranean	Human	China:Inner Mongolia	1991	111.766	40.8175	42	218	179			1	5	3	13	2	2	3	2	4	45	44	8	5	4	3	5	5
2011Jiang#103	1111	NM91-0514	B. melitensis bv1	Jiang2011 (http://www.ncbi.nlm.nih.gov/pubmed/22108057)	E. Mediterranean	Human	China:Inner Mongolia	1991	111.766	40.8175	42	218	179			1	5	3	13	2	2	3	2	4	45	44	8	5	4	3	5	5
2011Jiang#104	1112	NM93-0824	B. melitensis bv1	Jiang2011 (http://www.ncbi.nlm.nih.gov/pubmed/22108057)	E. Mediterranean	Human	China:Inner Mongolia	1993	111.766	40.8175	42	218	116			1	5	3	13	2	2	3	2	4	41	40	8	5	4	3	3	7
2011Jiang#105	1113	M5	B. melitensis bv1	Jiang2011 (http://www.ncbi.nlm.nih.gov/pubmed/22108057)	E. Mediterranean	Ovine	China:Heilongjiang	1962	126.662	45.7423	42	218	116			1	5	3	13	2	2	3	2	4	41	40	8	6	4	3	7	5
2011Kilic#001	1114	BRU-S001	B. melitensis bv3	Kilic2011 (http://jcm.asm.org/content/49/9/3276.long)	E. Mediterranean	Human	Turkey:Adana	2004	35.3213	37	43	210	125			1	5	3	13	3	2	3	2	4	41	40	8	9	4	3	5	5
2011Kilic#002	1115	BRU-S002	B. melitensis bv3	Kilic2011 (http://jcm.asm.org/content/49/9/3276.long)	E. Mediterranean	Human	Turkey:Hatay	2003	36.1667	36.2	43	210	125			1	5	3	13	3	2	3	2	4	41	40	8	4	4	3	4	4
2011Kilic#003	1116	BRU-S003	B. melitensis bv3	Kilic2011 (http://jcm.asm.org/content/49/9/3276.long)	E. Mediterranean	Human	Turkey:Hatay	2004	36.1667	36.2	43	210	125			1	5	3	13	3	2	3	2	4	41	40	8	3	4	3	5	5
2011Kilic#004	1117	BRU-S004	B. melitensis bv3	Kilic2011 (http://jcm.asm.org/content/49/9/3276.long)	E. Mediterranean	Human	Turkey:Hatay	2003	36.1667	36.2	43	210	125			1	5	3	13	3	2	3	2	4	41	40	8	5	4	3	5	4
2011Kilic#005	1118	BRU-S005	B. melitensis bv3	Kilic2011 (http://jcm.asm.org/content/49/9/3276.long)	E. Mediterranean	Human	Turkey:Hatay	2004	36.1667	36.2	43	210	125			1	5	3	13	3	2	3	2	4	41	40	8	6	4	8	5	3
2011Kilic#006	1119	BRU-S006	B. melitensis bv3	Kilic2011 (http://jcm.asm.org/content/49/9/3276.long)	E. Mediterranean	Human	Turkey:Osmaniye	2004	36.25	37.07	43	210	125			1	5	3	13	3	2	3	2	4	41	40	8	3	4	5	5	3
2011Kilic#007	1120	BRU-S007	B. melitensis bv3	Kilic2011 (http://jcm.asm.org/content/49/9/3276.long)	E. Mediterranean	Human	Turkey:Adana	2004	35.3213	37	43	210	125			1	5	3	13	3	2	3	2	4	41	40	8	6	6	3	5	4
2011Kilic#008	1121	BRU-S008	B. melitensis bv3	Kilic2011 (http://jcm.asm.org/content/49/9/3276.long)	E. Mediterranean	Human	Turkey:Mersin	2004	34.6333	36.8	43	210	125			1	5	3	13	3	2	3	2	4	41	40	8	6	4	14	9	3
2011Kilic#009	1122	BRU-S009	B. melitensis bv3	Kilic2011 (http://jcm.asm.org/content/49/9/3276.long)	E. Mediterranean	Human	Turkey:Adana	2004	35.3213	37	43	210	125			1	5	3	13	3	2	3	2	4	41	40	8	8	4	3	5	5
2011Kilic#010	1123	BRU-S010	B. melitensis bv3	Kilic2011 (http://jcm.asm.org/content/49/9/3276.long)	E. Mediterranean	Human	Turkey:Adana	2004	35.3213	37	43	210	125			1	5	3	13	3	2	3	2	4	41	40	8	7	4	3	5	4
2011Kilic#011	1124	BRU-S011	B. melitensis bv3	Kilic2011 (http://jcm.asm.org/content/49/9/3276.long)	E. Mediterranean	Human	Turkey:Adana	2004	35.3213	37	43	210	125			1	5	3	13	3	2	3	2	4	41	40	8	6	4	7	4	3
2011Kilic#012	1125	BRU-S012	B. melitensis bv3	Kilic2011 (http://jcm.asm.org/content/49/9/3276.long)	E. Mediterranean	Human	Turkey:Mersin	2004	34.6333	36.8	43	210	125			1	5	3	13	3	2	3	2	4	41	40	8	6	5	3	6	5
2011Kilic#013	1126	BRU-S013	B. melitensis bv3	Kilic2011 (http://jcm.asm.org/content/49/9/3276.long)	E. Mediterranean	Human	Turkey:Adana	2006	35.3213	37	43	210	125			1	5	3	13	3	2	3	2	4	41	40	8	4	4	3	9	4
2011Kilic#014	1127	BRU-S014	B. melitensis bv3	Kilic2011 (http://jcm.asm.org/content/49/9/3276.long)	E. Mediterranean	Human	Turkey:Antalya	2007	30.7056	36.8841	42	218	116			1	5	3	13	2	2	3	2	4	41	40	8	8	7	3	6	5
2011Kilic#015	1128	BRU-S015	B. melitensis bv3	Kilic2011 (http://jcm.asm.org/content/49/9/3276.long)	E. Mediterranean	Human	Turkey:Antalya	2005	30.7056	36.8841	43	210	125			1	5	3	13	3	2	3	2	4	41	40	8	7	4	3	7	5
2011Kilic#016	1129	BRU-S016	B. melitensis bv3	Kilic2011 (http://jcm.asm.org/content/49/9/3276.long)	E. Mediterranean	Human	Turkey:Antalya	2005	30.7056	36.8841	43	210	125			1	5	3	13	3	2	3	2	4	41	40	8	7	4	3	7	5
2011Kilic#017	1130	BRU-S017	B. melitensis bv3	Kilic2011 (http://jcm.asm.org/content/49/9/3276.long)	E. Mediterranean	Human	Turkey:Antalya	2008	30.7056	36.8841	43	210	125			1	5	3	13	3	2	3	2	4	41	40	8	4	4	3	7	4
2011Kilic#018	1131	BRU-S018	B. melitensis bv3	Kilic2011 (http://jcm.asm.org/content/49/9/3276.long)	E. Mediterranean	Human	Turkey:Erzurum	2004	41.27	39.9	43	210	125			1	5	3	13	3	2	3	2	4	41	40	8	6	4	3	6	8
2011Kilic#019	1132	BRU-S019	B. melitensis bv3	Kilic2011 (http://jcm.asm.org/content/49/9/3276.long)	E. Mediterranean	Human	Turkey:Agri	2005	43.0484	39.7188	43	210	125			1	5	3	13	3	2	3	2	4	41	40	8	6	4	3	5	5
2011Kilic#020	1133	BRU-S020	B. melitensis bv3	Kilic2011 (http://jcm.asm.org/content/49/9/3276.long)	E. Mediterranean	Human	Turkey:Agri	2005	43.0484	39.7188	43	210	125			1	5	3	13	3	2	3	2	4	41	40	8	9	4	3	4	4
2011Kilic#021	1134	BRU-S021	B. melitensis bv3	Kilic2011 (http://jcm.asm.org/content/49/9/3276.long)	E. Mediterranean	Human	Turkey:Erzurum	2007	41.27	39.9	43	210	125			1	5	3	13	3	2	3	2	4	41	40	8	5	4	3	9	6
2011Kilic#022	1135	BRU-S022	B. melitensis bv3	Kilic2011 (http://jcm.asm.org/content/49/9/3276.long)	E. Mediterranean	Human	Turkey:Bayburt	2007	40.2249	40.2552	43	210	125			1	5	3	13	3	2	3	2	4	41	40	8	4	4	3	4	4
2011Kilic#023	1136	BRU-S023	B. melitensis bv3	Kilic2011 (http://jcm.asm.org/content/49/9/3276.long)	E. Mediterranean	Human	Turkey:Erzurum	2005	41.27	39.9	43	210	125			1	5	3	13	3	2	3	2	4	41	40	8	5	4	3	4	6
2011Kilic#024	1137	BRU-S024	B. melitensis bv3	Kilic2011 (http://jcm.asm.org/content/49/9/3276.long)	E. Mediterranean	Human	Turkey:Erzurum	2005	41.27	39.9	43	210	125			1	5	3	13	3	2	3	2	4	41	40	8	5	4	3	5	6
2011Kilic#025	1138	BRU-S025	B. melitensis bv3	Kilic2011 (http://jcm.asm.org/content/49/9/3276.long)	E. Mediterranean	Human	Turkey:Erzurum	2007	41.27	39.9	43	210	125			1	5	3	13	3	2	3	2	4	41	40	8	4	4	3	9	6
2011Kilic#026	1139	BRU-S026	B. melitensis bv3	Kilic2011 (http://jcm.asm.org/content/49/9/3276.long)	E. Mediterranean	Human	Turkey:Erzurum	2005	41.27	39.9	43	210	125			1	5	3	13	3	2	3	2	4	41	40	8	6	4	3	5	5
2011Kilic#027	1140	BRU-S027	B. melitensis bv3	Kilic2011 (http://jcm.asm.org/content/49/9/3276.long)	E. Mediterranean	Human	Turkey:Agri	2005	43.0484	39.7188	43	210	125			1	5	3	13	3	2	3	2	4	41	40	8	5	4	3	4	4
2011Kilic#028	1141	BRU-S028	B. melitensis bv3	Kilic2011 (http://jcm.asm.org/content/49/9/3276.long)	E. Mediterranean	Human	Turkey:Agri	2005	43.0484	39.7188	43	210	125			1	5	3	13	3	2	3	2	4	41	40	8	6	4	3	4	4
2011Kilic#029	1142	BRU-S029	B. melitensis bv3	Kilic2011 (http://jcm.asm.org/content/49/9/3276.long)	E. Mediterranean	Human	Turkey:Agri	2007	43.0484	39.7188	43	210	125			1	5	3	13	3	2	3	2	4	41	40	8	4	5	3	5	4
2011Kilic#030	1143	BRU-S030	B. melitensis bv3	Kilic2011 (http://jcm.asm.org/content/49/9/3276.long)	E. Mediterranean	Human	Turkey:Bingšl	2007	40.7696	39.0626	43	210	125			1	5	3	13	3	2	3	2	4	41	40	8	6	4	3	4	4
2011Kilic#031	1144	BRU-S031	B. melitensis bv3	Kilic2011 (http://jcm.asm.org/content/49/9/3276.long)	E. Mediterranean	Human	Turkey:Bayburt	2007	40.2249	40.2552	43	210	125			1	5	3	13	3	2	3	2	4	41	40	8	8	4	3	5	7
2011Kilic#032	1145	BRU-S032	B. melitensis bv3	Kilic2011 (http://jcm.asm.org/content/49/9/3276.long)	E. Mediterranean	Human	Turkey:Erzurum	2007	41.27	39.9	43	210	125			1	5	3	13	3	2	3	2	4	41	40	8	5	4	3	5	5
2011Kilic#033	1146	BRU-S033	B. melitensis bv3	Kilic2011 (http://jcm.asm.org/content/49/9/3276.long)	E. Mediterranean	Human	Turkey:Agri	2007	43.0484	39.7188	43	210	125			1	5	3	13	3	2	3	2	4	41	40	8	5	4	3	4	4
2011Kilic#034	1147	BRU-S034	B. melitensis bv3	Kilic2011 (http://jcm.asm.org/content/49/9/3276.long)	E. Mediterranean	Human	Turkey:Igdir	2007	44.0655	39.9193	42	218	116			1	5	3	13	2	2	3	2	4	41	40	8	4	6	3	6	7
2011Kilic#035	1148	BRU-S035	B. melitensis bv3	Kilic2011 (http://jcm.asm.org/content/49/9/3276.long)	E. Mediterranean	Human	Turkey:Agri	2007	43.0484	39.7188	43	210	125			1	5	3	13	3	2	3	2	4	41	40	8	5	4	3	6	4
2011Kilic#036	1149	BRU-S036	B. melitensis bv3	Kilic2011 (http://jcm.asm.org/content/49/9/3276.long)	E. Mediterranean	Human	Turkey:Bayburt	2007	40.2249	40.2552	43	209	106			1	5	3	13	3	2	3	2	5	41	40	8	4	4	3	4	4
2011Kilic#037	1150	BRU-S037	B. melitensis bv3	Kilic2011 (http://jcm.asm.org/content/49/9/3276.long)	E. Mediterranean	Human	Turkey:Erzurum	2007	41.27	39.9	43	210	125			1	5	3	13	3	2	3	2	4	41	40	8	5	4	3	6	4
2011Kilic#038	1151	BRU-S038	B. melitensis bv3	Kilic2011 (http://jcm.asm.org/content/49/9/3276.long)	E. Mediterranean	Human	Turkey:Bingšl	2007	40.7696	39.0626	43	210	125			1	5	3	13	3	2	3	2	4	41	40	8	5	4	3	4	4
2011Kilic#039	1152	BRU-S039	B. melitensis bv3	Kilic2011 (http://jcm.asm.org/content/49/9/3276.long)	E. Mediterranean	Human	Turkey:Ardahan	2008	42.7022	41.1105	43	210	125			1	5	3	13	3	2	3	2	4	41	40	8	5	4	3	4	5
2011Kilic#040	1153	BRU-S040	B. melitensis bv3	Kilic2011 (http://jcm.asm.org/content/49/9/3276.long)	E. Mediterranean	Human	Turkey:Kars	2008	43.1	40.6167	43	210	125			1	5	3	13	3	2	3	2	4	41	40	8	8	4	3	4	4
2011Kilic#041	1154	BRU-S041	B. melitensis bv3	Kilic2011 (http://jcm.asm.org/content/49/9/3276.long)	E. Mediterranean	Human	Turkey:Erzurum	2008	41.27	39.9	43	210	125			1	5	3	13	3	2	3	2	4	41	40	8	5	4	9	11	3
2011Kilic#042	1155	BRU-S042	B. melitensis bv3	Kilic2011 (http://jcm.asm.org/content/49/9/3276.long)	E. Mediterranean	Human	Turkey:Kars	2008	43.1	40.6167	43	210	125			1	5	3	13	3	2	3	2	4	41	40	8	5	4	3	4	4
2011Kilic#043	1156	BRU-S043	B. melitensis bv3	Kilic2011 (http://jcm.asm.org/content/49/9/3276.long)	E. Mediterranean	Human	Turkey:Bingšl	2008	40.7696	39.0626	43	210	125			1	5	3	13	3	2	3	2	4	41	40	8	5	4	3	4	4
2011Kilic#044	1157	BRU-S044	B. melitensis bv3	Kilic2011 (http://jcm.asm.org/content/49/9/3276.long)	E. Mediterranean	Human	Turkey:Kars	2008	43.1	40.6167	83	184	100			1	5	3	14	2	2	3	2	5	41	40	8	5	6	3	5	6
2011Kilic#045	1158	BRU-S045	B. melitensis bv3	Kilic2011 (http://jcm.asm.org/content/49/9/3276.long)	E. Mediterranean	Human	Turkey:Igdir	2008	44.0655	39.9193	43	210	125			1	5	3	13	3	2	3	2	4	41	40	8	6	4	3	4	5
2011Kilic#046	1159	BRU-S046	B. melitensis bv3	Kilic2011 (http://jcm.asm.org/content/49/9/3276.long)	E. Mediterranean	Human	Turkey:Igdir	2008	44.0655	39.9193	43	210	125			1	5	3	13	3	2	3	2	4	41	40	8	6	4	3	4	4
2011Kilic#047	1160	BRU-S047	B. melitensis bv3	Kilic2011 (http://jcm.asm.org/content/49/9/3276.long)	E. Mediterranean	Human	Turkey:Igdir	2008	44.0655	39.9193	43	210	125			1	5	3	13	3	2	3	2	4	41	40	8	5	4	3	4	7
2011Kilic#048	1161	BRU-S048	B. melitensis bv3	Kilic2011 (http://jcm.asm.org/content/49/9/3276.long)	E. Mediterranean	Human	Turkey:Erzurum	2008	41.27	39.9	42	218	116			1	5	3	13	2	2	3	2	4	41	40	8	7	4	3	6	5
2011Kilic#049	1162	BRU-S049	B. melitensis bv3	Kilic2011 (http://jcm.asm.org/content/49/9/3276.long)	E. Mediterranean	Human	Turkey:Izmir	2003	27.1287	38.4188	43	210	125			1	5	3	13	3	2	3	2	4	41	40	8	5	4	3	8	6
2011Kilic#050	1163	BRU-S050	B. melitensis bv3	Kilic2011 (http://jcm.asm.org/content/49/9/3276.long)	E. Mediterranean	Human	Turkey:Kutahya	2008	29.9833	39.4167	43	210	125			1	5	3	13	3	2	3	2	4	41	40	8	5	4	3	5	5
2011Kilic#051	1164	BRU-S051	B. melitensis bv3	Kilic2011 (http://jcm.asm.org/content/49/9/3276.long)	E. Mediterranean	Human	Turkey:Kutahya	2008	29.9833	39.4167	43	209	104			1	5	3	13	3	2	3	2	5	36	36	8	9	4	3	5	5
2011Kilic#052	1165	BRU-S052	B. melitensis bv3	Kilic2011 (http://jcm.asm.org/content/49/9/3276.long)	E. Mediterranean	Human	Turkey:Kutahya	2008	29.9833	39.4167	43	209	104			1	5	3	13	3	2	3	2	5	36	36	8	5	4	3	7	6
2011Kilic#053	1166	BRU-S053	B. melitensis bv3	Kilic2011 (http://jcm.asm.org/content/49/9/3276.long)	E. Mediterranean	Human	Turkey:Kutahya	2008	29.9833	39.4167	43	209	104			1	5	3	13	3	2	3	2	5	36	36	8	9	4	3	5	5
2011Kilic#054	1167	BRU-S054	B. melitensis bv3	Kilic2011 (http://jcm.asm.org/content/49/9/3276.long)	E. Mediterranean	Human	Turkey:Kutahya	2008	29.9833	39.4167	43	210	125			1	5	3	13	3	2	3	2	4	41	40	8	4	4	3	4	5
2011Kilic#055	1168	BRU-S055	B. melitensis bv3	Kilic2011 (http://jcm.asm.org/content/49/9/3276.long)	E. Mediterranean	Human	Turkey:Kutahya	2008	29.9833	39.4167	43	209	104			1	5	3	13	3	2	3	2	5	36	36	8	5	4	3	4	8
2011Kilic#056	1169	BRU-S056	B. melitensis bv3	Kilic2011 (http://jcm.asm.org/content/49/9/3276.long)	E. Mediterranean	Human	Turkey:Kutahya	2008	29.9833	39.4167	43	210	125			1	5	3	13	3	2	3	2	4	41	40	8	8	4	3	6	6
2011Kilic#057	1170	BRU-S057	B. melitensis bv3	Kilic2011 (http://jcm.asm.org/content/49/9/3276.long)	E. Mediterranean	Human	Turkey:Kutahya	2008	29.9833	39.4167	43	210	125			1	5	3	13	3	2	3	2	4	41	40	8	8	4	3	5	4
2011Kilic#058	1171	BRU-S058	B. melitensis bv3	Kilic2011 (http://jcm.asm.org/content/49/9/3276.long)	E. Mediterranean	Human	Turkey:Kutahya	2008	29.9833	39.4167	43	210	125			1	5	3	13	3	2	3	2	4	41	40	8	5	4	3	6	7
2011Kilic#059	1172	BRU-S059	B. melitensis bv3	Kilic2011 (http://jcm.asm.org/content/49/9/3276.long)	E. Mediterranean	Human	Turkey:Kutahya	2008	29.9833	39.4167	43	210	125			1	5	3	13	3	2	3	2	4	41	40	8	5	4	3	6	7
2011Kilic#060	1173	BRU-S060	B. melitensis bv3	Kilic2011 (http://jcm.asm.org/content/49/9/3276.long)	E. Mediterranean	Human	Turkey:Kirikkale	2002	33.5153	39.8468	43	210	125			1	5	3	13	3	2	3	2	4	41	40	8	6	4	3	7	4
2011Kilic#061	1174	BRU-S061	B. melitensis bv3	Kilic2011 (http://jcm.asm.org/content/49/9/3276.long)	E. Mediterranean	Human	Turkey:Kirikkale	2002	33.5153	39.8468	42	218	116			1	5	3	13	2	2	3	2	4	41	40	8	7	7	3	5	5
2011Kilic#062	1175	BRU-S062	B. melitensis bv3	Kilic2011 (http://jcm.asm.org/content/49/9/3276.long)	E. Mediterranean	Human	Turkey:Kirikkale	2003	33.5153	39.8468	43	210	125			1	5	3	13	3	2	3	2	4	41	40	8	7	4	3	5	4
2011Kilic#063	1176	BRU-S063	B. melitensis bv3	Kilic2011 (http://jcm.asm.org/content/49/9/3276.long)	E. Mediterranean	Human	Turkey:Kirikkale	2004	33.5153	39.8468	42	218	116			1	5	3	13	2	2	3	2	4	41	40	8	5	6	3	5	5
2011Kilic#064	1177	BRU-S064	B. melitensis bv3	Kilic2011 (http://jcm.asm.org/content/49/9/3276.long)	E. Mediterranean	Human	Turkey:Kirikkale	2004	33.5153	39.8468	42	218	116			1	5	3	13	2	2	3	2	4	41	40	8	7	6	3	5	5
2011Kilic#065	1178	BRU-S065	B. melitensis bv3	Kilic2011 (http://jcm.asm.org/content/49/9/3276.long)	E. Mediterranean	Human	Turkey:Kirikkale	2003	33.5153	39.8468	42	218	116			1	5	3	13	2	2	3	2	4	41	40	8	7	6	3	7	6
2011Kilic#066	1179	BRU-S066	B. melitensis bv3	Kilic2011 (http://jcm.asm.org/content/49/9/3276.long)	E. Mediterranean	Human	Turkey:Kirikkale	2003	33.5153	39.8468	42	218	116			1	5	3	13	2	2	3	2	4	41	40	8	6	6	3	6	5
2011Kilic#067	1180	BRU-S067	B. melitensis bv3	Kilic2011 (http://jcm.asm.org/content/49/9/3276.long)	E. Mediterranean	Human	Turkey:Kirikkale	2002	33.5153	39.8468	42	218	116			1	5	3	13	2	2	3	2	4	41	40	8	7	6	3	6	5
2011Kilic#068	1181	BRU-S068	B. melitensis bv3	Kilic2011 (http://jcm.asm.org/content/49/9/3276.long)	E. Mediterranean	Human	Turkey:Kirikkale	2002	33.5153	39.8468	63	213	111			1	5	3	13	2	3	3	2	4	41	40	8	6	12	3	5	5
2011Kilic#069	1182	BRU-S069	B. melitensis bv3	Kilic2011 (http://jcm.asm.org/content/49/9/3276.long)	E. Mediterranean	Human	Turkey:Kirikkale	2002	33.5153	39.8468	42	218	116			1	5	3	13	2	2	3	2	4	41	40	8	7	6	4	5	6
2011Kilic#070	1183	BRU-S070	B. melitensis bv3	Kilic2011 (http://jcm.asm.org/content/49/9/3276.long)	E. Mediterranean	Human	Turkey:Kirikkale	2003	33.5153	39.8468	43	210	125			1	5	3	13	3	2	3	2	4	41	40	8	4	4	9	5	3
2011Kilic#071	1184	BRU-S071	B. melitensis bv3	Kilic2011 (http://jcm.asm.org/content/49/9/3276.long)	E. Mediterranean	Human	Turkey:Kirikkale	2004	33.5153	39.8468	61	186	103			1	5	3	14	3	2	3	2	5	36	36	8	7	4	3	5	6
2011Kilic#072	1185	BRU-S072	B. melitensis bv3	Kilic2011 (http://jcm.asm.org/content/49/9/3276.long)	E. Mediterranean	Human	Turkey:Kirikkale	2004	33.5153	39.8468	42	218	116			1	5	3	13	2	2	3	2	4	41	40	8	5	6	3	5	5
2011Kilic#073	1186	BRU-S073	B. melitensis bv3	Kilic2011 (http://jcm.asm.org/content/49/9/3276.long)	E. Mediterranean	Human	Turkey:Kirikkale	2002	33.5153	39.8468	42	218	116			1	5	3	13	2	2	3	2	4	41	40	8	6	6	3	8	5
2011Kilic#074	1187	BRU-S074	B. melitensis bv3	Kilic2011 (http://jcm.asm.org/content/49/9/3276.long)	E. Mediterranean	Human	Turkey:Kirikkale	2002	33.5153	39.8468	42	218	116			1	5	3	13	2	2	3	2	4	41	40	8	6	12	3	5	5
2011Kilic#075	1188	BRU-S075	B. melitensis bv3	Kilic2011 (http://jcm.asm.org/content/49/9/3276.long)	E. Mediterranean	Human	Turkey:Kirikkale	2003	33.5153	39.8468	42	218	116			1	5	3	13	2	2	3	2	4	41	40	8	6	6	3	6	5
2011Kilic#076	1189	BRU-S076	B. melitensis bv3	Kilic2011 (http://jcm.asm.org/content/49/9/3276.long)	E. Mediterranean	Human	Turkey:Kirikkale	2002	33.5153	39.8468	42	218	116			1	5	3	13	2	2	3	2	4	41	40	8	7	7	3	5	5
2011Kilic#077	1190	BRU-S077	B. melitensis bv3	Kilic2011 (http://jcm.asm.org/content/49/9/3276.long)	E. Mediterranean	Human	Turkey:Kirikkale	2002	33.5153	39.8468	42	218	116			1	5	3	13	2	2	3	2	4	41	40	8	6	12	3	5	5
2011Kilic#078	1191	BRU-S078	B. melitensis bv3	Kilic2011 (http://jcm.asm.org/content/49/9/3276.long)	E. Mediterranean	Human	Turkey:Kirikkale	2003	33.5153	39.8468	42	218	116			1	5	3	13	2	2	3	2	4	41	40	8	6	6	3	6	5
2011Kilic#079	1192	BRU-S079	B. melitensis bv3	Kilic2011 (http://jcm.asm.org/content/49/9/3276.long)	E. Mediterranean	Human	Turkey:Kirikkale	2003	33.5153	39.8468	42	218	116			1	5	3	13	2	2	3	2	4	41	40	8	7	6	3	7	6
2011Kilic#080	1193	BRU-S080	B. melitensis bv3	Kilic2011 (http://jcm.asm.org/content/49/9/3276.long)	E. Mediterranean	Human	Turkey:Kirikkale	2003	33.5153	39.8468	42	218	116			1	5	3	13	2	2	3	2	4	41	40	8	7	6	3	6	6
2011Kilic#081	1194	BRU-S081	B. melitensis bv3	Kilic2011 (http://jcm.asm.org/content/49/9/3276.long)	E. Mediterranean	Human	Turkey:Kirikkale	2003	33.5153	39.8468	42	218	116			1	5	3	13	2	2	3	2	4	41	40	8	7	6	3	6	6
2011Kilic#082	1195	BRU-S082	B. melitensis bv3	Kilic2011 (http://jcm.asm.org/content/49/9/3276.long)	E. Mediterranean	Human	Turkey:Kirikkale	2003	33.5153	39.8468	42	218	116			1	5	3	13	2	2	3	2	4	41	40	8	8	6	3	7	6
2011Kilic#083	1196	BRU-S083	B. melitensis bv3	Kilic2011 (http://jcm.asm.org/content/49/9/3276.long)	E. Mediterranean	Human	Turkey:Kirikkale	2003	33.5153	39.8468	42	218	116			1	5	3	13	2	2	3	2	4	41	40	8	7	6	3	6	4
2011Kilic#084	1197	BRU-S084	B. melitensis bv3	Kilic2011 (http://jcm.asm.org/content/49/9/3276.long)	E. Mediterranean	Human	Turkey:Trabzon	2006	39.7178	41.0014	61	206	102			1	5	3	14	3	2	3	2	4	36	36	8	7	4	3	6	6
2011Kilic#085	1198	BRU-S085	B. melitensis bv3	Kilic2011 (http://jcm.asm.org/content/49/9/3276.long)	E. Mediterranean	Human	Turkey:Artvin	2006	41.8183	41.1828	43	210	125			1	5	3	13	3	2	3	2	4	41	40	8	5	4	3	6	7
2011Kilic#086	1199	BRU-S086	B. melitensis bv3	Kilic2011 (http://jcm.asm.org/content/49/9/3276.long)	E. Mediterranean	Human	Turkey:Trabzon	2007	39.7178	41.0014	61	186	103			1	5	3	14	3	2	3	2	5	36	36	8	6	4	3	6	6
2011Kilic#087	1200	BRU-S087	B. melitensis bv3	Kilic2011 (http://jcm.asm.org/content/49/9/3276.long)	E. Mediterranean	Human	Turkey:Bayburt	2007	40.2249	40.2552	61	186	103			1	5	3	14	3	2	3	2	5	36	36	8	7	4	3	7	6
2011Kilic#088	1201	BRU-S088	B. melitensis bv3	Kilic2011 (http://jcm.asm.org/content/49/9/3276.long)	E. Mediterranean	Human	Turkey:Gumushane	2007	39.4803	40.4608	61	186	103			1	5	3	14	3	2	3	2	5	36	36	8	8	4	3	7	7
2011Kilic#089	1202	BRU-S089	B. melitensis bv3	Kilic2011 (http://jcm.asm.org/content/49/9/3276.long)	E. Mediterranean	Human	Turkey:Trabzon	2007	39.7178	41.0014	62	216	114			1	3	3	13	2	2	3	2	4	41	40	8	4	5	3	4	4
2011Kilic#090	1203	BRU-S090	B. melitensis bv3	Kilic2011 (http://jcm.asm.org/content/49/9/3276.long)	E. Mediterranean	Human	Turkey:Trabzon	2007	39.7178	41.0014	43	210	125			1	5	3	13	3	2	3	2	4	41	40	8	5	4	3	5	7
2011Kilic#091	1204	BRU-S091	B. melitensis bv3	Kilic2011 (http://jcm.asm.org/content/49/9/3276.long)	E. Mediterranean	Human	Turkey:Bayburt	2008	40.2249	40.2552	62	216	114			1	3	3	13	2	2	3	2	4	41	40	8	5	5	3	5	4
2011Kilic#092	1205	BRU-S092	B. melitensis bv3	Kilic2011 (http://jcm.asm.org/content/49/9/3276.long)	E. Mediterranean	Human	Turkey:Tirebolu	2008	38.8484	41.0063	43	209	104			1	5	3	13	3	2	3	2	5	36	36	8	6	4	3	9	4
2011Kilic#093	1206	BRU-S093	B. abortus bv3	Kilic2011 (http://jcm.asm.org/content/49/9/3276.long)	abortus C	Human	Turkey:Trabzon	2006	39.7178	41.0014	86	251	69			1	5	3	12	2	2	3	1	6	43	42	8	6	6	6	3	3
2011Kilic#094	1207	BRU-S094	B. melitensis bv3	Kilic2011 (http://jcm.asm.org/content/49/9/3276.long)	E. Mediterranean	Human	Turkey:Zonguldak	2005	31.7987	41.4564	43	210	125			1	5	3	13	3	2	3	2	4	41	40	8	5	4	5	7	3
2011Kilic#095	1208	BRU-S095	B. melitensis bv3	Kilic2011 (http://jcm.asm.org/content/49/9/3276.long)	E. Mediterranean	Human	Turkey:Zonguldak	2005	31.7987	41.4564	43	210	125			1	5	3	13	3	2	3	2	4	41	40	8	5	4	5	7	3
2011Kilic#096	1209	BRU-S096	B. melitensis bv3	Kilic2011 (http://jcm.asm.org/content/49/9/3276.long)	E. Mediterranean	Human	Turkey:Zonguldak	2005	31.7987	41.4564	43	210	125			1	5	3	13	3	2	3	2	4	41	40	8	5	4	5	7	3
2011Kilic#097	1210	BRU-S097	B. melitensis bv3	Kilic2011 (http://jcm.asm.org/content/49/9/3276.long)	E. Mediterranean	Human	Turkey:Zonguldak	2005	31.7987	41.4564	43	210	125			1	5	3	13	3	2	3	2	4	41	40	8	5	4	5	7	3
2011Kilic#098	1211	BRU-S098	B. melitensis bv3	Kilic2011 (http://jcm.asm.org/content/49/9/3276.long)	E. Mediterranean	Human	Turkey:Istanbul	2008	28.977	41.0053	44	207	109			1	4	3	13	3	2	3	2	4	46	46	8	4	4	3	5	4
2011Kilic#099	1212	BRU-S099	B. melitensis bv3	Kilic2011 (http://jcm.asm.org/content/49/9/3276.long)	E. Mediterranean	Human	Turkey:Istanbul	2008	28.977	41.0053	43	210	125			1	5	3	13	3	2	3	2	4	41	40	8	5	4	3	6	4
2011Kilic#100	1213	BRU-S100	B. melitensis bv3	Kilic2011 (http://jcm.asm.org/content/49/9/3276.long)	E. Mediterranean	Human	Turkey:Istanbul	2008	28.977	41.0053	43	210	121			1	5	3	13	3	2	3	2	4	36	36	8	7	4	3	8	8
2011Kilic#101	1214	BRU-S101	B. melitensis bv3	Kilic2011 (http://jcm.asm.org/content/49/9/3276.long)	E. Mediterranean	Human	Turkey:Istanbul	2008	28.977	41.0053	43	209	106			1	5	3	13	3	2	3	2	5	41	40	8	8	4	3	8	5
2011Kilic#102	1215	BRU-S102	B. melitensis bv3	Kilic2011 (http://jcm.asm.org/content/49/9/3276.long)	E. Mediterranean	Human	Turkey:Istanbul	2008	28.977	41.0053	42	218	116			1	5	3	13	2	2	3	2	4	41	40	8	4	7	3	5	5
2011Kilic#103	1216	BRU-S103	B. melitensis bv3	Kilic2011 (http://jcm.asm.org/content/49/9/3276.long)	E. Mediterranean	Human	Turkey:Istanbul	2008	28.977	41.0053	43	210	125			1	5	3	13	3	2	3	2	4	41	40	8	6	4	3	6	7
2011Kilic#104	1217	BRU-S104	B. melitensis bv3	Kilic2011 (http://jcm.asm.org/content/49/9/3276.long)	E. Mediterranean	Human	Turkey:Gaziantep	2004	37.3833	37.0662	57	212	112			1	5	3	13	3	3	3	2	4	41	40	8	5	4	3	5	5
2011Kilic#105	1218	BRU-S105	B. melitensis bv3	Kilic2011 (http://jcm.asm.org/content/49/9/3276.long)	E. Mediterranean	Human	Turkey:Gaziantep	2004	37.3833	37.0662	57	212	112			1	5	3	13	3	3	3	2	4	41	40	8	5	4	3	5	5
2011Kilic#106	1219	BRU-S106	B. melitensis bv3	Kilic2011 (http://jcm.asm.org/content/49/9/3276.long)	E. Mediterranean	Human	Turkey:Diyarbakir	2006	40.2306	37.9144	43	210	125			1	5	3	13	3	2	3	2	4	41	40	8	5	4	3	5	6
2011Kilic#107	1220	BRU-S107	B. melitensis bv3	Kilic2011 (http://jcm.asm.org/content/49/9/3276.long)	E. Mediterranean	Human	Turkey:Diyarbakir	2005	40.2306	37.9144	43	210	125			1	5	3	13	3	2	3	2	4	41	40	8	6	4	3	5	8
2011Kilic#108	1221	BRU-S108	B. melitensis bv3	Kilic2011 (http://jcm.asm.org/content/49/9/3276.long)	E. Mediterranean	Human	Turkey:Diyarbakir	2003	40.2306	37.9144	43	210	125			1	5	3	13	3	2	3	2	4	41	40	8	5	4	3	8	7
2011Kilic#109	1222	BRU-S109	B. melitensis bv3	Kilic2011 (http://jcm.asm.org/content/49/9/3276.long)	E. Mediterranean	Human	Turkey:Diyarbakir	2005	40.2306	37.9144	43	210	125			1	5	3	13	3	2	3	2	4	41	40	8	5	4	3	5	6
2011Kilic#110	1223	BRU-S110	B. melitensis bv3	Kilic2011 (http://jcm.asm.org/content/49/9/3276.long)	E. Mediterranean	Human	Turkey:Diyarbakir	2003	40.2306	37.9144	43	210	125			1	5	3	13	3	2	3	2	4	41	40	8	8	4	3	7	7
2011Kilic#111	1224	BRU-S111	B. melitensis bv3	Kilic2011 (http://jcm.asm.org/content/49/9/3276.long)	E. Mediterranean	Human	Turkey:Diyarbakir	2003	40.2306	37.9144	84	202	113			1	5	3	13	1	2	3	2	4	41	40	8	4	4	3	7	3
2011Kilic#112	1225	BRU-S112	B. melitensis bv3	Kilic2011 (http://jcm.asm.org/content/49/9/3276.long)	E. Mediterranean	Human	Turkey:Diyarbakir	2005	40.2306	37.9144	43	210	125			1	5	3	13	3	2	3	2	4	41	40	8	4	4	3	5	6
2011Kilic#113	1226	BRU-S113	B. melitensis bv3	Kilic2011 (http://jcm.asm.org/content/49/9/3276.long)	E. Mediterranean	Human	Turkey:Diyarbakir	2004	40.2306	37.9144	43	210	125			1	5	3	13	3	2	3	2	4	41	40	8	4	4	3	4	4
2011Kilic#114	1227	BRU-S114	B. melitensis bv3	Kilic2011 (http://jcm.asm.org/content/49/9/3276.long)	E. Mediterranean	Human	Turkey:Diyarbakir	2003	40.2306	37.9144	43	210	125			1	5	3	13	3	2	3	2	4	41	40	8	5	4	3	5	4
2011Kilic#115	1228	BRU-S115	B. melitensis bv3	Kilic2011 (http://jcm.asm.org/content/49/9/3276.long)	E. Mediterranean	Human	Turkey:Diyarbakir	2005	40.2306	37.9144	43	210	125			1	5	3	13	3	2	3	2	4	41	40	8	5	4	3	5	4
2011Kilic#116	1229	BRU-S116	B. melitensis bv3	Kilic2011 (http://jcm.asm.org/content/49/9/3276.long)	E. Mediterranean	Human	Turkey:Diyarbakir	2005	40.2306	37.9144	43	210	125			1	5	3	13	3	2	3	2	4	41	40	8	4	5	3	5	4
2011Kilic#117	1230	BRU-S117	B. melitensis bv3	Kilic2011 (http://jcm.asm.org/content/49/9/3276.long)	E. Mediterranean	Human	Turkey:Sirnak	2007	42.4698	37.5187	43	210	125			1	5	3	13	3	2	3	2	4	41	40	8	4	4	3	7	4
2011Kilic#118	1231	BRU-S118	B. melitensis bv3	Kilic2011 (http://jcm.asm.org/content/49/9/3276.long)	E. Mediterranean	Human	Turkey:Sirnak	2007	42.4698	37.5187	43	210	125			1	5	3	13	3	2	3	2	4	41	40	8	6	4	3	4	4
2011Kilic#119	1232	BRU-S119	B. melitensis bv3	Kilic2011 (http://jcm.asm.org/content/49/9/3276.long)	E. Mediterranean	Human	Turkey:Sirnak	2007	42.4698	37.5187	43	210	125			1	5	3	13	3	2	3	2	4	41	40	8	4	4	3	8	4
2011Kilic#120	1233	BRU-S120	B. melitensis bv3	Kilic2011 (http://jcm.asm.org/content/49/9/3276.long)	E. Mediterranean	Human	Turkey:Sirnak	2007	42.4698	37.5187	43	210	125			1	5	3	13	3	2	3	2	4	41	40	8	4	4	3	4	5
2011Kilic#121	1234	BRU-S121	B. melitensis bv3	Kilic2011 (http://jcm.asm.org/content/49/9/3276.long)	E. Mediterranean	Human	Turkey:Sirnak	2007	42.4698	37.5187	43	210	125			1	5	3	13	3	2	3	2	4	41	40	8	5	4	3	4	4
2011Kilic#122	1235	BRU-S122	B. melitensis bv3	Kilic2011 (http://jcm.asm.org/content/49/9/3276.long)	E. Mediterranean	Human	Turkey:Sirnak	2007	42.4698	37.5187	43	210	125			1	5	3	13	3	2	3	2	4	41	40	8	6	4	3	4	4
2011Kilic#123	1236	BRU-S123	B. melitensis bv3	Kilic2011 (http://jcm.asm.org/content/49/9/3276.long)	E. Mediterranean	Human	Turkey:Sirnak	2007	42.4698	37.5187	43	210	125			1	5	3	13	3	2	3	2	4	41	40	8	6	4	3	6	4
2011Kilic#124	1237	BRU-S124	B. melitensis bv3	Kilic2011 (http://jcm.asm.org/content/49/9/3276.long)	E. Mediterranean	Human	Turkey:Sirnak	2007	42.4698	37.5187	43	210	125			1	5	3	13	3	2	3	2	4	41	40	8	5	4	3	8	5
2011Kilic#125	1238	BRU-S125	B. melitensis bv3	Kilic2011 (http://jcm.asm.org/content/49/9/3276.long)	E. Mediterranean	Human	Turkey:Sirnak	2007	42.4698	37.5187	43	210	125			1	5	3	13	3	2	3	2	4	41	40	8	7	5	3	4	4
2011Kilic#126	1239	BRU-S126	B. melitensis bv3	Kilic2011 (http://jcm.asm.org/content/49/9/3276.long)	E. Mediterranean	Human	Turkey:Adiyaman	2004	38.2786	37.7648	43	210	125			1	5	3	13	3	2	3	2	4	41	40	8	5	5	3	5	4
2011Kilic#127	1240	BRU-S127	B. melitensis bv3	Kilic2011 (http://jcm.asm.org/content/49/9/3276.long)	E. Mediterranean	Human	Turkey:Adiyaman	2004	38.2786	37.7648	43	210	125			1	5	3	13	3	2	3	2	4	41	40	8	5	5	3	5	4
2011Kilic#128	1241	BRU-S128	B. melitensis bv3	Kilic2011 (http://jcm.asm.org/content/49/9/3276.long)	E. Mediterranean	Human	Turkey:Adiyaman	2004	38.2786	37.7648	43	210	125			1	5	3	13	3	2	3	2	4	41	40	8	5	4	3	9	4
2011Kilic#129	1242	BRU-S129	B. melitensis bv3	Kilic2011 (http://jcm.asm.org/content/49/9/3276.long)	E. Mediterranean	Human	Turkey:Adiyaman	2004	38.2786	37.7648	43	210	125			1	5	3	13	3	2	3	2	4	41	40	8	6	5	3	5	4
2011Kilic#130	1243	BRU-S130	B. melitensis bv3	Kilic2011 (http://jcm.asm.org/content/49/9/3276.long)	E. Mediterranean	Human	Turkey:Elazig	2009	39.2264	38.681	43	210	125			1	5	3	13	3	2	3	2	4	41	40	8	4	4	3	4	4
2011Kilic#131	1244	BRU-S131	B. melitensis bv3	Kilic2011 (http://jcm.asm.org/content/49/9/3276.long)	E. Mediterranean	Human	Turkey:Malatya	1998	38.3095	38.3552	44	207	109			1	4	3	13	3	2	3	2	4	46	46	8	4	4	3	5	4
2011Kilic#132	1245	BRU-S132	B. melitensis bv3	Kilic2011 (http://jcm.asm.org/content/49/9/3276.long)	E. Mediterranean	Human	Turkey:Malatya	2002	38.3095	38.3552	43	210	125			1	5	3	13	3	2	3	2	4	41	40	8	4	4	3	4	4
2011Kilic#133	1246	BRU-S133	B. melitensis bv3	Kilic2011 (http://jcm.asm.org/content/49/9/3276.long)	E. Mediterranean	Human	Turkey:Malatya	2003	38.3095	38.3552	43	210	125			1	5	3	13	3	2	3	2	4	41	40	8	4	4	3	4	4
2011Kilic#134	1247	BRU-S134	B. melitensis bv3	Kilic2011 (http://jcm.asm.org/content/49/9/3276.long)	E. Mediterranean	Human	Turkey:Malatya	2002	38.3095	38.3552	43	210	125			1	5	3	13	3	2	3	2	4	41	40	8	5	4	3	4	5
2011Kilic#135	1248	BRU-S135	B. melitensis bv3	Kilic2011 (http://jcm.asm.org/content/49/9/3276.long)	E. Mediterranean	Human	Turkey:Malatya	2002	38.3095	38.3552	43	210	125			1	5	3	13	3	2	3	2	4	41	40	8	4	4	3	4	4
2011Kilic#136	1249	BRU-S136	B. melitensis bv3	Kilic2011 (http://jcm.asm.org/content/49/9/3276.long)	E. Mediterranean	Human	Turkey:Malatya	2001	38.3095	38.3552	43	210	125			1	5	3	13	3	2	3	2	4	41	40	8	5	4	3	5	6
2011Kilic#137	1250	BRU-S137	B. melitensis bv3	Kilic2011 (http://jcm.asm.org/content/49/9/3276.long)	E. Mediterranean	Human	Turkey:Malatya	2004	38.3095	38.3552	85	205	119			1	5	3	13	3	4	3	2	4	41	40	8	4	4	3	8	6
2011Kilic#138	1251	BRU-S138	B. melitensis bv3	Kilic2011 (http://jcm.asm.org/content/49/9/3276.long)	E. Mediterranean	Human	Turkey:Malatya	2003	38.3095	38.3552	43	210	125			1	5	3	13	3	2	3	2	4	41	40	8	5	4	3	5	4
2011Kilic#139	1252	BRU-S139	B. melitensis bv3	Kilic2011 (http://jcm.asm.org/content/49/9/3276.long)	E. Mediterranean	Human	Turkey:Malatya	2003	38.3095	38.3552	43	210	125			1	5	3	13	3	2	3	2	4	41	40	8	6	5	3	5	4
2011Kilic#140	1253	BRU-S140	B. melitensis bv3	Kilic2011 (http://jcm.asm.org/content/49/9/3276.long)	E. Mediterranean	Human	Turkey:Malatya	2003	38.3095	38.3552	43	210	125			1	5	3	13	3	2	3	2	4	41	40	8	5	4	3	7	4
2011Kilic#141	1254	BRU-S141	B. melitensis bv3	Kilic2011 (http://jcm.asm.org/content/49/9/3276.long)	E. Mediterranean	Human	Turkey:Malatya	2004	38.3095	38.3552	43	210	125			1	5	3	13	3	2	3	2	4	41	40	8	7	4	3	4	5
2011Kilic#142	1255	BRU-S142	B. melitensis bv3	Kilic2011 (http://jcm.asm.org/content/49/9/3276.long)	E. Mediterranean	Human	Turkey:Malatya	2003	38.3095	38.3552	43	210	125			1	5	3	13	3	2	3	2	4	41	40	8	5	4	3	9	4
2011Kilic#143	1256	BRU-S143	B. melitensis bv3	Kilic2011 (http://jcm.asm.org/content/49/9/3276.long)	E. Mediterranean	Human	Turkey:Malatya	2004	38.3095	38.3552	42	218	116			1	5	3	13	2	2	3	2	4	41	40	8	4	4	3	8	5
2011Kilic#144	1257	BRU-S144	B. melitensis bv3	Kilic2011 (http://jcm.asm.org/content/49/9/3276.long)	E. Mediterranean	Human	Turkey:Malatya	2004	38.3095	38.3552	43	210	125			1	5	3	13	3	2	3	2	4	41	40	8	6	4	9	7	3
2011Kilic#145	1258	BRU-S145	B. melitensis bv3	Kilic2011 (http://jcm.asm.org/content/49/9/3276.long)	E. Mediterranean	Human	Turkey:Malatya	2004	38.3095	38.3552	43	210	125			1	5	3	13	3	2	3	2	4	41	40	8	4	4	3	5	5
2011Kilic#146	1259	BRU-S146	B. melitensis bv3	Kilic2011 (http://jcm.asm.org/content/49/9/3276.long)	E. Mediterranean	Human	Turkey:Malatya	2004	38.3095	38.3552	43	210	125			1	5	3	13	3	2	3	2	4	41	40	8	4	4	3	5	5
2011Kilic#147	1260	BRU-S147	B. melitensis bv3	Kilic2011 (http://jcm.asm.org/content/49/9/3276.long)	E. Mediterranean	Human	Turkey:Malatya	2004	38.3095	38.3552	43	210	125			1	5	3	13	3	2	3	2	4	41	40	8	6	5	3	6	4
2011Kilic#148	1261	BRU-S148	B. melitensis bv3	Kilic2011 (http://jcm.asm.org/content/49/9/3276.long)	E. Mediterranean	Human	Turkey:Malatya	2004	38.3095	38.3552	43	210	125			1	5	3	13	3	2	3	2	4	41	40	8	4	4	3	4	4
2011Kilic#149	1262	BRU-S149	B. melitensis bv3	Kilic2011 (http://jcm.asm.org/content/49/9/3276.long)	E. Mediterranean	Human	Turkey:Malatya	2005	38.3095	38.3552	43	210	125			1	5	3	13	3	2	3	2	4	41	40	8	6	4	3	5	4
2011Kilic#150	1263	BRU-S150	B. melitensis bv3	Kilic2011 (http://jcm.asm.org/content/49/9/3276.long)	E. Mediterranean	Human	Turkey:Malatya	2005	38.3095	38.3552	43	210	121			1	5	3	13	3	2	3	2	4	36	36	8	5	4	3	5	5
2011Kilic#151	1264	BRU-S151	B. melitensis bv3	Kilic2011 (http://jcm.asm.org/content/49/9/3276.long)	E. Mediterranean	Human	Turkey:Malatya	2005	38.3095	38.3552	43	210	125			1	5	3	13	3	2	3	2	4	41	40	8	6	5	9	8	3
2011Kilic#152	1265	BRU-S152	B. melitensis bv3	Kilic2011 (http://jcm.asm.org/content/49/9/3276.long)	E. Mediterranean	Human	Turkey:Malatya	2005	38.3095	38.3552	43	210	125			1	5	3	13	3	2	3	2	4	41	40	8	5	3	3	5	4
2011Kilic#153	1266	BRU-S153	B. melitensis bv3	Kilic2011 (http://jcm.asm.org/content/49/9/3276.long)	E. Mediterranean	Human	Turkey:Malatya	2004	38.3095	38.3552	43	210	125			1	5	3	13	3	2	3	2	4	41	40	8	6	5	3	6	4
2011Kilic#154	1267	BRU-S154	B. melitensis bv3	Kilic2011 (http://jcm.asm.org/content/49/9/3276.long)	E. Mediterranean	Human	Turkey:Malatya	2003	38.3095	38.3552	43	210	121			1	5	3	13	3	2	3	2	4	36	36	8	6	4	3	6	6
2011Kilic#155	1268	BRU-S155	B. melitensis bv3	Kilic2011 (http://jcm.asm.org/content/49/9/3276.long)	E. Mediterranean	Human	Turkey:Malatya	2004	38.3095	38.3552	43	210	125			1	5	3	13	3	2	3	2	4	41	40	8	6	4	3	11	5
2011Kilic#156	1269	BRU-S156	B. melitensis bv3	Kilic2011 (http://jcm.asm.org/content/49/9/3276.long)	E. Mediterranean	Human	Turkey:Malatya	2004	38.3095	38.3552	43	210	125			1	5	3	13	3	2	3	2	4	41	40	8	5	4	3	4	4
2011Kilic#157	1270	BRU-S157	B. melitensis bv3	Kilic2011 (http://jcm.asm.org/content/49/9/3276.long)	E. Mediterranean	Human	Turkey:Malatya	2005	38.3095	38.3552	42	218	116			1	5	3	13	2	2	3	2	4	41	40	8	4	7	3	8	5
2011Kilic#158	1271	BRU-S158	B. melitensis bv3	Kilic2011 (http://jcm.asm.org/content/49/9/3276.long)	E. Mediterranean	Human	Turkey:Malatya	2005	38.3095	38.3552	42	218	116			1	5	3	13	2	2	3	2	4	41	40	8	4	7	3	8	5
2011Kilic#159	1272	BRU-S159	B. melitensis bv3	Kilic2011 (http://jcm.asm.org/content/49/9/3276.long)	E. Mediterranean	Human	Turkey:Malatya	2005	38.3095	38.3552	42	218	116			1	5	3	13	2	2	3	2	4	41	40	8	4	7	3	8	5
2011Kilic#160	1273	BRU-S160	B. melitensis bv3	Kilic2011 (http://jcm.asm.org/content/49/9/3276.long)	E. Mediterranean	Human	Turkey:Malatya	2004	38.3095	38.3552	43	210	125			1	5	3	13	3	2	3	2	4	41	40	8	6	6	3	5	4
2011Kilic#161	1274	BRU-S161	B. melitensis bv3	Kilic2011 (http://jcm.asm.org/content/49/9/3276.long)	E. Mediterranean	Human	Turkey:Malatya	2001	38.3095	38.3552	43	210	125			1	5	3	13	3	2	3	2	4	41	40	8	6	3	3	5	4
2011Kilic#162	1275	BRU-S162	B. melitensis bv3	Kilic2011 (http://jcm.asm.org/content/49/9/3276.long)	E. Mediterranean	Human	Turkey:Malatya	2001	38.3095	38.3552	43	210	125			1	5	3	13	3	2	3	2	4	41	40	8	4	5	3	5	4
2011Muendo#01	1276	1-KEBm1	B. melitensis bv1	Muendo2011 (http://www.ncbi.nlm.nih.gov/pubmed/21660647)	Americas	Cattle	Kenya:Central	2009	36.9406	-0.90653	55	159	195			3	4	3	13	4	2	3	3	8	36	36	6	2	4	6	3	6
2011Muendo#02	1277	2-KEBm1	B. melitensis bv1	Muendo2011 (http://www.ncbi.nlm.nih.gov/pubmed/21660647)	Americas	Cattle	Kenya:Central	2009	36.9406	-0.90653	55	159	195			3	4	3	13	4	2	3	3	8	36	36	6	2	4	6	3	6
2011Muendo#03	1278	3-KEBm1	B. melitensis bv1	Muendo2011 (http://www.ncbi.nlm.nih.gov/pubmed/21660647)	Americas	Cattle	Kenya:Central	2009	36.9406	-0.90653	55	159	195			3	4	3	13	4	2	3	3	8	36	36	6	2	4	6	3	6
2011Muendo#04	1279	4-KEBm1	B. melitensis bv1	Muendo2011 (http://www.ncbi.nlm.nih.gov/pubmed/21660647)	Americas	Cattle	Kenya:Central	2009	36.9406	-0.90653	55	159	195			3	4	3	13	4	2	3	3	8	36	36	6	2	4	6	3	6
2011Muendo#05	1280	5-KEBm1	B. melitensis bv1	Muendo2011 (http://www.ncbi.nlm.nih.gov/pubmed/21660647)	Americas	Cattle	Kenya:Central	2009	36.9406	-0.90653	55	159	195			3	4	3	13	4	2	3	3	8	36	36	6	2	4	6	3	6
2011Muendo#06	1281	6-KEBa1	B. abortus bv3	Muendo2011 (http://www.ncbi.nlm.nih.gov/pubmed/21660647)	abortus B	Cattle	Kenya:Eastern	2009	33.4384	1.26922	34	237	317			3	5	4	11	2	2	3	3	7	41	40	8	6	6	3	11	6
2011Muendo#07	1282	7-KEBa1	B. abortus bv3	Muendo2011 (http://www.ncbi.nlm.nih.gov/pubmed/21660647)	abortus B	Cattle	Kenya:Eastern	2009	33.4384	1.26922	34	237	317			3	5	4	11	2	2	3	3	7	41	40	8	6	6	3	11	6
2011Muendo#08	1283	8-KEBa1	B. abortus bv3	Muendo2011 (http://www.ncbi.nlm.nih.gov/pubmed/21660647)	abortus B	Cattle	Kenya:Eastern	2009	33.4384	1.26922	34	237	317			3	5	4	11	2	2	3	3	7	41	40	8	6	6	3	11	6
2011Muendo#09	1284	9-KEBa1	B. abortus bv3	Muendo2011 (http://www.ncbi.nlm.nih.gov/pubmed/21660647)	abortus B	Cattle	Kenya:Eastern	2009	33.4384	1.26922	34	237	317			3	5	4	11	2	2	3	3	7	41	40	8	6	6	3	11	6
2011Muendo#10	1285	10-KEBa1	B. abortus bv3	Muendo2011 (http://www.ncbi.nlm.nih.gov/pubmed/21660647)	abortus B	Cattle	Kenya:Eastern	2009	33.4384	1.26922	34	237	317			3	5	4	11	2	2	3	3	7	41	40	8	6	6	3	11	6
2011Muendo#11	1286	11-KEBa2	B. abortus bv3	Muendo2011 (http://www.ncbi.nlm.nih.gov/pubmed/21660647)	abortus B	Cattle	Kenya:Central	2009	36.9406	-0.90653	34	237	317			3	5	4	11	2	2	3	3	7	41	40	8	6	5	3	12	5
2011Muendo#12	1287	12-KEBa1	B. abortus bv3	Muendo2011 (http://www.ncbi.nlm.nih.gov/pubmed/21660647)	abortus B	Cattle	Kenya:Central	2009	36.9406	-0.90653	34	237	317			3	5	4	11	2	2	3	3	7	41	40	8	6	6	3	11	6
2011Muendo#13	1288	13-KEBa1	B. abortus bv3	Muendo2011 (http://www.ncbi.nlm.nih.gov/pubmed/21660647)	abortus B	Cattle	Kenya:Central	2009	36.9406	-0.90653	34	237	317			3	5	4	11	2	2	3	3	7	41	40	8	6	6	3	11	6
2011Muendo#14	1289	14-KEBa2	B. abortus bv3	Muendo2011 (http://www.ncbi.nlm.nih.gov/pubmed/21660647)	abortus B	Cattle	Kenya:Central	2009	36.9406	-0.90653	34	237	317			3	5	4	11	2	2	3	3	7	41	40	8	6	5	3	12	5
2011Muendo#15	1290	15-KEBa2	B. abortus bv3	Muendo2011 (http://www.ncbi.nlm.nih.gov/pubmed/21660647)	abortus B	Cattle	Kenya:Central	2009	36.9406	-0.90653	34	237	317			3	5	4	11	2	2	3	3	7	41	40	8	6	5	3	12	5
2012AlDahouk#001	1291	BCCN#FH2208FH1	B. microti	Al Dahouk2012 (http://www.ncbi.nlm.nih.gov/pubmed/22210211)	B.microti	Red fox	Austria		14.5501	47.5162	67	23	193			4	5	12	13	5	2	5	6	8	7	8	6	9	8	7	12	6
2012AlDahouk#002	1292	BCCN#FK210908	B. microti	Al Dahouk2012 (http://www.ncbi.nlm.nih.gov/pubmed/22210211)	B.microti	Red fox	Austria		14.5501	47.5162	67	25	192			4	5	12	13	5	2	5	6	10	7	8	9	8	6	7	11	5
2012AlDahouk#003	1293	BCCN#FW70608	B. microti	Al Dahouk2012 (http://www.ncbi.nlm.nih.gov/pubmed/22210211)	B.microti	Red fox	Austria		14.5501	47.5162	81	21	194			4	5	12	13	5	2	5	10	6	7	8	9	10	6	9	11	5
2012AlDahouk#004	1294	BCCN#F303Mi	B. microti	Al Dahouk2012 (http://www.ncbi.nlm.nih.gov/pubmed/22210211)	B.microti	Red fox	Austria		14.5501	47.5162	67	27	5			4	5	12	13	5	2	5	6	9	7	8	9	5	5	11	10	6
2012AlDahouk#005	1295	BCCN#BMS10rough	B. microti	Al Dahouk2012 (http://www.ncbi.nlm.nih.gov/pubmed/22210211)	B.microti	soil	Czech Republic:South Moravia	2008	16.7677	48.9545	67	27	5			4	5	12	13	5	2	5	6	9	7	8	9	6	7	10	12	5
2012Ferreira#001	1296	REF 16M	B. melitensis bv1	Ferreira2012 (http://www.ncbi.nlm.nih.gov/pubmed/22905141)	Americas						47	164	136	7		3	4	2	13	4	2	3	3	5	36	36	6	2	5	7	3	6
2012Ferreira#002	1297	REF 63/9	B. melitensis bv2	Ferreira2012 (http://www.ncbi.nlm.nih.gov/pubmed/22905141)	E. Mediterranean	Caprine	India	1963	78.9629	20.5937	45	219	115	8		1	5	3	12	2	2	3	2	4	41	40	8	7	4	3	5	4
2012Ferreira#003	1298	REF Ether	B. melitensis bv3	Ferreira2012 (http://www.ncbi.nlm.nih.gov/pubmed/22905141)	W. Mediterranean						51	123	96	9		3	5	3	13	1	1	3	3	7	43	42	8	7	5	12	9	3
2012Ferreira#004	1299	LNIV-913Bm3-10	B. melitensis bv3	Ferreira2012 (http://www.ncbi.nlm.nih.gov/pubmed/22905141)	E. Mediterranean		Portugal:Lisboa	2010	-9.13934	38.7223	42	218	116			1	5	3	13	2	2	3	2	4	41	40	8	4	7	3	4	5
2012Ferreira#005	1300	LNIV-912Bm3-09	B. melitensis bv3	Ferreira2012 (http://www.ncbi.nlm.nih.gov/pubmed/22905141)	E. Mediterranean		Portugal:Lisboa	2009	-9.13934	38.7223	42	218	116			1	5	3	13	2	2	3	2	4	41	40	8	6	7	3	4	5
2012Ferreira#006	1301	LNIV-66Bm3-01	B. melitensis bv3	Ferreira2012 (http://www.ncbi.nlm.nih.gov/pubmed/22905141)	E. Mediterranean		Portugal:Entre Douro e Minho	2001	-8.6749	41.3254	42	218	116			1	5	3	13	2	2	3	2	4	41	40	8	7	6	3	4	5
2012Ferreira#007	1302	LNIV-90Bm3-03	B. melitensis bv3	Ferreira2012 (http://www.ncbi.nlm.nih.gov/pubmed/22905141)	E. Mediterranean		Portugal:Entre Douro e Minho	2003	-8.6749	41.3254	42	218	116			1	5	3	13	2	2	3	2	4	41	40	8	5	7	3	7	5
2012Ferreira#008	1303	LNIV-479Bm3-05	B. melitensis bv3	Ferreira2012 (http://www.ncbi.nlm.nih.gov/pubmed/22905141)	E. Mediterranean		Portugal:Beira Litoral	2005	-9.395	38.7099	42	218	116			1	5	3	13	2	2	3	2	4	41	40	8	5	9	3	8	5
2012Ferreira#009	1304	LNIV-480Bm3-05	B. melitensis bv3	Ferreira2012 (http://www.ncbi.nlm.nih.gov/pubmed/22905141)	E. Mediterranean		Portugal:Beira Litoral	2005	-9.395	38.7099	42	218	116			1	5	3	13	2	2	3	2	4	41	40	8	5	9	3	8	5
2012Ferreira#010	1305	LNIV-481Bm3-05	B. melitensis bv3	Ferreira2012 (http://www.ncbi.nlm.nih.gov/pubmed/22905141)	E. Mediterranean		Portugal:Beira Litoral	2005	-9.395	38.7099	42	218	116			1	5	3	13	2	2	3	2	4	41	40	8	5	9	3	8	5
2012Ferreira#011	1306	LNIV-482Bm3-05	B. melitensis bv3	Ferreira2012 (http://www.ncbi.nlm.nih.gov/pubmed/22905141)	E. Mediterranean		Portugal:Beira Litoral	2005	-9.395	38.7099	42	218	116			1	5	3	13	2	2	3	2	4	41	40	8	5	9	3	8	5
2012Ferreira#012	1307	LNIV-483Bm3-05	B. melitensis bv3	Ferreira2012 (http://www.ncbi.nlm.nih.gov/pubmed/22905141)	E. Mediterranean		Portugal:Beira Litoral	2005	-9.395	38.7099	42	218	116			1	5	3	13	2	2	3	2	4	41	40	8	5	9	3	8	5
2012Ferreira#013	1308	LNIV-484Bm3-05	B. melitensis bv3	Ferreira2012 (http://www.ncbi.nlm.nih.gov/pubmed/22905141)	E. Mediterranean		Portugal:Beira Litoral	2005	-9.395	38.7099	42	218	116			1	5	3	13	2	2	3	2	4	41	40	8	5	9	3	8	5
2012Ferreira#014	1309	LNIV-485Bm3-05	B. melitensis bv3	Ferreira2012 (http://www.ncbi.nlm.nih.gov/pubmed/22905141)	E. Mediterranean		Portugal:Beira Litoral	2005	-9.395	38.7099	42	218	116			1	5	3	13	2	2	3	2	4	41	40	8	5	9	3	8	5
2012Ferreira#015	1310	LNIV-486Bm3-05	B. melitensis bv3	Ferreira2012 (http://www.ncbi.nlm.nih.gov/pubmed/22905141)	E. Mediterranean		Portugal:Beira Litoral	2005	-9.395	38.7099	42	218	116			1	5	3	13	2	2	3	2	4	41	40	8	5	9	3	8	5
2012Ferreira#016	1311	LNIV-490Bm3-05	B. melitensis bv3	Ferreira2012 (http://www.ncbi.nlm.nih.gov/pubmed/22905141)	E. Mediterranean		Portugal:Beira Litoral	2005	-9.395	38.7099	42	218	116			1	5	3	13	2	2	3	2	4	41	40	8	5	9	3	8	5
2012Ferreira#017	1312	LNIV-505Bm3-05	B. melitensis bv3	Ferreira2012 (http://www.ncbi.nlm.nih.gov/pubmed/22905141)	E. Mediterranean		Portugal:Beira Litoral	2005	-9.395	38.7099	42	218	116			1	5	3	13	2	2	3	2	4	41	40	8	5	9	3	8	5
2012Ferreira#018	1313	LNIV-520Bm3-06	B. melitensis bv3	Ferreira2012 (http://www.ncbi.nlm.nih.gov/pubmed/22905141)	E. Mediterranean		Portugal:Alentejo	2006	-7.80071	40.3134	42	218	116			1	5	3	13	2	2	3	2	4	41	40	8	4	7	3	5	5
2012Ferreira#019	1314	LNIV-563Bm3-06	B. melitensis bv3	Ferreira2012 (http://www.ncbi.nlm.nih.gov/pubmed/22905141)	E. Mediterranean		Portugal:Beira Litoral	2006	-9.395	38.7099	42	218	116			1	5	3	13	2	2	3	2	4	41	40	8	6	7	3	4	6
2012Ferreira#020	1315	AFSSA-02/4222	B. melitensis bv3	Ferreira2012 (http://www.ncbi.nlm.nih.gov/pubmed/22905141)	E. Mediterranean		Portugal	2002	-8.22445	39.3999	42	218	116			1	5	3	13	2	2	3	2	4	41	40	8	5	7	3	5	5
2012Ferreira#021	1316	AFSSA-02/5258	B. melitensis bv3	Ferreira2012 (http://www.ncbi.nlm.nih.gov/pubmed/22905141)	E. Mediterranean		Portugal	2002	-8.22445	39.3999	42	218	116			1	5	3	13	2	2	3	2	4	41	40	8	7	6	3	4	5
2012Ferreira#022	1317	AFSSA-02/6425	B. melitensis	Ferreira2012 (http://www.ncbi.nlm.nih.gov/pubmed/22905141)	E. Mediterranean		Portugal	2002	-8.22445	39.3999	42	218	116			1	5	3	13	2	2	3	2	4	41	40	8	7	7	3	4	5
2012Ferreira#023	1318	AFSSA-02/7384	B. melitensis bv3	Ferreira2012 (http://www.ncbi.nlm.nih.gov/pubmed/22905141)	E. Mediterranean		Portugal	2002	-8.22445	39.3999	42	218	116			1	5	3	13	2	2	3	2	4	41	40	8	5	7	3	5	5
2012Ferreira#024	1319	AFSSA-03/0342	B. melitensis bv3	Ferreira2012 (http://www.ncbi.nlm.nih.gov/pubmed/22905141)	E. Mediterranean		Portugal	2003	-8.22445	39.3999	42	218	116			1	5	3	13	2	2	3	2	4	41	40	8	7	7	3	8	5
2012Ferreira#025	1320	AFSSA-03/0346	B. melitensis bv3	Ferreira2012 (http://www.ncbi.nlm.nih.gov/pubmed/22905141)	E. Mediterranean		Portugal	2003	-8.22445	39.3999	42	218	116			1	5	3	13	2	2	3	2	4	41	40	8	7	7	3	4	5
2012Ferreira#026	1321	AFSSA-03/2230	B. melitensis bv3	Ferreira2012 (http://www.ncbi.nlm.nih.gov/pubmed/22905141)	E. Mediterranean		Portugal	2003	-8.22445	39.3999	42	218	116			1	5	3	13	2	2	3	2	4	41	40	8	7	8	3	6	7
2012Ferreira#027	1322	AFSSA-03/3515	B. melitensis bv3	Ferreira2012 (http://www.ncbi.nlm.nih.gov/pubmed/22905141)	E. Mediterranean		Portugal	2003	-8.22445	39.3999	42	218	116			1	5	3	13	2	2	3	2	4	41	40	8	5	7	3	7	5
2012Ferreira#028	1323	AFSSA-03/4805/7430	B. melitensis bv3	Ferreira2012 (http://www.ncbi.nlm.nih.gov/pubmed/22905141)	E. Mediterranean		Portugal	2003	-8.22445	39.3999	42	218	116			1	5	3	13	2	2	3	2	4	41	40	8	6	8	3	4	5
2012Ferreira#029	1324	AFSSA-05/3818	B. melitensis bv3	Ferreira2012 (http://www.ncbi.nlm.nih.gov/pubmed/22905141)	E. Mediterranean		Portugal	2005	-8.22445	39.3999	42	218	116			1	5	3	13	2	2	3	2	4	41	40	8	5	9	3	6	5
2012Ferreira#030	1325	AFSSA-05/3515	B. melitensis bv3	Ferreira2012 (http://www.ncbi.nlm.nih.gov/pubmed/22905141)	E. Mediterranean		Portugal	2005	-8.22445	39.3999	42	218	116			1	5	3	13	2	2	3	2	4	41	40	8	5	6	3	5	4
2012Ferreira#031	1326	AFSSA-05/3565	B. melitensis bv3	Ferreira2012 (http://www.ncbi.nlm.nih.gov/pubmed/22905141)	E. Mediterranean		Portugal	2005	-8.22445	39.3999	42	218	116			1	5	3	13	2	2	3	2	4	41	40	8	5	9	3	8	5
2012Ferreira#032	1327	AFSSA-05/4465	B. melitensis bv3	Ferreira2012 (http://www.ncbi.nlm.nih.gov/pubmed/22905141)	E. Mediterranean		Portugal	2005	-8.22445	39.3999	42	218	116			1	5	3	13	2	2	3	2	4	41	40	8	5	9	3	8	5
2012Ferreira#033	1328	AFSSA-05/3111	B. melitensis bv3	Ferreira2012 (http://www.ncbi.nlm.nih.gov/pubmed/22905141)	E. Mediterranean		Portugal	2005	-8.22445	39.3999	42	218	116			1	5	3	13	2	2	3	2	4	41	40	8	5	9	3	8	5
2012Ferreira#034	1329	AFSSA-05/3592	B. melitensis bv3	Ferreira2012 (http://www.ncbi.nlm.nih.gov/pubmed/22905141)	E. Mediterranean		Portugal	2005	-8.22445	39.3999	42	218	116			1	5	3	13	2	2	3	2	4	41	40	8	5	9	3	8	5
2012Ferreira#035	1330	AFSSA-05/3731	B. melitensis bv3	Ferreira2012 (http://www.ncbi.nlm.nih.gov/pubmed/22905141)	E. Mediterranean		Portugal	2005	-8.22445	39.3999	42	218	116			1	5	3	13	2	2	3	2	4	41	40	8	5	9	3	8	5
2012Ferreira#036	1331	AFSSA-05/3819	B. melitensis bv3	Ferreira2012 (http://www.ncbi.nlm.nih.gov/pubmed/22905141)	E. Mediterranean		Portugal	2005	-8.22445	39.3999	42	218	116			1	5	3	13	2	2	3	2	4	41	40	8	5	9	3	8	5
2012Ferreira#037	1332	AFSSA-06/0444	B. melitensis bv3	Ferreira2012 (http://www.ncbi.nlm.nih.gov/pubmed/22905141)	E. Mediterranean		Portugal	2005	-8.22445	39.3999	42	218	116			1	5	3	13	2	2	3	2	4	41	40	8	5	7	3	5	4
2012Ferreira#038	1333	AFSSA-06/1576	B. melitensis bv3	Ferreira2012 (http://www.ncbi.nlm.nih.gov/pubmed/22905141)	E. Mediterranean		Portugal	2006	-8.22445	39.3999	42	218	116			1	5	3	13	2	2	3	2	4	41	40	8	5	9	3	6	5
2012Ferreira#039	1334	LNIV-630Bm3-06	B. melitensis bv3	Ferreira2012 (http://www.ncbi.nlm.nih.gov/pubmed/22905141)	E. Mediterranean		Portugal:Beira Litoral	2006	-9.395	38.7099	42	218	116			1	5	3	13	2	2	3	2	4	41	40	8	5	9	3	6	5
2012Ferreira#040	1335	AFSSA-02/6501	B. melitensis bv1	Ferreira2012 (http://www.ncbi.nlm.nih.gov/pubmed/22905141)	Americas		Portugal	2002	-8.22445	39.3999	55	142	147			3	4	3	13	4	2	3	3	6	36	36	6	2	4	6	5	4
2012Ferreira#041	1336	AFSSA-05/0716	B. melitensis bv1	Ferreira2012 (http://www.ncbi.nlm.nih.gov/pubmed/22905141)	Americas		Portugal	2005	-8.22445	39.3999	48	149	130			3	4	3	13	5	2	3	3	6	36	36	5	2	9	8	3	5
2012Ferreira#042	1337	LNIV-860Bm3-09	B. melitensis bv1	Ferreira2012 (http://www.ncbi.nlm.nih.gov/pubmed/22905141)	Americas		Portugal:Lisboa	2009	-9.13934	38.7223	48	149	130			3	4	3	13	5	2	3	3	6	36	36	5	2	5	8	6	8
2012Ferreira#043	1338	LNIV-861Bm3-09	B. melitensis bv1	Ferreira2012 (http://www.ncbi.nlm.nih.gov/pubmed/22905141)	Americas		Portugal:Lisboa	2009	-9.13934	38.7223	48	149	130			3	4	3	13	5	2	3	3	6	36	36	5	2	5	8	6	8
2012Ferreira#044	1339	LNIV-862Bm3-09	B. melitensis bv1	Ferreira2012 (http://www.ncbi.nlm.nih.gov/pubmed/22905141)	Americas		Portugal:Lisboa	2009	-9.13934	38.7223	48	149	130			3	4	3	13	5	2	3	3	6	36	36	5	2	5	8	6	8
2012Ferreira#045	1340	AFSSA-02/6907	B. melitensis bv1	Ferreira2012 (http://www.ncbi.nlm.nih.gov/pubmed/22905141)	Americas		Portugal	2002	-8.22445	39.3999	96	141	186			3	4	3	14	4	2	3	3	6	36	36	5	2	4	7	5	4
2012Ferreira#046	1341	AFSSA-04/2179	B. melitensis bv1	Ferreira2012 (http://www.ncbi.nlm.nih.gov/pubmed/22905141)	Americas		Portugal	2004	-8.22445	39.3999	96	141	186			3	4	3	14	4	2	3	3	6	36	36	5	2	4	6	5	4
2012Ferreira#047	1342	LNIV-489Bm3-05	B. melitensis bv3	Ferreira2012 (http://www.ncbi.nlm.nih.gov/pubmed/22905141)	E. Mediterranean		Portugal:Tras-os-Montes	2005	-8.94094	39.6182	42	218	116			1	5	3	13	2	2	3	2	4	41	40	8	7	7	3	4	5
2012Ferreira#048	1343	LNIV-499Bm3-05	B. melitensis bv3	Ferreira2012 (http://www.ncbi.nlm.nih.gov/pubmed/22905141)	E. Mediterranean		Portugal:Tras-os-Montes	2005	-8.94094	39.6182	42	218	179			1	5	3	13	2	2	3	2	4	45	44	8	6	8	3	4	6
2012Ferreira#049	1344	LNIV-511Bm3-05	B. melitensis bv3	Ferreira2012 (http://www.ncbi.nlm.nih.gov/pubmed/22905141)	E. Mediterranean		Portugal:Tras-os-Montes	2005	-8.94094	39.6182	42	218	116			1	5	3	13	2	2	3	2	4	41	40	8	5	6	3	3	5
2012Ferreira#050	1345	LNIV-512Bm3-05	B. melitensis bv3	Ferreira2012 (http://www.ncbi.nlm.nih.gov/pubmed/22905141)	E. Mediterranean		Portugal:Tras-os-Montes	2005	-8.94094	39.6182	42	218	116			1	5	3	13	2	2	3	2	4	41	40	8	5	6	3	3	5
2012Ferreira#051	1346	LNIV-513Bm3-05	B. melitensis bv3	Ferreira2012 (http://www.ncbi.nlm.nih.gov/pubmed/22905141)	E. Mediterranean		Portugal:Tras-os-Montes	2005	-8.94094	39.6182	42	218	116			1	5	3	13	2	2	3	2	4	41	40	8	5	6	3	3	5
2012Ferreira#052	1347	LNIV-514Bm3-06	B. melitensis bv3	Ferreira2012 (http://www.ncbi.nlm.nih.gov/pubmed/22905141)	E. Mediterranean		Portugal:Tras-os-Montes	2006	-8.94094	39.6182	42	218	116			1	5	3	13	2	2	3	2	4	41	40	8	5	6	3	3	5
2012Ferreira#053	1348	LNIV-515Bm3-06	B. melitensis bv3	Ferreira2012 (http://www.ncbi.nlm.nih.gov/pubmed/22905141)	E. Mediterranean		Portugal:Tras-os-Montes	2006	-8.94094	39.6182	42	218	116			1	5	3	13	2	2	3	2	4	41	40	8	4	6	3	4	4
2012Ferreira#054	1349	LNIV-516Bm3-06	B. melitensis bv3	Ferreira2012 (http://www.ncbi.nlm.nih.gov/pubmed/22905141)	E. Mediterranean		Portugal:Tras-os-Montes	2006	-8.94094	39.6182	42	218	116			1	5	3	13	2	2	3	2	4	41	40	8	4	6	3	4	4
2012Ferreira#055	1350	LNIV-518Bm3-06	B. melitensis bv3	Ferreira2012 (http://www.ncbi.nlm.nih.gov/pubmed/22905141)	E. Mediterranean		Portugal:Tras-os-Montes	2006	-8.94094	39.6182	42	218	116			1	5	3	13	2	2	3	2	4	41	40	8	4	6	3	4	4
2012Ferreira#056	1351	LNIV-519Bm3-06	B. melitensis bv3	Ferreira2012 (http://www.ncbi.nlm.nih.gov/pubmed/22905141)	E. Mediterranean		Portugal:Tras-os-Montes	2006	-8.94094	39.6182	42	218	116			1	5	3	13	2	2	3	2	4	41	40	8	4	6	3	4	5
2012Ferreira#057	1352	LNIV-522Bm3-06	B. melitensis bv3	Ferreira2012 (http://www.ncbi.nlm.nih.gov/pubmed/22905141)	E. Mediterranean		Portugal:Tras-os-Montes	2006	-8.94094	39.6182	42	218	116			1	5	3	13	2	2	3	2	4	41	40	8	5	7	3	6	5
2012Ferreira#058	1353	LNIV-523REV1-06	B. melitensis bv1	Ferreira2012 (http://www.ncbi.nlm.nih.gov/pubmed/22905141)	Americas		Portugal:Tras-os-Montes	2006	-8.94094	39.6182	47	163	138			3	4	2	13	4	2	3	3	8	36	36	6	2	4	6	3	6
2012Ferreira#059	1354	LNIV-527REV1-06	B. melitensis bv1	Ferreira2012 (http://www.ncbi.nlm.nih.gov/pubmed/22905141)	Americas		Portugal:Tras-os-Montes	2006	-8.94094	39.6182	47	163	138			3	4	2	13	4	2	3	3	8	36	36	6	2	4	6	3	6
2012Ferreira#060	1355	LNIV-531Bm3-06	B. melitensis bv3	Ferreira2012 (http://www.ncbi.nlm.nih.gov/pubmed/22905141)	E. Mediterranean		Portugal:Tras-os-Montes	2006	-8.94094	39.6182	42	218	116			1	5	3	13	2	2	3	2	4	41	40	8	3	7	3	4	5
2012Ferreira#061	1356	LNIV-51Bm3-01	B. melitensis bv3	Ferreira2012 (http://www.ncbi.nlm.nih.gov/pubmed/22905141)	E. Mediterranean		Portugal:Beira Litoral	2001	-9.395	38.7099	42	218	116			1	5	3	13	2	2	3	2	4	41	40	8	9	7	3	4	5
2012Ferreira#062	1357	LNIV-126Bm3-03	B. melitensis bv3	Ferreira2012 (http://www.ncbi.nlm.nih.gov/pubmed/22905141)	E. Mediterranean		Portugal:Beira Litoral	2003	-9.395	38.7099	42	218	116			1	5	3	13	2	2	3	2	4	41	40	8	6	7	3	4	5
2012Ferreira#063	1358	LNIV-128Bm3-03	B. melitensis bv3	Ferreira2012 (http://www.ncbi.nlm.nih.gov/pubmed/22905141)	E. Mediterranean		Portugal:Beira Litoral	2003	-9.395	38.7099	42	190	180			1	5	3	13	2	2	3	2	5	41	40	8	6	7	3	4	5
2012Ferreira#064	1359	LNIV-281Bm3-04	B. melitensis bv3	Ferreira2012 (http://www.ncbi.nlm.nih.gov/pubmed/22905141)	E. Mediterranean		Portugal:Beira Litoral	2004	-9.395	38.7099	42	218	116			1	5	3	13	2	2	3	2	4	41	40	8	7	5	3	4	6
2012Ferreira#065	1360	LNIV-312Bm3-04	B. melitensis bv3	Ferreira2012 (http://www.ncbi.nlm.nih.gov/pubmed/22905141)	Americas		Portugal:Beira Litoral	2004	-9.395	38.7099	48	146	142			3	4	3	13	5	2	3	3	7	36	36	5	2	5	8	3	5
2012Ferreira#066	1361	LNIV-649Bm3-07	B. melitensis bv3	Ferreira2012 (http://www.ncbi.nlm.nih.gov/pubmed/22905141)	E. Mediterranean		Portugal:Beira Litoral	2007	-9.395	38.7099	42	218	116			1	5	3	13	2	2	3	2	4	41	40	8	6	8	3	4	5
2012Ferreira#067	1362	LNIV-718Bm3-07	B. melitensis bv3	Ferreira2012 (http://www.ncbi.nlm.nih.gov/pubmed/22905141)	E. Mediterranean		Portugal:Beira Litoral	2007	-9.395	38.7099	42	218	116			1	5	3	13	2	2	3	2	4	41	40	8	6	6	3	4	5
2012Ferreira#068	1363	LNIV-719Bm3-07	B. melitensis bv3	Ferreira2012 (http://www.ncbi.nlm.nih.gov/pubmed/22905141)	E. Mediterranean		Portugal:Beira Litoral	2007	-9.395	38.7099	42	218	116			1	5	3	13	2	2	3	2	4	41	40	8	4	6	3	4	5
2012Ferreira#069	1364	LNIV-721Bm3-07	B. melitensis bv3	Ferreira2012 (http://www.ncbi.nlm.nih.gov/pubmed/22905141)	E. Mediterranean		Portugal:Beira Litoral	2007	-9.395	38.7099	42	218	116			1	5	3	13	2	2	3	2	4	41	40	8	6	7	3	4	5
2012Ferreira#070	1365	LNIV-722Bm3-07	B. melitensis bv3	Ferreira2012 (http://www.ncbi.nlm.nih.gov/pubmed/22905141)	E. Mediterranean		Portugal:Beira Litoral	2007	-9.395	38.7099	42	218	116			1	5	3	13	2	2	3	2	4	41	40	8	7	7	3	4	5
2012Ferreira#071	1366	LNIV-47Bm3-01	B. melitensis bv3	Ferreira2012 (http://www.ncbi.nlm.nih.gov/pubmed/22905141)	E. Mediterranean		Portugal:Beira Interior	2001	-7.50907	40.2779	42	218	116			1	5	3	13	2	2	3	2	4	41	40	8	6	7	3	4	7
2012Ferreira#072	1367	LNIV-73Bm3-01	B. melitensis bv3	Ferreira2012 (http://www.ncbi.nlm.nih.gov/pubmed/22905141)	E. Mediterranean		Portugal:Beira Interior	2001	-7.50907	40.2779	42	218	116			1	5	3	13	2	2	3	2	4	41	40	8	6	8	3	4	5
2012Ferreira#073	1368	LNIV-9Bm3-02	B. melitensis bv3	Ferreira2012 (http://www.ncbi.nlm.nih.gov/pubmed/22905141)	E. Mediterranean		Portugal:Beira Interior	2002	-7.50907	40.2779	42	218	116			1	5	3	13	2	2	3	2	4	41	40	8	7	7	3	4	5
2012Ferreira#074	1369	LNIV-101Bm3-03	B. melitensis bv3	Ferreira2012 (http://www.ncbi.nlm.nih.gov/pubmed/22905141)	E. Mediterranean		Portugal:Beira Interior	2003	-7.50907	40.2779	42	218	116			1	5	3	13	2	2	3	2	4	41	40	8	6	7	3	4	5
2012Ferreira#075	1370	LNIV-142Bm3-03	B. melitensis bv3	Ferreira2012 (http://www.ncbi.nlm.nih.gov/pubmed/22905141)	E. Mediterranean		Portugal:Beira Interior	2003	-7.50907	40.2779	42	218	116			1	5	3	13	2	2	3	2	4	41	40	8	6	7	3	7	5
2012Ferreira#076	1371	LNIV-265Bm3-04	B. melitensis bv3	Ferreira2012 (http://www.ncbi.nlm.nih.gov/pubmed/22905141)	E. Mediterranean		Portugal:Beira Interior	2004	-7.50907	40.2779	42	218	116			1	5	3	13	2	2	3	2	4	41	40	8	9	7	3	4	5
2012Ferreira#077	1372	LNIV-321Bm3-04	B. melitensis bv3	Ferreira2012 (http://www.ncbi.nlm.nih.gov/pubmed/22905141)	E. Mediterranean		Portugal:Beira Interior	2004	-7.50907	40.2779	42	218	116			1	5	3	13	2	2	3	2	4	41	40	8	7	7	3	5	5
2012Ferreira#078	1373	LNIV-509Bm3-05	B. melitensis bv3	Ferreira2012 (http://www.ncbi.nlm.nih.gov/pubmed/22905141)	Americas		Portugal:Beira Interior	2005	-7.50907	40.2779	95	144	190			3	4	3	13	3	2	3	3	6	36	36	5	2	6	5	3	5
2012Ferreira#079	1374	LNIV-536Bm3-06	B. melitensis bv3	Ferreira2012 (http://www.ncbi.nlm.nih.gov/pubmed/22905141)	E. Mediterranean		Portugal:Beira Interior	2006	-7.50907	40.2779	42	218	116			1	5	3	13	2	2	3	2	4	41	40	8	6	8	3	6	5
2012Ferreira#080	1375	LNIV-610Bm3-06	B. melitensis bv3	Ferreira2012 (http://www.ncbi.nlm.nih.gov/pubmed/22905141)	E. Mediterranean		Portugal:Beira Interior	2006	-7.50907	40.2779	42	218	116			1	5	3	13	2	2	3	2	4	41	40	8	7	7	3	4	5
2012Ferreira#081	1376	LNIV-744Bm3-07	B. melitensis bv3	Ferreira2012 (http://www.ncbi.nlm.nih.gov/pubmed/22905141)	E. Mediterranean		Portugal:Beira Interior	2007	-7.50907	40.2779	42	218	116			1	5	3	13	2	2	3	2	4	41	40	8	4	6	3	4	5
2012Ferreira#082	1377	LNIV-45Bm3-03	B. melitensis bv3	Ferreira2012 (http://www.ncbi.nlm.nih.gov/pubmed/22905141)	E. Mediterranean		Portugal:Lisboa	2003	-9.13934	38.7223	42	218	116			1	5	3	13	2	2	3	2	4	41	40	8	6	8	3	4	5
2012Ferreira#083	1378	LNIV-104Bm3-03	B. melitensis bv3	Ferreira2012 (http://www.ncbi.nlm.nih.gov/pubmed/22905141)	E. Mediterranean		Portugal:Lisboa	2003	-9.13934	38.7223	42	218	116			1	5	3	13	2	2	3	2	4	41	40	8	9	7	3	4	5
2012Ferreira#084	1379	LNIV-158Bm3-03	B. melitensis bv3	Ferreira2012 (http://www.ncbi.nlm.nih.gov/pubmed/22905141)	Americas		Portugal:Beira Litoral	2003	-9.395	38.7099	48	145	188			3	4	3	13	5	2	3	3	5	36	36	5	2	5	8	3	5
2012Ferreira#085	1380	LNIV-173Bm3-03	B. melitensis bv3	Ferreira2012 (http://www.ncbi.nlm.nih.gov/pubmed/22905141)	E. Mediterranean		Portugal:Lisboa	2003	-9.13934	38.7223	42	218	116			1	5	3	13	2	2	3	2	4	41	40	8	6	7	3	4	6
2012Ferreira#086	1381	LNIV-255Bm3-04	B. melitensis bv3	Ferreira2012 (http://www.ncbi.nlm.nih.gov/pubmed/22905141)	E. Mediterranean		Portugal:Lisboa	2004	-9.13934	38.7223	42	218	116			1	5	3	13	2	2	3	2	4	41	40	8	5	7	3	7	5
2012Ferreira#087	1382	LNIV-381Bm3-05	B. melitensis bv3	Ferreira2012 (http://www.ncbi.nlm.nih.gov/pubmed/22905141)	E. Mediterranean		Portugal:Beira Litoral	2005	-9.395	38.7099	42	218	116			1	5	3	13	2	2	3	2	4	41	40	8	6	7	3	4	6
2012Ferreira#088	1383	LNIV-669Bm1-07	B. melitensis bv1	Ferreira2012 (http://www.ncbi.nlm.nih.gov/pubmed/22905141)	Americas		Portugal:Lisboa	2007	-9.13934	38.7223	55	143	128			3	4	3	13	4	2	3	3	6	36	36	5	2	5	8	3	5
2012Ferreira#089	1384	LNIV-670Bm1-07	B. melitensis bv1	Ferreira2012 (http://www.ncbi.nlm.nih.gov/pubmed/22905141)	Americas		Portugal:Lisboa	2007	-9.13934	38.7223	55	143	128			3	4	3	13	4	2	3	3	6	36	36	5	2	5	8	3	5
2012Ferreira#090	1385	LNIV-677Bm1-07	B. melitensis bv1	Ferreira2012 (http://www.ncbi.nlm.nih.gov/pubmed/22905141)	Americas		Portugal:Lisboa	2007	-9.13934	38.7223	55	143	128			3	4	3	13	4	2	3	3	6	36	36	5	2	5	8	3	5
2012Ferreira#091	1386	LNIV-79Bm3-01	B. melitensis bv3	Ferreira2012 (http://www.ncbi.nlm.nih.gov/pubmed/22905141)	Americas		Portugal:Alentejo	2001	-7.80071	40.3134	52	148	129			3	4	3	14	5	2	3	3	6	36	36	5	2	4	8	6	5
2012Ferreira#092	1387	LNIV-32Bm3-02	B. melitensis bv3	Ferreira2012 (http://www.ncbi.nlm.nih.gov/pubmed/22905141)	E. Mediterranean		Portugal:Alentejo	2002	-7.80071	40.3134	42	218	116			1	5	3	13	2	2	3	2	4	41	40	8	7	7	3	7	5
2012Ferreira#093	1388	LNIV-194Bm3-03	B. melitensis bv3	Ferreira2012 (http://www.ncbi.nlm.nih.gov/pubmed/22905141)	E. Mediterranean		Portugal:Alentejo	2003	-7.80071	40.3134	42	218	116			1	5	3	13	2	2	3	2	4	41	40	8	6	7	3	4	5
2012Ferreira#094	1389	LNIV-239Bm3-03	B. melitensis bv3	Ferreira2012 (http://www.ncbi.nlm.nih.gov/pubmed/22905141)	E. Mediterranean		Portugal:Alentejo	2003	-7.80071	40.3134	42	218	116			1	5	3	13	2	2	3	2	4	41	40	8	7	6	3	4	4
2012Ferreira#095	1390	LNIV-262Bm3-04	B. melitensis bv3	Ferreira2012 (http://www.ncbi.nlm.nih.gov/pubmed/22905141)	E. Mediterranean		Portugal:Alentejo	2004	-7.80071	40.3134	42	218	116			1	5	3	13	2	2	3	2	4	41	40	8	5	7	3	7	5
2012Ferreira#096	1391	LNIV-310Bm3-04	B. melitensis bv3	Ferreira2012 (http://www.ncbi.nlm.nih.gov/pubmed/22905141)	E. Mediterranean		Portugal:Alentejo	2004	-7.80071	40.3134	42	218	116			1	5	3	13	2	2	3	2	4	41	40	8	5	6	3	7	5
2012Ferreira#097	1392	LNIV-415Bm3-05	B. melitensis bv3	Ferreira2012 (http://www.ncbi.nlm.nih.gov/pubmed/22905141)	E. Mediterranean		Portugal:Alentejo	2005	-7.80071	40.3134	42	218	116			1	5	3	13	2	2	3	2	4	41	40	8	5	7	3	7	5
2012Ferreira#098	1393	LNIV-416Bm3-05	B. melitensis bv3	Ferreira2012 (http://www.ncbi.nlm.nih.gov/pubmed/22905141)	E. Mediterranean		Portugal:Alentejo	2005	-7.80071	40.3134	42	218	116			1	5	3	13	2	2	3	2	4	41	40	8	5	10	3	6	6
2012Ferreira#099	1394	LNIV-581Bm3-06	B. melitensis bv3	Ferreira2012 (http://www.ncbi.nlm.nih.gov/pubmed/22905141)	E. Mediterranean		Portugal:Alentejo	2006	-7.80071	40.3134	42	218	116			1	5	3	13	2	2	3	2	4	41	40	8	7	6	3	4	5
2012Ferreira#100	1395	LNIV-595Bm3-06	B. melitensis bv3	Ferreira2012 (http://www.ncbi.nlm.nih.gov/pubmed/22905141)	E. Mediterranean		Portugal:Alentejo	2006	-7.80071	40.3134	42	218	116			1	5	3	13	2	2	3	2	4	41	40	8	5	7	3	8	5
2012Ferreira#101	1396	LNIV-596Bm3-06	B. melitensis bv3	Ferreira2012 (http://www.ncbi.nlm.nih.gov/pubmed/22905141)	E. Mediterranean		Portugal:Alentejo	2006	-7.80071	40.3134	42	218	116			1	5	3	13	2	2	3	2	4	41	40	8	5	7	3	8	5
2012Ferreira#102	1397	LNIV-109Bm3-03	B. melitensis bv3	Ferreira2012 (http://www.ncbi.nlm.nih.gov/pubmed/22905141)	Americas		Portugal:Algarve	2003	-7.93083	37.018	52	148	129			3	4	3	14	5	2	3	3	6	36	36	5	2	4	5	5	5
2012Ferreira#103	1398	LNIV-122Bm3-03	B. melitensis bv3	Ferreira2012 (http://www.ncbi.nlm.nih.gov/pubmed/22905141)	E. Mediterranean		Portugal:Algarve	2003	-7.93083	37.018	42	218	116			1	5	3	13	2	2	3	2	4	41	40	8	9	7	3	8	5
2012Ferreira#104	1399	LNIV-202Bm3-03	B. melitensis bv3	Ferreira2012 (http://www.ncbi.nlm.nih.gov/pubmed/22905141)	E. Mediterranean		Portugal:Algarve	2003	-7.93083	37.018	42	218	116			1	5	3	13	2	2	3	2	4	41	40	8	4	7	3	4	5
2012Ferreira#105	1400	LNIV-214Bm3-03	B. melitensis bv3	Ferreira2012 (http://www.ncbi.nlm.nih.gov/pubmed/22905141)	Americas		Portugal:Algarve	2003	-7.93083	37.018	96	141	189			3	4	3	14	4	2	3	3	6	40	40	5	2	4	8	6	4
2012Ferreira#106	1401	LNIV-241Bm3-03	B. melitensis bv3	Ferreira2012 (http://www.ncbi.nlm.nih.gov/pubmed/22905141)	E. Mediterranean		Portugal:Algarve	2003	-7.93083	37.018	42	218	116			1	5	3	13	2	2	3	2	4	41	40	8	5	6	3	7	5
2012Ferreira#107	1402	LNIV-272Bm3-04	B. melitensis bv3	Ferreira2012 (http://www.ncbi.nlm.nih.gov/pubmed/22905141)	E. Mediterranean		Portugal:Algarve	2004	-7.93083	37.018	42	218	116			1	5	3	13	2	2	3	2	4	41	40	8	5	6	3	7	5
2012Ferreira#108	1403	LNIV-273Bm3-04	B. melitensis bv3	Ferreira2012 (http://www.ncbi.nlm.nih.gov/pubmed/22905141)	E. Mediterranean		Portugal:Algarve	2004	-7.93083	37.018	42	218	116			1	5	3	13	2	2	3	2	4	41	40	8	5	6	3	5	5
2012Ferreira#109	1404	LNIV-284Bm3-04	B. melitensis bv3	Ferreira2012 (http://www.ncbi.nlm.nih.gov/pubmed/22905141)	Americas		Portugal:Algarve	2004	-7.93083	37.018	55	143	128			3	4	3	13	4	2	3	3	6	36	36	5	2	4	8	5	5
2012Ferreira#110	1405	LNIV-302Bm3-04	B. melitensis bv3	Ferreira2012 (http://www.ncbi.nlm.nih.gov/pubmed/22905141)	E. Mediterranean		Portugal:Algarve	2004	-7.93083	37.018	42	218	116			1	5	3	13	2	2	3	2	4	41	40	8	5	7	3	8	5
2012Ferreira#111	1406	LNIV-311Bm3-04	B. melitensis bv3	Ferreira2012 (http://www.ncbi.nlm.nih.gov/pubmed/22905141)	E. Mediterranean		Portugal:Algarve	2004	-7.93083	37.018	42	218	116			1	5	3	13	2	2	3	2	4	41	40	8	9	7	3	6	6
2012Ferreira#112	1407	LNIV-384Bm3-05	B. melitensis bv3	Ferreira2012 (http://www.ncbi.nlm.nih.gov/pubmed/22905141)	E. Mediterranean		Portugal:Algarve	2005	-7.93083	37.018	42	218	116			1	5	3	13	2	2	3	2	4	41	40	8	5	7	3	4	5
2012Ferreira#113	1408	LNIV-760Bm1-04	B. melitensis bv1	Ferreira2012 (http://www.ncbi.nlm.nih.gov/pubmed/22905141)	Americas		Portugal:Entre Douro e Minho	2004	-8.6749	41.3254	48	149	130			3	4	3	13	5	2	3	3	6	36	36	5	2	6	6	3	5
2012Ferreira#114	1409	LNIV-761Bm1-04	B. melitensis bv1	Ferreira2012 (http://www.ncbi.nlm.nih.gov/pubmed/22905141)	Americas		Portugal:Entre Douro e Minho	2004	-8.6749	41.3254	55	143	128			3	4	3	13	4	2	3	3	6	36	36	5	2	6	5	3	5
2012Ferreira#115	1410	LNIV-763Bm3-04	B. melitensis bv3	Ferreira2012 (http://www.ncbi.nlm.nih.gov/pubmed/22905141)	E. Mediterranean		Portugal:Entre Douro e Minho	2004	-8.6749	41.3254	42	218	116			1	5	3	13	2	2	3	2	4	41	40	8	7	7	3	7	4
2012Ferreira#116	1411	LNIV-764REV1-05	B. melitensis bv1	Ferreira2012 (http://www.ncbi.nlm.nih.gov/pubmed/22905141)	Americas		Portugal:Entre Douro e Minho	2005	-8.6749	41.3254	47	163	138			3	4	2	13	4	2	3	3	8	36	36	6	2	4	3	3	6
2012Ferreira#117	1412	LNIV-765Bm1-06	B. melitensis bv1	Ferreira2012 (http://www.ncbi.nlm.nih.gov/pubmed/22905141)	Americas		Portugal:Entre Douro e Minho	2006	-8.6749	41.3254	97	140	187			3	4	3	11	4	2	3	3	6	36	36	5	2	5	5	3	5
2012Ferreira#118	1413	LNIV-766Bm3-06	B. melitensis bv3	Ferreira2012 (http://www.ncbi.nlm.nih.gov/pubmed/22905141)	E. Mediterranean		Portugal:Entre Douro e Minho	2006	-8.6749	41.3254	42	218	116			1	5	3	13	2	2	3	2	4	41	40	8	5	6	3	4	7
2012Ferreira#119	1414	LNIV-767Bm1-07	B. melitensis bv1	Ferreira2012 (http://www.ncbi.nlm.nih.gov/pubmed/22905141)	Americas		Portugal:Entre Douro e Minho	2004	-8.6749	41.3254	55	143	128			3	4	3	13	4	2	3	3	6	36	36	5	2	4	7	7	4
2012Ferreira#120	1415	LNIV-768Bm3-07	B. melitensis bv3	Ferreira2012 (http://www.ncbi.nlm.nih.gov/pubmed/22905141)	E. Mediterranean		Portugal:Entre Douro e Minho	2007	-8.6749	41.3254	42	218	116			1	5	3	13	2	2	3	2	4	41	40	8	6	6	3	4	5
2012Ferreira#121	1416	LNIV-769Bm3-07	B. melitensis bv3	Ferreira2012 (http://www.ncbi.nlm.nih.gov/pubmed/22905141)	E. Mediterranean		Portugal:Entre Douro e Minho	2007	-8.6749	41.3254	42	218	116			1	5	3	13	2	2	3	2	4	41	40	8	7	7	3	4	4
2012Ferreira#122	1417	LNIV-770Bm1-07	B. melitensis bv1	Ferreira2012 (http://www.ncbi.nlm.nih.gov/pubmed/22905141)	Americas		Portugal:Entre Douro e Minho	2007	-8.6749	41.3254	96	141	186			3	4	3	14	4	2	3	3	6	36	36	5	2	4	8	5	5
2012Ferreira#123	1418	LNIV-771Bm3-07	B. melitensis bv3	Ferreira2012 (http://www.ncbi.nlm.nih.gov/pubmed/22905141)	E. Mediterranean		Portugal:Entre Douro e Minho	2007	-8.6749	41.3254	42	218	116			1	5	3	13	2	2	3	2	4	41	40	8	7	7	3	3	4
2012Ferreira#124	1419	LNIV-914Bm3-01	B. melitensis bv3	Ferreira2012 (http://www.ncbi.nlm.nih.gov/pubmed/22905141)	E. Mediterranean		Portugal:Beira Litoral	2001	-9.395	38.7099	42	218	116			1	5	3	13	2	2	3	2	4	41	40	8	7	7	3	4	6
2012Ferreira#125	1420	LNIV-917Bm3-11	B. melitensis bv3	Ferreira2012 (http://www.ncbi.nlm.nih.gov/pubmed/22905141)	E. Mediterranean		Portugal:Lisboa	2011	-9.13934	38.7223	42	218	116			1	5	3	13	2	2	3	2	4	41	40	8	5	7	3	5	4
2012Ferreira#126	1421	LNIV-918Bm3-11	B. melitensis bv3	Ferreira2012 (http://www.ncbi.nlm.nih.gov/pubmed/22905141)	E. Mediterranean		Portugal:Beira Litoral	2011	-9.395	38.7099	42	218	116			1	5	3	13	2	2	3	2	4	41	40	8	5	7	3	4	5
2012Ferreira#127	1422	LNIV-919Bm3-11	B. melitensis bv3	Ferreira2012 (http://www.ncbi.nlm.nih.gov/pubmed/22905141)	E. Mediterranean		Portugal:Beira Litoral	2011	-9.395	38.7099	42	218	116			1	5	3	13	2	2	3	2	4	41	40	8	5		3	4	5
2012Ferreira#128	1423	LNIV-920Bm3-11	B. melitensis bv3	Ferreira2012 (http://www.ncbi.nlm.nih.gov/pubmed/22905141)	E. Mediterranean		Portugal:Beira Litoral	2011	-9.395	38.7099	42	218	116			1	5	3	13	2	2	3	2	4	41	40	8	5	7	3	4	5
2012Ferreira#129	1424	LNIV-921Bm3-11	B. melitensis bv3	Ferreira2012 (http://www.ncbi.nlm.nih.gov/pubmed/22905141)	E. Mediterranean		Portugal:Beira Litoral	2011	-9.395	38.7099	42	218	116			1	5	3	13	2	2	3	2	4	41	40	8	5	7	3	4	5
2012Ferreira#130	1425	LNIV-922Bm3-11	B. melitensis bv3	Ferreira2012 (http://www.ncbi.nlm.nih.gov/pubmed/22905141)	E. Mediterranean		Portugal:Beira Litoral	2011	-9.395	38.7099	42	218	116			1	5	3	13	2	2	3	2	4	41	40	8	5	7	3	4	5
2012Ferreira#131	1426	LNIV-923Bm3-11	B. melitensis bv3	Ferreira2012 (http://www.ncbi.nlm.nih.gov/pubmed/22905141)	E. Mediterranean		Portugal:Lisboa	2011	-9.13934	38.7223	42	218	116			1	5	3	13	2	2	3	2	4	41	40	8	5	7	3	5	4
2012Ferreira#132	1427	LNIV-924Bm3-11	B. melitensis bv3	Ferreira2012 (http://www.ncbi.nlm.nih.gov/pubmed/22905141)	E. Mediterranean		Portugal:Beira Litoral	2011	-9.395	38.7099	42	218	116			1	5	3	13	2	2	3	2	4	41	40	8	5	7	3	4	5
2012Ferreira#133	1428	REF B3196	B. abortus bv5	Ferreira2012 (http://www.ncbi.nlm.nih.gov/pubmed/22905141)	abortus C	Cattle					39	228	67			3	5	3	12	2	2	2	3	7	43	42	8	6	7	3	3	3
2012Ferreira#134	1429	REF C68	B. abortus bv9	Ferreira2012 (http://www.ncbi.nlm.nih.gov/pubmed/22905141)	abortus C	Cattle					39	228	67			3	5	3	12	2	2	2	3	7	43	42	8	6	6	3	3	3
2012Ferreira#135	1430	REF 870	B. abortus bv6	Ferreira2012 (http://www.ncbi.nlm.nih.gov/pubmed/22905141)	abortus C	Cattle					40	227	66			3	5	3	12	2	2	3	3	7	43	42	8	3	6	3	3	3
2012Ferreira#136	1431	REF Tulya	B. abortus bv3	Ferreira2012 (http://www.ncbi.nlm.nih.gov/pubmed/22905141)	abortus B						34	239	185	6		3	5	4	11	2	2	3	3	8	43	42	8	6	5	3	11	5
2012Ferreira#137	1432	LNIV-P1Ba1/04	B. abortus bv1	Ferreira2012 (http://www.ncbi.nlm.nih.gov/pubmed/22905141)	abortus C	Cattle	Portugal:Beira Litoral	2004	-9.395	38.7099	98	261	183			3	5	4	12	1	2	3	3	6	43	42	8	5	4	3	0	4
2012Ferreira#138	1433	LNIV-P2Ba1/03	B. abortus bv1	Ferreira2012 (http://www.ncbi.nlm.nih.gov/pubmed/22905141)	abortus C	Cattle	Portugal:Beira Litoral	2003	-9.395	38.7099	98	261	183			3	5	4	12	1	2	3	3	6	43	42	8	5	4	3	5	4
2012Ferreira#139	1434	LNIV-P38Ba1/04	B. abortus bv1	Ferreira2012 (http://www.ncbi.nlm.nih.gov/pubmed/22905141)	abortus C	Cattle	Portugal:Beira Litoral	2004	-9.395	38.7099	98	261	183			3	5	4	12	1	2	3	3	6	43	42	8	5	4	3	5	5
2012Ferreira#140	1435	LNIV-P6Ba1/04	B. abortus bv1	Ferreira2012 (http://www.ncbi.nlm.nih.gov/pubmed/22905141)	abortus C	Cattle	Portugal:Entre Douro e Minho	2004	-8.6749	41.3254	98	261	183			3	5	4	12	1	2	3	3	6	43	42	8	4	4	3	5	4
2012Ferreira#141	1436	LNIV-P7Ba1/04	B. abortus bv1	Ferreira2012 (http://www.ncbi.nlm.nih.gov/pubmed/22905141)	abortus C	Cattle	Portugal:Entre Douro e Minho	2004	-8.6749	41.3254	98	261	183			3	5	4	12	1	2	3	3	6	43	42	8	5	4	3	6	4
2012Ferreira#142	1437	LNIV-P8Ba1/04	B. abortus bv1	Ferreira2012 (http://www.ncbi.nlm.nih.gov/pubmed/22905141)	abortus C	Cattle	Portugal:Entre Douro e Minho	2004	-8.6749	41.3254	98	261	183			3	5	4	12	1	2	3	3	6	43	42	8	4	4	3	6	4
2012Ferreira#143	1438	LNIV-P9Ba1/03	B. abortus bv1	Ferreira2012 (http://www.ncbi.nlm.nih.gov/pubmed/22905141)	abortus C	Cattle	Portugal:Entre Douro e Minho	2003	-8.6749	41.3254	98	261	183			3	5	4	12	1	2	3	3	6	43	42	8	5	4	3	5	4
2012Ferreira#144	1439	LNIV-4Ba1-01	B. abortus bv1	Ferreira2012 (http://www.ncbi.nlm.nih.gov/pubmed/22905141)	abortus C	Cattle	Portugal:Tras-os-Montes	2001	-8.94094	39.6182	98	261	183			3	5	4	12	1	2	3	3	6	43	42	8	4	4	3	8	4
2012Ferreira#145	1440	LNIV-444Ba1-07	B. abortus bv1	Ferreira2012 (http://www.ncbi.nlm.nih.gov/pubmed/22905141)	abortus C	Cattle	Portugal:Azores,S. Miguel	2007	-25.497	37.7804	33	262	76			3	5	4	12	2	2	3	3	6	43	42	8	3	4	3	4	5
2012Ferreira#146	1441	LNIV-328Ba3-06	B. abortus bv3	Ferreira2012 (http://www.ncbi.nlm.nih.gov/pubmed/22905141)	abortus C	Cattle	Portugal:Alentejo	2006	-7.80071	40.3134	36	254	72			4	5	3	12	2	2	3	1	6	43	42	8	4	7	7	3	3
2012Ferreira#147	1442	LNIV-316Ba3-06	B. abortus bv3	Ferreira2012 (http://www.ncbi.nlm.nih.gov/pubmed/22905141)	abortus C	Cattle	Portugal:Alentejo	2006	-7.80071	40.3134	36	254	72			4	5	3	12	2	2	3	1	6	43	42	8	4	7	5	3	3
2012Ferreira#148	1443	LNIV-318Ba3-06	B. abortus bv3	Ferreira2012 (http://www.ncbi.nlm.nih.gov/pubmed/22905141)	abortus C	Cattle	Portugal:Alentejo	2006	-7.80071	40.3134	36	254	72			4	5	3	12	2	2	3	1	6	43	42	8	4	7	5	3	3
2012Ferreira#149	1444	LNIV-320Ba3-06	B. abortus bv3	Ferreira2012 (http://www.ncbi.nlm.nih.gov/pubmed/22905141)	abortus C	Cattle	Portugal:Alentejo	2006	-7.80071	40.3134	36	254	72			4	5	3	12	2	2	3	1	6	43	42	8	4	7	6	3	3
2012Ferreira#150	1445	LNIV-375Ba3-07	B. abortus bv3	Ferreira2012 (http://www.ncbi.nlm.nih.gov/pubmed/22905141)	abortus C	Cattle	Portugal:Alentejo	2007	-7.80071	40.3134	36	254	72			4	5	3	12	2	2	3	1	6	43	42	8	4	7	6	3	3
2012Ferreira#151	1446	LNIV-376Ba3-07	B. abortus bv3	Ferreira2012 (http://www.ncbi.nlm.nih.gov/pubmed/22905141)	abortus C	Cattle	Portugal:Alentejo	2007	-7.80071	40.3134	36	254	72			4	5	3	12	2	2	3	1	6	43	42	8	4	7	6	3	3
2012Ferreira#152	1447	LNIV-109Ba3-03	B. abortus bv3	Ferreira2012 (http://www.ncbi.nlm.nih.gov/pubmed/22905141)	abortus C	Cattle	Portugal:Beira Interior	2003	-7.50907	40.2779	36	254	72			4	5	3	12	2	2	3	1	6	43	42	8	4	6	6	3	3
2012Ferreira#153	1448	LNIV-120Ba3-03	B. abortus bv3	Ferreira2012 (http://www.ncbi.nlm.nih.gov/pubmed/22905141)	abortus C	Cattle	Portugal:Beira Interior	2003	-7.50907	40.2779	36	254	72			4	5	3	12	2	2	3	1	6	43	42	8	4	6	6	3	3
2012Ferreira#154	1449	LNIV-141Ba3-04	B. abortus bv3	Ferreira2012 (http://www.ncbi.nlm.nih.gov/pubmed/22905141)	abortus C	Cattle	Portugal:Beira Interior	2004	-7.50907	40.2779	36	254	72			4	5	3	12	2	2	3	1	6	43	42	8	4	6	6	3	3
2012Ferreira#155	1450	LNIV-181Ba3-04	B. abortus bv3	Ferreira2012 (http://www.ncbi.nlm.nih.gov/pubmed/22905141)	abortus C	Cattle	Portugal:Beira Interior	2004	-7.50907	40.2779	36	254	72			4	5	3	12	2	2	3	1	6	43	42	8	4	5	6	4	3
2012Ferreira#156	1451	LNIV-329Ba3-07	B. abortus bv3	Ferreira2012 (http://www.ncbi.nlm.nih.gov/pubmed/22905141)	abortus C	Cattle	Portugal:Beira Interior	2007	-7.50907	40.2779	36	254	72			4	5	3	12	2	2	3	1	6	43	42	8	4	5	6	4	3
2012Ferreira#157	1452	LNIV-77Ba3-03	B. abortus bv3	Ferreira2012 (http://www.ncbi.nlm.nih.gov/pubmed/22905141)	abortus C	Cattle	Portugal:Beira Interior	2003	-7.50907	40.2779	36	254	72			4	5	3	12	2	2	3	1	6	43	42	8	4	5	6	4	3
2012Ferreira#158	1453	LNIV-370Ba3-07	B. abortus bv3	Ferreira2012 (http://www.ncbi.nlm.nih.gov/pubmed/22905141)	abortus C	Cattle	Portugal:Beira Interior	2007	-7.50907	40.2779	36	254	72			4	5	3	12	2	2	3	1	6	43	42	8	4	5	6	5	3
2012Ferreira#159	1454	LNIV-371Ba3-07	B. abortus bv3	Ferreira2012 (http://www.ncbi.nlm.nih.gov/pubmed/22905141)	abortus C	Cattle	Portugal:Beira Interior	2007	-7.50907	40.2779	36	254	72			4	5	3	12	2	2	3	1	6	43	42	8	4	7	5	3	3
2012Ferreira#160	1455	LNIV-P22Ba3/03	B. abortus bv3	Ferreira2012 (http://www.ncbi.nlm.nih.gov/pubmed/22905141)	abortus C	Cattle	Portugal:Beira Litoral	2003	-9.395	38.7099	36	254	72			4	5	3	12	2	2	3	1	6	43	42	8	4	5	0	5	3
2012Ferreira#161	1456	LNIV-P23Ba3/03	B. abortus bv3	Ferreira2012 (http://www.ncbi.nlm.nih.gov/pubmed/22905141)	abortus C	Cattle	Portugal:Beira Litoral	2003	-9.395	38.7099	36	254	72			4	5	3	12	2	2	3	1	6	43	42	8	4	5	8	5	3
2012Ferreira#162	1457	LNIV-P24Ba3/04	B. abortus bv3	Ferreira2012 (http://www.ncbi.nlm.nih.gov/pubmed/22905141)	abortus C	Cattle	Portugal:Beira Litoral	2004	-9.395	38.7099	36	254	72			4	5	3	12	2	2	3	1	6	43	42	8	4	5	6	4	3
2012Ferreira#163	1458	LNIV-122Ba3-03	B. abortus bv3	Ferreira2012 (http://www.ncbi.nlm.nih.gov/pubmed/22905141)	abortus C	Cattle	Portugal:Entre Douro e Minho	2003	-8.6749	41.3254	36	254	72			4	5	3	12	2	2	3	1	6	43	42	8	4	5	5	4	3
2012Ferreira#164	1459	LNIV-130Ba3-03	B. abortus bv3	Ferreira2012 (http://www.ncbi.nlm.nih.gov/pubmed/22905141)	abortus C	Cattle	Portugal:Entre Douro e Minho	2003	-8.6749	41.3254	36	254	72			4	5	3	12	2	2	3	1	6	43	42	8	4	6	6	3	3
2012Ferreira#165	1460	LNIV-P25Ba3/04	B. abortus bv3	Ferreira2012 (http://www.ncbi.nlm.nih.gov/pubmed/22905141)	abortus C	Cattle	Portugal:Entre Douro e Minho	2004	-8.6749	41.3254	36	254	72			4	5	3	12	2	2	3	1	6	43	42	8	4	5	6	4	3
2012Ferreira#166	1461	LNIV-P26Ba3/04	B. abortus bv3	Ferreira2012 (http://www.ncbi.nlm.nih.gov/pubmed/22905141)	abortus C	Cattle	Portugal:Entre Douro e Minho	2004	-8.6749	41.3254	36	254	72			4	5	3	12	2	2	3	1	6	43	42	8	4	5	6	4	3
2012Ferreira#167	1462	LNIV-P27Ba3/03	B. abortus bv3	Ferreira2012 (http://www.ncbi.nlm.nih.gov/pubmed/22905141)	abortus C	Cattle	Portugal:Entre Douro e Minho	2003	-8.6749	41.3254	36	254	72			4	5	3	12	2	2	3	1	6	43	42	8	4	5	8	5	3
2012Ferreira#168	1463	LNIV-2Ba3-01	B. abortus bv3	Ferreira2012 (http://www.ncbi.nlm.nih.gov/pubmed/22905141)	abortus C	Cattle	Portugal:Tras-os-Montes	2001	-8.94094	39.6182	36	254	72			4	5	3	12	2	2	3	1	6	43	42	8	4	5	12	4	3
2012Ferreira#169	1464	LNIV-3Ba3-01	B. abortus bv3	Ferreira2012 (http://www.ncbi.nlm.nih.gov/pubmed/22905141)	abortus C	Cattle	Portugal:Tras-os-Montes	2001	-8.94094	39.6182	36	254	72			4	5	3	12	2	2	3	1	6	43	42	8	4	7	12	4	3
2012Ferreira#170	1465	LNIV-P30Ba3/04	B. abortus bv3	Ferreira2012 (http://www.ncbi.nlm.nih.gov/pubmed/22905141)	abortus C	Cattle	Portugal:Tras-os-Montes	2004	-8.94094	39.6182	36	254	72			4	5	3	12	2	2	3	1	6	43	42	8	4	5	6	4	3
2012Ferreira#171	1466	LNIV-P31Ba3/03	B. abortus bv3	Ferreira2012 (http://www.ncbi.nlm.nih.gov/pubmed/22905141)	abortus C	Cattle	Portugal:Tras-os-Montes	2003	-8.94094	39.6182	36	254	72			4	5	3	12	2	2	3	1	6	43	42	8	4	5	6	4	3
2012Ferreira#172	1467	LNIV-P32Ba3/03	B. abortus bv3	Ferreira2012 (http://www.ncbi.nlm.nih.gov/pubmed/22905141)	abortus C	Cattle	Portugal:Tras-os-Montes	2003	-8.94094	39.6182	36	254	72			4	5	3	12	2	2	3	1	6	43	42	8	4	5	6	4	3
2012Ferreira#173	1468	LNIV-P35Ba3/04	B. abortus bv3	Ferreira2012 (http://www.ncbi.nlm.nih.gov/pubmed/22905141)	abortus C	Cattle	Portugal:Tras-os-Montes	2004	-8.94094	39.6182	36	254	72			4	5	3	12	2	2	3	1	6	43	42	8	4	5	6	4	3
2012Ferreira#174	1469	LNIV-15Ba1-01	B. abortus bv1	Ferreira2012 (http://www.ncbi.nlm.nih.gov/pubmed/22905141)	abortus C	Cattle	Portugal:Azores	2001	-25.6756	37.7412	32	259	182			4	5	4	12	1	2	3	3	6	43	42	8	4	4	3	3	6
2012Ferreira#175	1470	LNIV-16Ba1-01	B. abortus bv1	Ferreira2012 (http://www.ncbi.nlm.nih.gov/pubmed/22905141)	abortus C	Cattle	Portugal:Azores	2001	-25.6756	37.7412	32	259	182			4	5	4	12	1	2	3	3	6	43	42	8	4	4	3	3	6
2012Ferreira#176	1471	LNIV-17Ba1-01	B. abortus bv1	Ferreira2012 (http://www.ncbi.nlm.nih.gov/pubmed/22905141)	abortus C	Cattle	Portugal:Azores	2001	-25.6756	37.7412	32	259	182			4	5	4	12	1	2	3	3	6	43	42	8	4	4	3	3	6
2012Ferreira#177	1472	LNIV-19Ba1-01	B. abortus bv1	Ferreira2012 (http://www.ncbi.nlm.nih.gov/pubmed/22905141)	abortus C	Cattle	Portugal:Azores	2001	-25.6756	37.7412	32	259	182			4	5	4	12	1	2	3	3	6	43	42	8	4	4	3	3	6
2012Ferreira#178	1473	LNIV-362Ba1-07	B. abortus bv1	Ferreira2012 (http://www.ncbi.nlm.nih.gov/pubmed/22905141)	abortus C	Cattle	Portugal:Alentejo	2007	-7.80071	40.3134	32	259	182			4	5	4	12	1	2	3	3	6	43	42	8	3	4	3	4	5
2012Ferreira#179	1474	LNIV-373Ba1-07	B. abortus bv1	Ferreira2012 (http://www.ncbi.nlm.nih.gov/pubmed/22905141)	abortus C	Cattle	Portugal:Alentejo	2007	-7.80071	40.3134	32	259	182			4	5	4	12	1	2	3	3	6	43	42	8	3	4	3	4	5
2012Ferreira#180	1475	LNIV-P4Ba1/04	B. abortus bv1	Ferreira2012 (http://www.ncbi.nlm.nih.gov/pubmed/22905141)	abortus C	Cattle	Portugal:Entre Douro e Minho	2004	-8.6749	41.3254	32	259	182			4	5	4	12	1	2	3	3	6	43	42	8	4	4	3	5	4
2012Ferreira#181	1476	LNIV-P5Ba1/04	B. abortus bv1	Ferreira2012 (http://www.ncbi.nlm.nih.gov/pubmed/22905141)	abortus C	Cattle	Portugal:Entre Douro e Minho	2004	-8.6749	41.3254	32	259	182			4	5	4	12	1	2	3	3	6	43	42	8	5	4	3	5	4
2012Ferreira#182	1477	LNIV-P10Ba1/04	B. abortus bv1	Ferreira2012 (http://www.ncbi.nlm.nih.gov/pubmed/22905141)	abortus C	Cattle	Portugal:Entre Douro e Minho	2004	-8.6749	41.3254	32	259	182			4	5	4	12	1	2	3	3	6	43	42	8	4	4	3	5	4
2012Ferreira#183	1478	LNIV-P11Ba1/03	B. abortus bv1	Ferreira2012 (http://www.ncbi.nlm.nih.gov/pubmed/22905141)	abortus C	Cattle	Portugal:Entre Douro e Minho	2003	-8.6749	41.3254	32	259	182			4	5	4	12	1	2	3	3	6	43	42	8	4	4	3	5	4
2012Ferreira#184	1479	LNIV-390Ba1-06	B. abortus bv1	Ferreira2012 (http://www.ncbi.nlm.nih.gov/pubmed/22905141)	abortus C	Cattle	Portugal:Azores,S. Jorge	2006	-28.0303	38.641	32	259	182			4	5	4	12	1	2	3	3	6	43	42	8	3	4	3	4	6
2012Ferreira#185	1480	LNIV-391Ba1-06	B. abortus bv1	Ferreira2012 (http://www.ncbi.nlm.nih.gov/pubmed/22905141)	abortus C	Cattle	Portugal:Azores,S. Jorge	2006	-28.0303	38.641	32	259	182			4	5	4	12	1	2	3	3	6	43	42	8	3	4	3	4	6
2012Ferreira#186	1481	LNIV-392Ba1-06	B. abortus bv1	Ferreira2012 (http://www.ncbi.nlm.nih.gov/pubmed/22905141)	abortus C	Cattle	Portugal:Azores,S. Jorge	2006	-28.0303	38.641	32	259	182			4	5	4	12	1	2	3	3	6	43	42	8	3	4	3	4	6
2012Ferreira#187	1482	LNIV-393Ba1-06	B. abortus bv1	Ferreira2012 (http://www.ncbi.nlm.nih.gov/pubmed/22905141)	abortus C	Cattle	Portugal:Azores,S. Jorge	2006	-28.0303	38.641	32	259	182			4	5	4	12	1	2	3	3	6	43	42	8	3	4	3	4	5
2012Ferreira#188	1483	LNIV-394Ba1-06	B. abortus bv1	Ferreira2012 (http://www.ncbi.nlm.nih.gov/pubmed/22905141)	abortus C	Cattle	Portugal:Azores,S. Jorge	2006	-28.0303	38.641	32	259	182			4	5	4	12	1	2	3	3	6	43	42	8	3	4	3	4	5
2012Ferreira#189	1484	LNIV-395Ba1-06	B. abortus bv1	Ferreira2012 (http://www.ncbi.nlm.nih.gov/pubmed/22905141)	abortus C	Cattle	Portugal:Azores,S. Jorge	2006	-28.0303	38.641	32	259	182			4	5	4	12	1	2	3	3	6	43	42	8	3	4	3	5	5
2012Ferreira#190	1485	LNIV-396Ba1-06	B. abortus bv1	Ferreira2012 (http://www.ncbi.nlm.nih.gov/pubmed/22905141)	abortus C	Cattle	Portugal:Azores,S. Jorge	2006	-28.0303	38.641	32	259	182			4	5	4	12	1	2	3	3	6	43	42	8	3	4	3	5	5
2012Ferreira#191	1486	LNIV-397Ba1-06	B. abortus bv1	Ferreira2012 (http://www.ncbi.nlm.nih.gov/pubmed/22905141)	abortus C	Cattle	Portugal:Azores,S. Jorge	2006	-28.0303	38.641	32	259	182			4	5	4	12	1	2	3	3	6	43	42	8	3	4	3	4	5
2012Ferreira#192	1487	LNIV-398Ba1-06	B. abortus bv1	Ferreira2012 (http://www.ncbi.nlm.nih.gov/pubmed/22905141)	abortus C	Cattle	Portugal:Azores,S. Jorge	2006	-28.0303	38.641	32	259	182			4	5	4	12	1	2	3	3	6	43	42	8	3	4	3	4	5
2012Ferreira#193	1488	LNIV-400Ba1-06	B. abortus bv1	Ferreira2012 (http://www.ncbi.nlm.nih.gov/pubmed/22905141)	abortus C	Cattle	Portugal:Azores,S. Jorge	2006	-28.0303	38.641	32	259	182			4	5	4	12	1	2	3	3	6	43	42	8	3	4	3	4	5
2012Ferreira#194	1489	LNIV-401Ba1-06	B. abortus bv1	Ferreira2012 (http://www.ncbi.nlm.nih.gov/pubmed/22905141)	abortus C	Cattle	Portugal:Azores,S. Jorge	2006	-28.0303	38.641	32	259	182			4	5	4	12	1	2	3	3	6	43	42	8	3	4	3	4	5
2012Ferreira#195	1490	LNIV-402Ba1-96	B. abortus bv1	Ferreira2012 (http://www.ncbi.nlm.nih.gov/pubmed/22905141)	abortus C	Cattle	Portugal:Azores,S. Jorge	2006	-28.0303	38.641	32	259	182			4	5	4	12	1	2	3	3	6	43	42	8	3	4	3	5	5
2012Ferreira#196	1491	LNIV-403Ba1-06	B. abortus bv1	Ferreira2012 (http://www.ncbi.nlm.nih.gov/pubmed/22905141)	abortus C	Cattle	Portugal:Azores,S. Jorge	2006	-28.0303	38.641	32	259	182			4	5	4	12	1	2	3	3	6	43	42	8	3	4	3	4	6
2012Ferreira#197	1492	LNIV-404Ba1-06	B. abortus bv1	Ferreira2012 (http://www.ncbi.nlm.nih.gov/pubmed/22905141)	abortus C	Cattle	Portugal:Azores,S. Jorge	2006	-28.0303	38.641	32	259	182			4	5	4	12	1	2	3	3	6	43	42	8	3	4	3	4	5
2012Ferreira#198	1493	LNIV-405Ba1-06	B. abortus bv1	Ferreira2012 (http://www.ncbi.nlm.nih.gov/pubmed/22905141)	abortus C	Cattle	Portugal:Azores,S. Jorge	2006	-28.0303	38.641	32	259	182			4	5	4	12	1	2	3	3	6	43	42	8	3	4	3	4	5
2012Ferreira#199	1494	LNIV-406Ba1-06	B. abortus bv1	Ferreira2012 (http://www.ncbi.nlm.nih.gov/pubmed/22905141)	abortus C	Cattle	Portugal:Azores,S. Jorge	2006	-28.0303	38.641	32	259	182			4	5	4	12	1	2	3	3	6	43	42	8	3	4	3	4	5
2012Ferreira#200	1495	LNIV-407Ba1-06	B. abortus bv1	Ferreira2012 (http://www.ncbi.nlm.nih.gov/pubmed/22905141)	abortus C	Cattle	Portugal:Azores,S. Jorge	2006	-28.0303	38.641	32	259	182			4	5	4	12	1	2	3	3	6	43	42	8	3	4	3	4	5
2012Ferreira#201	1496	LNIV-408Ba1-07	B. abortus bv1	Ferreira2012 (http://www.ncbi.nlm.nih.gov/pubmed/22905141)	abortus C	Cattle	Portugal:Azores,S. Jorge	2007	-28.0303	38.641	32	259	182			4	5	4	12	1	2	3	3	6	43	42	8	3	4	3	4	5
2012Ferreira#202	1497	LNIV-409Ba1-07	B. abortus bv1	Ferreira2012 (http://www.ncbi.nlm.nih.gov/pubmed/22905141)	abortus C	Cattle	Portugal:Azores,S. Jorge	2007	-28.0303	38.641	32	259	182			4	5	4	12	1	2	3	3	6	43	42	8	3	4	3	4	5
2012Ferreira#203	1498	LNIV-431Ba1-07	B. abortus bv1	Ferreira2012 (http://www.ncbi.nlm.nih.gov/pubmed/22905141)	abortus C	Cattle	Portugal:Azores,S. Jorge	2007	-28.0303	38.641	32	259	182			4	5	4	12	1	2	3	3	6	43	42	8	3	4	3	4	5
2012Ferreira#204	1499	LNIV-435Ba1-07	B. abortus bv1	Ferreira2012 (http://www.ncbi.nlm.nih.gov/pubmed/22905141)	abortus C	Cattle	Portugal:Azores,S. Jorge	2007	-28.0303	38.641	32	259	182			4	5	4	12	1	2	3	3	6	43	42	8	3	4	3	4	5
2012Ferreira#205	1500	LNIV-414Ba1-07	B. abortus bv1	Ferreira2012 (http://www.ncbi.nlm.nih.gov/pubmed/22905141)	abortus C	Cattle	Portugal:Azores,S. Miguel	2007	-25.497	37.7804	32	259	182			4	5	4	12	1	2	3	3	6	43	42	8	3	4	3	5	5
2012Ferreira#206	1501	LNIV-415Ba1-07	B. abortus bv1	Ferreira2012 (http://www.ncbi.nlm.nih.gov/pubmed/22905141)	abortus C	Cattle	Portugal:Azores,S. Miguel	2007	-25.497	37.7804	32	259	182			4	5	4	12	1	2	3	3	6	43	42	8	3	4	3	5	5
2012Ferreira#207	1502	LNIV-421Ba1-07	B. abortus bv1	Ferreira2012 (http://www.ncbi.nlm.nih.gov/pubmed/22905141)	abortus C	Cattle	Portugal:Azores,S. Miguel	2007	-25.497	37.7804	32	259	182			4	5	4	12	1	2	3	3	6	43	42	8	3	4	3	4	5
2012Ferreira#208	1503	LNIV-410Ba1-07	B. abortus bv1	Ferreira2012 (http://www.ncbi.nlm.nih.gov/pubmed/22905141)	abortus C	Cattle	Portugal:Azores,Terceira	2007	-27.2206	38.7216	32	259	182			4	5	4	12	1	2	3	3	6	43	42	8	3	4	3	4	5
2012Ferreira#209	1504	LNIV-P12Ba1/04	B. abortus bv1	Ferreira2012 (http://www.ncbi.nlm.nih.gov/pubmed/22905141)	abortus C	Cattle	Portugal:Tras-os-Montes	2004	-8.94094	39.6182	32	259	182			4	5	4	12	1	2	3	3	6	43	42	8	5	4	3	5	4
2012Ferreira#210	1505	LNIV-P13Ba1/04	B. abortus bv1	Ferreira2012 (http://www.ncbi.nlm.nih.gov/pubmed/22905141)	abortus C	Cattle	Portugal:Tras-os-Montes	2004	-8.94094	39.6182	32	259	182			4	5	4	12	1	2	3	3	6	43	42	8	5	4	3	5	4
2012Ferreira#211	1506	LNIV-P14Ba1/03	B. abortus bv1	Ferreira2012 (http://www.ncbi.nlm.nih.gov/pubmed/22905141)	abortus C	Cattle	Portugal:Tras-os-Montes	2003	-8.94094	39.6182	32	259	182			4	5	4	12	1	2	3	3	6	43	42	8	4	4	3	5	4
2012Ferreira#212	1507	REF 86/8/59	B. abortus bv2	Ferreira2012 (http://www.ncbi.nlm.nih.gov/pubmed/22905141)	abortus C	Cattle					29	273	80			4	5	4	12	2	1	3	3	6	43	42	8	3	4	3	3	5
2012Ferreira#213	1508	REF 292	B. abortus bv4	Ferreira2012 (http://www.ncbi.nlm.nih.gov/pubmed/22905141)	abortus C						30	277	78			4	5	4	12	2	2	3	2	6	43	42	8	3	4	3	3	5
2012Ferreira#214	1509	REF 544	B. abortus bv1	Ferreira2012 (http://www.ncbi.nlm.nih.gov/pubmed/22905141)	abortus C	Cattle					28	268	83	1		4	5	4	12	2	2	3	3	5	43	42	8	3	5	3	4	5
2012Ferreira#215	1510	LNIV-21Ba1-01	B. abortus bv1	Ferreira2012 (http://www.ncbi.nlm.nih.gov/pubmed/22905141)	abortus C	Cattle	Portugal:Azores	2001	-25.6756	37.7412	28	276	181			4	5	4	12	2	2	3	3	6	41	40	8	3	4	3	3	5
2012Ferreira#216	1511	LNIV-T242Ba1/02	B. abortus bv1	Ferreira2012 (http://www.ncbi.nlm.nih.gov/pubmed/22905141)	abortus C	Cattle	Portugal:Azores,Terceira	2002	-27.2206	38.7216	28	276	181			4	5	4	12	2	2	3	3	6	41	40	8	3	4	3	3	6
2012Ferreira#217	1512	LNIV-T243Ba1/02	B. abortus bv1	Ferreira2012 (http://www.ncbi.nlm.nih.gov/pubmed/22905141)	abortus C	Cattle	Portugal:Azores,Terceira	2002	-27.2206	38.7216	28	276	181			4	5	4	12	2	2	3	3	6	41	40	8	3	4	3	3	5
2012Ferreira#218	1513	LNIV-T244Ba1/02	B. abortus bv1	Ferreira2012 (http://www.ncbi.nlm.nih.gov/pubmed/22905141)	abortus C	Cattle	Portugal:Azores,Terceira	2002	-27.2206	38.7216	28	276	181			4	5	4	12	2	2	3	3	6	41	40	8	3	4	3	3	5
2012Ferreira#219	1514	LNIV-T245Ba1/02	B. abortus bv1	Ferreira2012 (http://www.ncbi.nlm.nih.gov/pubmed/22905141)	abortus C	Cattle	Portugal:Azores,Terceira	2002	-27.2206	38.7216	28	276	181			4	5	4	12	2	2	3	3	6	41	40	8	3	4	3	3	5
2012Ferreira#220	1515	LNIV-T246Ba3/02	B. abortus bv1	Ferreira2012 (http://www.ncbi.nlm.nih.gov/pubmed/22905141)	abortus C	Cattle	Portugal:Azores,Terceira	2002	-27.2206	38.7216	28	276	181			4	5	4	12	2	2	3	3	6	41	40	8	3	4	3	3	5
2012Ferreira#221	1516	LNIV-T247Ba1/02	B. abortus bv1	Ferreira2012 (http://www.ncbi.nlm.nih.gov/pubmed/22905141)	abortus C	Cattle	Portugal:Azores,Terceira	2002	-27.2206	38.7216	28	276	181			4	5	4	12	2	2	3	3	6	41	40	8	3	5	3	3	5
2012Ferreira#222	1517	LNIV-T248Ba1/02	B. abortus bv1	Ferreira2012 (http://www.ncbi.nlm.nih.gov/pubmed/22905141)	abortus C	Cattle	Portugal:Azores,Terceira	2002	-27.2206	38.7216	28	276	181			4	5	4	12	2	2	3	3	6	41	40	8	3	4	3	3	5
2012Ferreira#223	1518	LNIV-18Ba1-01	B. abortus bv1	Ferreira2012 (http://www.ncbi.nlm.nih.gov/pubmed/22905141)	abortus C	Cattle	Portugal:Azores	2001	-25.6756	37.7412	28	276	82			4	5	4	12	2	2	3	3	6	43	42	8	3	5	3	3	5
2012Ferreira#224	1519	LNIV-20Ba1-01	B. abortus bv1	Ferreira2012 (http://www.ncbi.nlm.nih.gov/pubmed/22905141)	abortus C	Cattle	Portugal:Azores	2001	-25.6756	37.7412	28	276	82			4	5	4	12	2	2	3	3	6	43	42	8	3	5	3	3	5
2012Ferreira#225	1520	LNIV-293Ba1-05	B. abortus bv1	Ferreira2012 (http://www.ncbi.nlm.nih.gov/pubmed/22905141)	abortus C	Cattle	Portugal:Alentejo	2005	-7.80071	40.3134	28	276	82			4	5	4	12	2	2	3	3	6	43	42	8	3	4	3	4	5
2012Ferreira#226	1521	LNIV-294Ba1-05	B. abortus bv1	Ferreira2012 (http://www.ncbi.nlm.nih.gov/pubmed/22905141)	abortus C	Cattle	Portugal:Alentejo	2005	-7.80071	40.3134	28	276	82			4	5	4	12	2	2	3	3	6	43	42	8	3	4	3	4	5
2012Ferreira#227	1522	LNIV-295Ba1-05	B. abortus bv1	Ferreira2012 (http://www.ncbi.nlm.nih.gov/pubmed/22905141)	abortus C	Cattle	Portugal:Alentejo	2005	-7.80071	40.3134	28	276	82			4	5	4	12	2	2	3	3	6	43	42	8	3	4	3	4	5
2012Ferreira#228	1523	LNIV-94Ba1-03	B. abortus bv1	Ferreira2012 (http://www.ncbi.nlm.nih.gov/pubmed/22905141)	abortus C	Cattle	Portugal:Alentejo	2003	-7.80071	40.3134	28	276	82			4	5	4	12	2	2	3	3	6	43	42	8	3	4	3	4	5
2012Ferreira#229	1524	LNIV-212Ba1-04	B. abortus bv1	Ferreira2012 (http://www.ncbi.nlm.nih.gov/pubmed/22905141)	abortus C	Cattle	Portugal:Alentejo	2004	-7.80071	40.3134	28	276	82			4	5	4	12	2	2	3	3	6	43	42	8	3	4	3	4	5
2012Ferreira#230	1525	LNIV-352Ba1-07	B. abortus bv1	Ferreira2012 (http://www.ncbi.nlm.nih.gov/pubmed/22905141)	abortus C	Cattle	Portugal:Alentejo	2007	-7.80071	40.3134	28	276	82			4	5	4	12	2	2	3	3	6	43	42	8	3	4	3	4	5
2012Ferreira#231	1526	LNIV-353Ba1-07	B. abortus bv1	Ferreira2012 (http://www.ncbi.nlm.nih.gov/pubmed/22905141)	abortus C	Cattle	Portugal:Alentejo	2007	-7.80071	40.3134	28	276	82			4	5	4	12	2	2	3	3	6	43	42	8	3	4	3	4	5
2012Ferreira#232	1527	LNIV-235Ba1-05	B. abortus bv1	Ferreira2012 (http://www.ncbi.nlm.nih.gov/pubmed/22905141)	abortus C	Cattle	Portugal:Alentejo	2005	-7.80071	40.3134	28	276	82			4	5	4	12	2	2	3	3	6	43	42	8	3	4	3	4	5
2012Ferreira#233	1528	LNIV-359Ba1-07	B. abortus bv1	Ferreira2012 (http://www.ncbi.nlm.nih.gov/pubmed/22905141)	abortus C	Cattle	Portugal:Alentejo	2007	-7.80071	40.3134	28	276	82			4	5	4	12	2	2	3	3	6	43	42	8	3	4	3	4	5
2012Ferreira#234	1529	LNIV-360Ba1-07	B. abortus bv1	Ferreira2012 (http://www.ncbi.nlm.nih.gov/pubmed/22905141)	abortus C	Cattle	Portugal:Alentejo	2007	-7.80071	40.3134	28	276	82			4	5	4	12	2	2	3	3	6	43	42	8	3	4	3	4	5
2012Ferreira#235	1530	LNIV-361Ba1-07	B. abortus bv1	Ferreira2012 (http://www.ncbi.nlm.nih.gov/pubmed/22905141)	abortus C	Cattle	Portugal:Alentejo	2007	-7.80071	40.3134	28	276	82			4	5	4	12	2	2	3	3	6	43	42	8	3	4	3	4	5
2012Ferreira#236	1531	LNIV-364Ba1-07	B. abortus bv1	Ferreira2012 (http://www.ncbi.nlm.nih.gov/pubmed/22905141)	abortus C	Cattle	Portugal:Alentejo	2007	-7.80071	40.3134	28	276	82			4	5	4	12	2	2	3	3	6	43	42	8	3	4	3	4	5
2012Ferreira#237	1532	LNIV-365Ba1-07	B. abortus bv1	Ferreira2012 (http://www.ncbi.nlm.nih.gov/pubmed/22905141)	abortus C	Cattle	Portugal:Alentejo	2007	-7.80071	40.3134	28	276	82			4	5	4	12	2	2	3	3	6	43	42	8	3	4	3	4	5
2012Ferreira#238	1533	LNIV-366Ba1-07	B. abortus bv1	Ferreira2012 (http://www.ncbi.nlm.nih.gov/pubmed/22905141)	abortus C	Cattle	Portugal:Alentejo	2007	-7.80071	40.3134	28	276	82			4	5	4	12	2	2	3	3	6	43	42	8	3	4	3	4	5
2012Ferreira#239	1534	LNIV-367Ba1-07	B. abortus bv1	Ferreira2012 (http://www.ncbi.nlm.nih.gov/pubmed/22905141)	abortus C	Cattle	Portugal:Alentejo	2007	-7.80071	40.3134	28	276	82			4	5	4	12	2	2	3	3	6	43	42	8	3	4	3	4	5
2012Ferreira#240	1535	LNIV-368Ba1-07	B. abortus bv1	Ferreira2012 (http://www.ncbi.nlm.nih.gov/pubmed/22905141)	abortus C	Cattle	Portugal:Alentejo	2007	-7.80071	40.3134	28	276	82			4	5	4	12	2	2	3	3	6	43	42	8	3	4	3	4	5
2012Ferreira#241	1536	LNIV-372Ba1-07	B. abortus bv1	Ferreira2012 (http://www.ncbi.nlm.nih.gov/pubmed/22905141)	abortus C	Cattle	Portugal:Alentejo	2007	-7.80071	40.3134	28	276	82			4	5	4	12	2	2	3	3	6	43	42	8	3	4	3	4	6
2012Ferreira#242	1537	LNIV-374Ba1-07	B. abortus bv1	Ferreira2012 (http://www.ncbi.nlm.nih.gov/pubmed/22905141)	abortus C	Cattle	Portugal:Alentejo	2007	-7.80071	40.3134	28	276	82			4	5	4	12	2	2	3	3	6	43	42	8	3	4	3	4	5
2012Ferreira#243	1538	LNIV-380Ba1-07	B. abortus bv1	Ferreira2012 (http://www.ncbi.nlm.nih.gov/pubmed/22905141)	abortus C	Cattle	Portugal:Alentejo	2007	-7.80071	40.3134	28	276	82			4	5	4	12	2	2	3	3	6	43	42	8	3	4	3	4	5
2012Ferreira#244	1539	LNIV-382Ba1-07	B. abortus bv1	Ferreira2012 (http://www.ncbi.nlm.nih.gov/pubmed/22905141)	abortus C	Cattle	Portugal:Alentejo	2007	-7.80071	40.3134	28	276	82			4	5	4	12	2	2	3	3	6	43	42	8	3	4	3	4	5
2012Ferreira#245	1540	LNIV-378Ba1-07	B. abortus bv1	Ferreira2012 (http://www.ncbi.nlm.nih.gov/pubmed/22905141)	abortus C	Cattle	Portugal:Alentejo	2007	-7.80071	40.3134	28	276	82			4	5	4	12	2	2	3	3	6	43	42	8	3	4	3	4	6
2012Ferreira#246	1541	LNIV-379Ba1-07	B. abortus bv1	Ferreira2012 (http://www.ncbi.nlm.nih.gov/pubmed/22905141)	abortus C	Cattle	Portugal:Alentejo	2007	-7.80071	40.3134	28	276	82			4	5	4	12	2	2	3	3	6	43	42	8	3	4	3	4	5
2012Ferreira#247	1542	LNIV-389Ba1-07	B. abortus bv1	Ferreira2012 (http://www.ncbi.nlm.nih.gov/pubmed/22905141)	abortus C	Cattle	Portugal:Alentejo	2007	-7.80071	40.3134	28	276	82			4	5	4	12	2	2	3	3	6	43	42	8	3	4	3	4	5
2012Ferreira#248	1543	LNIV-243Ba1-05	B. abortus bv1	Ferreira2012 (http://www.ncbi.nlm.nih.gov/pubmed/22905141)	abortus C	Cattle	Portugal:Beira Interior	2005	-7.50907	40.2779	28	276	82			4	5	4	12	2	2	3	3	6	43	42	8	3	4	3	4	6
2012Ferreira#249	1544	LNIV-246Ba1-05	B. abortus bv1	Ferreira2012 (http://www.ncbi.nlm.nih.gov/pubmed/22905141)	abortus C	Cattle	Portugal:Beira Interior	2005	-7.50907	40.2779	28	276	82			4	5	4	12	2	2	3	3	6	43	42	8	3	4	3	4	6
2012Ferreira#250	1545	LNIV-385Ba1-07	B. abortus bv1	Ferreira2012 (http://www.ncbi.nlm.nih.gov/pubmed/22905141)	abortus C	Cattle	Portugal:Beira Interior	2007	-7.50907	40.2779	28	276	82			4	5	4	12	2	2	3	3	6	43	42	8	3	4	3	4	7
2012Ferreira#251	1546	LNIV-DNA181Ba1-08	B. abortus bv1	Ferreira2012 (http://www.ncbi.nlm.nih.gov/pubmed/22905141)	abortus C	Cattle	Portugal:Beira Interior	2008	-7.50907	40.2779	28	276	82			4	5	4	12	2	2	3	3	6	43	42	8	3	4	3	4	6
2012Ferreira#252	1547	LNIV-DNA182Ba1-08	B. abortus bv1	Ferreira2012 (http://www.ncbi.nlm.nih.gov/pubmed/22905141)	abortus C	Cattle	Portugal:Beira Interior	2008	-7.50907	40.2779	28	276	82			4	5	4	12	2	2	3	3	6	43	42	8	3	4	3	4	6
2012Ferreira#253	1548	LNIV-DNA183Ba1-08	B. abortus bv1	Ferreira2012 (http://www.ncbi.nlm.nih.gov/pubmed/22905141)	abortus C	Cattle	Portugal:Beira Interior	2008	-7.50907	40.2779	28	276	82			4	5	4	12	2	2	3	3	6	43	42	8	3	4	3	4	6
2012Ferreira#254	1549	LNIV-DNA184Ba1-08	B. abortus bv1	Ferreira2012 (http://www.ncbi.nlm.nih.gov/pubmed/22905141)	abortus C	Cattle	Portugal:Beira Interior	2008	-7.50907	40.2779	28	276	82			4	5	4	12	2	2	3	3	6	43	42	8	3	4	3	4	6
2012Ferreira#255	1550	LNIV-P3Ba1/03	B. abortus bv1	Ferreira2012 (http://www.ncbi.nlm.nih.gov/pubmed/22905141)	abortus C	Cattle	Portugal:Beira Litoral	2003	-9.395	38.7099	28	276	82			4	5	4	12	2	2	3	3	6	43	42	8	3	4	3	4	5
2012Ferreira#256	1551	LNIV-240Ba1-05	B. abortus bv1	Ferreira2012 (http://www.ncbi.nlm.nih.gov/pubmed/22905141)	abortus C	Cattle	Portugal:Lisboa	2005	-9.13934	38.7223	28	276	82			4	5	4	12	2	2	3	3	6	43	42	8	3	4	3	4	5
2012Ferreira#257	1552	LNIV-358Ba1-07	B. abortus bv1	Ferreira2012 (http://www.ncbi.nlm.nih.gov/pubmed/22905141)	abortus C	Cattle	Portugal:Lisboa	2007	-9.13934	38.7223	28	276	82			4	5	4	12	2	2	3	3	6	43	42	8	3	4	3	4	5
2012Ferreira#258	1553	LNIV-363Ba1-07	B. abortus bv1	Ferreira2012 (http://www.ncbi.nlm.nih.gov/pubmed/22905141)	abortus C	Cattle	Portugal:Lisboa	2007	-9.13934	38.7223	28	276	82			4	5	4	12	2	2	3	3	6	43	42	8	3	4	3	4	5
2012Ferreira#259	1554	LNIV-369Ba1-07	B. abortus bv1	Ferreira2012 (http://www.ncbi.nlm.nih.gov/pubmed/22905141)	abortus C	Cattle	Portugal:Lisboa	2007	-9.13934	38.7223	28	276	82			4	5	4	12	2	2	3	3	6	43	42	8	3	4	3	4	5
2012Ferreira#260	1555	LNIV-381Ba1-07	B. abortus bv1	Ferreira2012 (http://www.ncbi.nlm.nih.gov/pubmed/22905141)	abortus C	Cattle	Portugal:Lisboa	2007	-9.13934	38.7223	28	276	82			4	5	4	12	2	2	3	3	6	43	42	8	3	4	3	4	5
2012Ferreira#261	1556	LNIV-357Ba1-07	B. abortus bv1	Ferreira2012 (http://www.ncbi.nlm.nih.gov/pubmed/22905141)	abortus C	Cattle	Portugal:Lisboa	2007	-9.13934	38.7223	28	276	82			4	5	4	12	2	2	3	3	6	43	42	8	3	4	3	4	5
2012Ferreira#262	1557	LNIV-384Ba1-07	B. abortus bv1	Ferreira2012 (http://www.ncbi.nlm.nih.gov/pubmed/22905141)	abortus C	Cattle	Portugal:Lisboa	2007	-9.13934	38.7223	28	276	82			4	5	4	12	2	2	3	3	6	43	42	8	3	4	3	4	5
2012Ferreira#263	1558	LNIV-28Ba1-02	B. abortus bv1	Ferreira2012 (http://www.ncbi.nlm.nih.gov/pubmed/22905141)	abortus C	Cattle	Portugal:Lisboa	2002	-9.13934	38.7223	28	276	82			4	5	4	12	2	2	3	3	6	43	42	8	3	4	3	4	5
2012Ferreira#264	1559	LNIV-140Ba1-04	B. abortus bv1	Ferreira2012 (http://www.ncbi.nlm.nih.gov/pubmed/22905141)	abortus C	Cattle	Portugal:Azores,S. Miguel	2004	-25.497	37.7804	28	276	82			4	5	4	12	2	2	3	3	6	43	42	8	3	4	3	4	5
2012Ferreira#265	1560	LNIV-411Ba1-07	B. abortus bv1	Ferreira2012 (http://www.ncbi.nlm.nih.gov/pubmed/22905141)	abortus C	Cattle	Portugal:Azores,S. Miguel	2007	-25.497	37.7804	28	276	82			4	5	4	12	2	2	3	3	6	43	42	8	3	4	3	4	5
2012Ferreira#266	1561	LNIV-412Ba1-07	B. abortus bv1	Ferreira2012 (http://www.ncbi.nlm.nih.gov/pubmed/22905141)	abortus C	Cattle	Portugal:Azores,S. Miguel	2007	-25.497	37.7804	28	276	82			4	5	4	12	2	2	3	3	6	43	42	8	3	4	3	6	6
2012Ferreira#267	1562	LNIV-413Ba1-07	B. abortus bv1	Ferreira2012 (http://www.ncbi.nlm.nih.gov/pubmed/22905141)	abortus C	Cattle	Portugal:Azores,S. Miguel	2007	-25.497	37.7804	28	276	82			4	5	4	12	2	2	3	3	6	43	42	8	3	4	3	6	5
2012Ferreira#268	1563	LNIV-416Ba1-07	B. abortus bv1	Ferreira2012 (http://www.ncbi.nlm.nih.gov/pubmed/22905141)	abortus C	Cattle	Portugal:Azores,S. Miguel	2007	-25.497	37.7804	28	276	82			4	5	4	12	2	2	3	3	6	43	42	8	3	5	3	4	5
2012Ferreira#269	1564	LNIV-417Ba1-07	B. abortus bv1	Ferreira2012 (http://www.ncbi.nlm.nih.gov/pubmed/22905141)	abortus C	Cattle	Portugal:Azores,S. Miguel	2007	-25.497	37.7804	28	276	82			4	5	4	12	2	2	3	3	6	43	42	8	3	4	3	4	5
2012Ferreira#270	1565	LNIV-418Ba1-07	B. abortus bv1	Ferreira2012 (http://www.ncbi.nlm.nih.gov/pubmed/22905141)	abortus C	Cattle	Portugal:Azores,S. Miguel	2007	-25.497	37.7804	28	276	82			4	5	4	12	2	2	3	3	6	43	42	8	3	4	3	4	6
2012Ferreira#271	1566	LNIV-419Ba1-07	B. abortus bv1	Ferreira2012 (http://www.ncbi.nlm.nih.gov/pubmed/22905141)	abortus C	Cattle	Portugal:Azores,S. Miguel	2007	-25.497	37.7804	28	276	82			4	5	4	12	2	2	3	3	6	43	42	8	3	4	3	4	5
2012Ferreira#272	1567	LNIV-420Ba1-07	B. abortus bv1	Ferreira2012 (http://www.ncbi.nlm.nih.gov/pubmed/22905141)	abortus C	Cattle	Portugal:Azores,S. Miguel	2007	-25.497	37.7804	28	276	82			4	5	4	12	2	2	3	3	6	43	42	8	3	4	3	4	5
2012Ferreira#273	1568	LNIV-422Ba1-07	B. abortus bv1	Ferreira2012 (http://www.ncbi.nlm.nih.gov/pubmed/22905141)	abortus C	Cattle	Portugal:Azores,S. Miguel	2007	-25.497	37.7804	28	276	82			4	5	4	12	2	2	3	3	6	43	42	8	3	5	3	4	5
2012Ferreira#274	1569	LNIV-423Ba1-07	B. abortus bv1	Ferreira2012 (http://www.ncbi.nlm.nih.gov/pubmed/22905141)	abortus C	Cattle	Portugal:Azores,S. Miguel	2007	-25.497	37.7804	28	276	82			4	5	4	12	2	2	3	3	6	43	42	8	3	4	3	6	5
2012Ferreira#275	1570	LNIV-424Ba1-07	B. abortus bv1	Ferreira2012 (http://www.ncbi.nlm.nih.gov/pubmed/22905141)	abortus C	Cattle	Portugal:Azores,S. Miguel	2007	-25.497	37.7804	28	276	82			4	5	4	12	2	2	3	3	6	43	42	8	3	4	3	4	5
2012Ferreira#276	1571	LNIV-425Ba1-07	B. abortus bv1	Ferreira2012 (http://www.ncbi.nlm.nih.gov/pubmed/22905141)	abortus C	Cattle	Portugal:Azores,S. Miguel	2007	-25.497	37.7804	28	276	82			4	5	4	12	2	2	3	3	6	43	42	8	3	4	3	4	5
2012Ferreira#277	1572	LNIV-426Ba1-07	B. abortus bv1	Ferreira2012 (http://www.ncbi.nlm.nih.gov/pubmed/22905141)	abortus C	Cattle	Portugal:Azores,S. Miguel	2007	-25.497	37.7804	28	276	82			4	5	4	12	2	2	3	3	6	43	42	8	3	4	3	6	5
2012Ferreira#278	1573	LNIV-427Ba1-07	B. abortus bv1	Ferreira2012 (http://www.ncbi.nlm.nih.gov/pubmed/22905141)	abortus C	Cattle	Portugal:Azores,S. Miguel	2007	-25.497	37.7804	28	276	82			4	5	4	12	2	2	3	3	6	43	42	8	3	5	3	4	5
2012Ferreira#279	1574	LNIV-428Ba1-07	B. abortus bv1	Ferreira2012 (http://www.ncbi.nlm.nih.gov/pubmed/22905141)	abortus C	Cattle	Portugal:Azores,S. Miguel	2007	-25.497	37.7804	28	276	82			4	5	4	12	2	2	3	3	6	43	42	8	3	4	3	4	5
2012Ferreira#280	1575	LNIV-429Ba1-07	B. abortus bv1	Ferreira2012 (http://www.ncbi.nlm.nih.gov/pubmed/22905141)	abortus C	Cattle	Portugal:Azores,S. Miguel	2007	-25.497	37.7804	28	276	82			4	5	4	12	2	2	3	3	6	43	42	8	3	4	3	4	6
2012Ferreira#281	1576	LNIV-430Ba1-07	B. abortus bv1	Ferreira2012 (http://www.ncbi.nlm.nih.gov/pubmed/22905141)	abortus C	Cattle	Portugal:Azores,S. Miguel	2007	-25.497	37.7804	28	276	82			4	5	4	12	2	2	3	3	6	43	42	8	3	4	3	4	6
2012Ferreira#282	1577	LNIV-432Ba1-07	B. abortus bv1	Ferreira2012 (http://www.ncbi.nlm.nih.gov/pubmed/22905141)	abortus C	Cattle	Portugal:Azores,S. Miguel	2007	-25.497	37.7804	28	276	82			4	5	4	12	2	2	3	3	6	43	42	8	3	5	3	4	5
2012Ferreira#283	1578	LNIV-433Ba1-07	B. abortus bv1	Ferreira2012 (http://www.ncbi.nlm.nih.gov/pubmed/22905141)	abortus C	Cattle	Portugal:Azores,S. Miguel	2007	-25.497	37.7804	28	276	82			4	5	4	12	2	2	3	3	6	43	42	8	3	4	3	4	6
2012Ferreira#284	1579	LNIV-434Ba1-07	B. abortus bv1	Ferreira2012 (http://www.ncbi.nlm.nih.gov/pubmed/22905141)	abortus C	Cattle	Portugal:Azores,S. Miguel	2007	-25.497	37.7804	28	276	82			4	5	4	12	2	2	3	3	6	43	42	8	3	4	3	6	5
2012Ferreira#285	1580	LNIV-440Ba1-07	B. abortus bv1	Ferreira2012 (http://www.ncbi.nlm.nih.gov/pubmed/22905141)	abortus C	Cattle	Portugal:Azores,S. Miguel	2007	-25.497	37.7804	28	276	82			4	5	4	12	2	2	3	3	6	43	42	8	3	4	3	4	6
2012Ferreira#286	1581	LNIV-441Ba1-07	B. abortus bv1	Ferreira2012 (http://www.ncbi.nlm.nih.gov/pubmed/22905141)	abortus C	Cattle	Portugal:Azores,S. Miguel	2007	-25.497	37.7804	28	276	82			4	5	4	12	2	2	3	3	6	43	42	8	3	4	3	5	4
2012Ferreira#287	1582	LNIV-436Ba1-07	B. abortus bv1	Ferreira2012 (http://www.ncbi.nlm.nih.gov/pubmed/22905141)	abortus C	Cattle	Portugal:Azores,S. Miguel	2007	-25.497	37.7804	28	276	82			4	5	4	12	2	2	3	3	6	43	42	8	3	4	3	6	5
2012Ferreira#288	1583	LNIV-437Ba1-07	B. abortus bv1	Ferreira2012 (http://www.ncbi.nlm.nih.gov/pubmed/22905141)	abortus C	Cattle	Portugal:Azores,S. Miguel	2007	-25.497	37.7804	28	276	82			4	5	4	12	2	2	3	3	6	43	42	8	3	4	3	6	5
2012Ferreira#289	1584	LNIV-438Ba1-07	B. abortus bv1	Ferreira2012 (http://www.ncbi.nlm.nih.gov/pubmed/22905141)	abortus C	Cattle	Portugal:Azores,S. Miguel	2007	-25.497	37.7804	28	276	82			4	5	4	12	2	2	3	3	6	43	42	8	3	4	3	4	5
2012Ferreira#290	1585	LNIV-439Ba1-07	B. abortus bv1	Ferreira2012 (http://www.ncbi.nlm.nih.gov/pubmed/22905141)	abortus C	Cattle	Portugal:Azores,S. Miguel	2007	-25.497	37.7804	28	276	82			4	5	4	12	2	2	3	3	6	43	42	8	3	4	3	4	5
2012Ferreira#291	1586	LNIV-442Ba1-07	B. abortus bv1	Ferreira2012 (http://www.ncbi.nlm.nih.gov/pubmed/22905141)	abortus C	Cattle	Portugal:Azores,S. Miguel	2007	-25.497	37.7804	28	276	82			4	5	4	12	2	2	3	3	6	43	42	8	3	4	3	4	0
2012Ferreira#292	1587	LNIV-443Ba1-07	B. abortus bv1	Ferreira2012 (http://www.ncbi.nlm.nih.gov/pubmed/22905141)	abortus C	Cattle	Portugal:Azores,S. Miguel	2007	-25.497	37.7804	28	276	82			4	5	4	12	2	2	3	3	6	43	42	8	3	4	3	4	6
2012Ferreira#293	1588	LNIV-445Ba1-07	B. abortus bv1	Ferreira2012 (http://www.ncbi.nlm.nih.gov/pubmed/22905141)	abortus C	Cattle	Portugal:Azores,S. Miguel	2007	-25.497	37.7804	28	276	82			4	5	4	12	2	2	3	3	6	43	42	8	3	4	3	4	5
2012Ferreira#294	1589	LNIV-446Ba1-07	B. abortus bv1	Ferreira2012 (http://www.ncbi.nlm.nih.gov/pubmed/22905141)	abortus C	Cattle	Portugal:Azores,S. Miguel	2007	-25.497	37.7804	28	276	82			4	5	4	12	2	2	3	3	6	43	42	8	3	5	3	4	5
2012Ferreira#295	1590	LNIV-P15Ba1/03	B. abortus bv1	Ferreira2012 (http://www.ncbi.nlm.nih.gov/pubmed/22905141)	abortus C	Cattle	Portugal:Tras-os-Montes	2003	-8.94094	39.6182	28	276	82			4	5	4	12	2	2	3	3	6	43	42	8	3	6	3	4	5
2012Ferreira#296	1591	REF 99W	B. abortus bv1	Ferreira2012 (http://www.ncbi.nlm.nih.gov/pubmed/22905141)	abortus C	Cattle	UK		-3.43597	55.3781	28	276	82			4	5	4	12	2	2	3	3	6	43	42	8	3	5	3	4	6
2012Ferreira#297	1592	S19	B. abortus bv1	Ferreira2012 (http://www.ncbi.nlm.nih.gov/pubmed/22905141)	abortus C	Cattle	USA		-95.7129	37.0902	28	276	82	5		4	5	4	12	2	2	3	3	6	43	42	8	3	5	3	3	5
2012Ferreira#298	1593	RB51_LNIV-383RB51-07	B. abortus Rough	Ferreira2012 (http://www.ncbi.nlm.nih.gov/pubmed/22905141)	abortus C	Cattle	Portugal:Azores,S. Miguel	2007	-25.497	37.7804	27	274	79	5		4	5	4	12	2	3	3	3	6	43	42	8	3	7	3	3	5
2012Ferreira#299	1594	RB51_LNIV-296RB51-05	B. abortus Rough	Ferreira2012 (http://www.ncbi.nlm.nih.gov/pubmed/22905141)	abortus C	Cattle	Portugal:Tras-os-Montes	2005	-8.94094	39.6182	27	274	79	5		4	5	4	12	2	3	3	3	6	43	42	8	3	7	3	3	5
2012Ferreira#300	1595	REF 2308	B. abortus bv1	Ferreira2012 (http://www.ncbi.nlm.nih.gov/pubmed/22905141)	abortus C	Cattle	USA		-95.7129	37.0902	27	274	79			4	5	4	12	2	3	3	3	6	43	42	8	3	7	3	3	5
2012Ferreira#301	1596	RB51	B. abortus Rough	Ferreira2012 (http://www.ncbi.nlm.nih.gov/pubmed/22905141)	abortus C	Cattle	USA		-95.7129	37.0902	27	274	79	5		4	5	4	12	2	3	3	3	6	43	42	8	3	7	3	3	5
2012Ferreira#302	1597	LNIV-399Ba1-06	B. abortus bv1	Ferreira2012 (http://www.ncbi.nlm.nih.gov/pubmed/22905141)	abortus C	Cattle	Portugal:Azores,Terceira	2006	-27.2206	38.7216	99	256	184			4	5	4	13	1	2	3	3	6	43	42	8	3	4	3	3	6
2013Garofolo_1046	1598	1046	B. abortus bv3	Garofolo2013 (http://www.ncbi.nlm.nih.gov/pubmed/23174277)	abortus C	Cattle	Italy:Roccaspinalveti	2011	14.4727	41.9385	112	248	210			4	5	3	12	2	2	3	3	6	43	42	8	4	5	3	3	3
2013Garofolo_10759	1599	10759	B. ceti	Garofolo2013 (http://www.ncbi.nlm.nih.gov/pubmed/23174277)	B.ceti dolphin	Striped dolphin	Italy:Gallipoli,Lido Pizzo	2012	18.011	39.977	24	2	8			2	5	8	13	2	2	4	2	6	11	12	9	9	14	6	7	3
2013Garofolo_1114	1600	1114	B. abortus bv3	Garofolo2013 (http://www.ncbi.nlm.nih.gov/pubmed/23174277)	abortus C	Cattle	Italy:Agnone	2011	14.3739	41.8087	36	254	72			4	5	3	12	2	2	3	1	6	43	42	8	4	5	6	4	3
2013Garofolo_1115	1601	1115	B. abortus bv3	Garofolo2013 (http://www.ncbi.nlm.nih.gov/pubmed/23174277)	abortus C	Cattle	Italy:Agnone	2011	14.3739	41.8087	36	254	72			4	5	3	12	2	2	3	1	6	43	42	8	4	5	6	4	3
2013Garofolo_11393	1602	11393	B. abortus bv3	Garofolo2013 (http://www.ncbi.nlm.nih.gov/pubmed/23174277)	abortus C	Cattle	Italy:Castrovillari	2011	16.1997	39.8153	36	254	72			4	5	3	12	2	2	3	1	6	43	42	8	4	5	6	5	3
2013Garofolo_1159	1603	1159	B. abortus bv3	Garofolo2013 (http://www.ncbi.nlm.nih.gov/pubmed/23174277)	abortus C	Cattle	Italy:Pietrapaola	2011	16.8147	39.4862	36	254	72			4	5	3	12	2	2	3	1	6	43	42	8	4	5	7	6	3
2013Garofolo_1161	1604	1161	B. abortus bv3	Garofolo2013 (http://www.ncbi.nlm.nih.gov/pubmed/23174277)	abortus C	Cattle	Italy:Mesoraca	2011	16.7912	39.0829	36	254	72			4	5	3	12	2	2	3	1	6	43	42	8	5	5	5	4	3
2013Garofolo_1164	1605	1164	B. melitensis bv3	Garofolo2013 (http://www.ncbi.nlm.nih.gov/pubmed/23174277)	W. Mediterranean	Ovine	Italy:Chiaravalle Centrale	2011	16.4144	38.6819	49	112	87			3	6	3	14	1	1	3	3	7	43	42	8	9	7	7	5	3
2013Garofolo_1166	1606	1166	B. abortus bv3	Garofolo2013 (http://www.ncbi.nlm.nih.gov/pubmed/23174277)	abortus C	Cattle	Italy:San Sosti	2011	16.0257	39.6627	36	254	72			4	5	3	12	2	2	3	1	6	43	42	8	4	5	7	6	3
2013Garofolo_1169	1607	1169	B. melitensis bv3	Garofolo2013 (http://www.ncbi.nlm.nih.gov/pubmed/23174277)	W. Mediterranean	Caprine	Italy:Pizzoni	2011	16.2561	38.6243	49	112	87			3	6	3	14	1	1	3	3	7	43	42	8	8	7	7	5	3
2013Garofolo_1171	1608	1171	B. melitensis bv3	Garofolo2013 (http://www.ncbi.nlm.nih.gov/pubmed/23174277)	W. Mediterranean	Ovine	Italy:Briatico	2011	16.0331	38.725	49	112	87			3	6	3	14	1	1	3	3	7	43	42	8	8	7	7	5	3
2013Garofolo_11782	1609	11782	B. melitensis bv3	Garofolo2013 (http://www.ncbi.nlm.nih.gov/pubmed/23174277)	W. Mediterranean	Caprine	Italy:Aci bonaccorsi	2011	15.1095	37.5955	49	112	87			3	6	3	14	1	1	3	3	7	43	42	8	6	4	8	11	3
2013Garofolo_11783	1610	11783	B. abortus bv3	Garofolo2013 (http://www.ncbi.nlm.nih.gov/pubmed/23174277)	abortus C	Cattle	Italy:San Mauro Castel verde	2011	14.1922	37.9155	36	254	72			4	5	3	12	2	2	3	1	6	43	42	8	3	5	6	3	3
2013Garofolo_11786	1611	11786	B. abortus bv3	Garofolo2013 (http://www.ncbi.nlm.nih.gov/pubmed/23174277)	abortus C	Cattle	Italy:Priolo Gargallo	2011	15.1837	37.1579	36	254	72			4	5	3	12	2	2	3	1	6	43	42	8	3	5	7	3	3
2013Garofolo_11789	1612	11789	B. melitensis bv3	Garofolo2013 (http://www.ncbi.nlm.nih.gov/pubmed/23174277)	W. Mediterranean	Ovine	Italy:Santa Croce Camerina	2011	14.5241	36.8285	51	122	207			3	5	3	13	1	1	3	3	6	43	42	8	6	9	11	5	3
2013Garofolo_11791	1613	11791	B. melitensis bv3	Garofolo2013 (http://www.ncbi.nlm.nih.gov/pubmed/23174277)	W. Mediterranean	Ovine	Italy:Noto	2011	15.0652	36.8924	106	109	204			3	7	3	14	1	1	3	3	7	43	42	8	5	4	16	7	3
2013Garofolo_11793	1614	11793	B. melitensis bv3	Garofolo2013 (http://www.ncbi.nlm.nih.gov/pubmed/23174277)	W. Mediterranean	Caprine	Italy:Caltanissetta	2011	14.0629	37.4901	49	112	87			3	6	3	14	1	1	3	3	7	43	42	8	6	4	7	8	3
2013Garofolo_11795	1615	11795	B. abortus bv3	Garofolo2013 (http://www.ncbi.nlm.nih.gov/pubmed/23174277)	abortus C	Cattle	Italy:Ragusa	2011	14.7255	36.9269	36	254	72			4	5	3	12	2	2	3	1	6	43	42	8	3	5	7	3	3
2013Garofolo_11796	1616	11796	B. abortus bv3	Garofolo2013 (http://www.ncbi.nlm.nih.gov/pubmed/23174277)	abortus C	Cattle	Italy:Tusa	2011	14.2363	37.9835	36	254	72			4	5	3	12	2	2	3	1	6	43	42	8	3	5	7	3	3
2013Garofolo_11798	1617	11798	B. melitensis bv3	Garofolo2013 (http://www.ncbi.nlm.nih.gov/pubmed/23174277)	W. Mediterranean	Ovine	Italy:Messina	2011	15.554	38.1938	49	112	87			3	6	3	14	1	1	3	3	7	43	42	8	7	5	8	6	3
2013Garofolo_11802	1618	11802	B. melitensis bv3	Garofolo2013 (http://www.ncbi.nlm.nih.gov/pubmed/23174277)	W. Mediterranean	Caprine	Italy:Barcellona Pozzo di Gotto	2011	15.2128	38.1473	88	120	154			3	6	3	13	1	1	3	3	7	43	42	8	7	4	7	5	3
2013Garofolo_11803	1619	11803	B. melitensis bv3	Garofolo2013 (http://www.ncbi.nlm.nih.gov/pubmed/23174277)	W. Mediterranean	Caprine	Italy:Montalbano Elicona	2011	15.0164	38.0229	51	126	91			3	5	3	13	1	1	3	3	8	43	42	8	6	6	8	5	3
2013Garofolo_11805	1620	11805	B. melitensis bv3	Garofolo2013 (http://www.ncbi.nlm.nih.gov/pubmed/23174277)	W. Mediterranean	Cattle	Italy:Floresta	2011	14.9075	37.9858	51	126	91			3	5	3	13	1	1	3	3	8	43	42	8	6	6	9	5	3
2013Garofolo_11807	1621	11807	B. abortus bv3	Garofolo2013 (http://www.ncbi.nlm.nih.gov/pubmed/23174277)	abortus C	Cattle	Italy:Pettineo	2011	14.2914	37.9681	36	254	72			4	5	3	12	2	2	3	1	6	43	42	8	3	5	7	3	3
2013Garofolo_11809	1622	11809	B. abortus bv3	Garofolo2013 (http://www.ncbi.nlm.nih.gov/pubmed/23174277)	abortus C	Cattle	Italy:Ucria	2011	14.8793	38.0435	36	254	72			4	5	3	12	2	2	3	1	6	43	42	8	3	5	7	3	3
2013Garofolo_11810	1623	11810	B. melitensis bv3	Garofolo2013 (http://www.ncbi.nlm.nih.gov/pubmed/23174277)	W. Mediterranean	Caprine	Italy:Scicli	2011	14.707	36.7932	51	126	91			3	5	3	13	1	1	3	3	8	43	42	8	7	6	10	5	3
2013Garofolo_11813	1624	11813	B. abortus bv3	Garofolo2013 (http://www.ncbi.nlm.nih.gov/pubmed/23174277)	abortus C	Cattle	Italy:Catania	2011	15.083	37.5079	36	254	72			4	5	3	12	2	2	3	1	6	43	42	8	3	5	6	3	3
2013Garofolo_11814	1625	11814	B. melitensis bv3	Garofolo2013 (http://www.ncbi.nlm.nih.gov/pubmed/23174277)	W. Mediterranean	Ovine	Italy:Scicli	2011	14.707	36.7932	51	126	91			3	5	3	13	1	1	3	3	8	43	42	8	7	6	10	5	3
2013Garofolo_11815	1626	11815	B. melitensis bv3	Garofolo2013 (http://www.ncbi.nlm.nih.gov/pubmed/23174277)	W. Mediterranean	Ovine	Italy:San Pier Niceto	2011	15.3511	38.1583	88	127	155			3	6	3	13	1	1	3	3	8	43	42	8	6	4	9	8	3
2013Garofolo_11821	1627	11821	B. melitensis bv3	Garofolo2013 (http://www.ncbi.nlm.nih.gov/pubmed/23174277)	W. Mediterranean	Ovine	Italy:Santa Lucia del Mela	2011	15.2807	38.1422	88	127	155			3	6	3	13	1	1	3	3	8	43	42	8	6	4	9	8	3
2013Garofolo_11825	1628	11825	B. melitensis bv3	Garofolo2013 (http://www.ncbi.nlm.nih.gov/pubmed/23174277)	W. Mediterranean	Ovine	Italy:Aci Catena	2011	15.1419	37.6064	51	123	96			3	5	3	13	1	1	3	3	7	43	42	8	7	7	6	8	3
2013Garofolo_11826	1629	11826	B. melitensis bv3	Garofolo2013 (http://www.ncbi.nlm.nih.gov/pubmed/23174277)	W. Mediterranean	Ovine	Italy:Aci Catena	2011	15.1419	37.6064	51	123	96			3	5	3	13	1	1	3	3	7	43	42	8	7	7	6	8	3
2013Garofolo_11828	1630	11828	B. melitensis bv3	Garofolo2013 (http://www.ncbi.nlm.nih.gov/pubmed/23174277)	W. Mediterranean	Cattle	Italy:Montalbano Elicona	2011	15.0164	38.0229	51	126	91			3	5	3	13	1	1	3	3	8	43	42	8	4	13	9	5	3
2013Garofolo_11842	1631	11842	B. melitensis bv3	Garofolo2013 (http://www.ncbi.nlm.nih.gov/pubmed/23174277)	W. Mediterranean	Ovine	Italy:Barcellona Pozzo di Gotto	2011	15.2128	38.1473	88	120	154			3	6	3	13	1	1	3	3	7	43	42	8	7	4	7	5	3
2013Garofolo_11844	1632	11844	B. melitensis bv3	Garofolo2013 (http://www.ncbi.nlm.nih.gov/pubmed/23174277)	W. Mediterranean	Ovine	Italy:Montalbano Elicona	2011	15.0164	38.0229	51	126	91			3	5	3	13	1	1	3	3	8	43	42	8	6	6	9	5	3
2013Garofolo_12177	1633	RB51_12177	B. abortus Rough	Garofolo2013 (http://www.ncbi.nlm.nih.gov/pubmed/23174277)	abortus C	Buffalo	Italy:Altavilla Silentina	2011	15.1291	40.532	27	274	79			4	5	4	12	2	3	3	3	6	43	42	8	3	7	3	3	5
2013Garofolo_12178	1634	12178	B. abortus bv3	Garofolo2013 (http://www.ncbi.nlm.nih.gov/pubmed/23174277)	abortus C	Cattle	Italy:Sala Consilina	2011	15.5908	40.4019	36	254	72			4	5	3	12	2	2	3	1	6	43	42	8	4	6	8	3	3
2013Garofolo_12183	1635	12183	B. abortus bv3	Garofolo2013 (http://www.ncbi.nlm.nih.gov/pubmed/23174277)	abortus C	Cattle	Italy:Corleto Monforte	2011	15.3785	40.4393	36	254	72			4	5	3	12	2	2	3	1	6	43	42	8	4	6	7	3	3
2013Garofolo_12184	1636	12184	B. abortus bv3	Garofolo2013 (http://www.ncbi.nlm.nih.gov/pubmed/23174277)	abortus C	Cattle	Italy:Sanza	2011	15.5502	40.2448	36	254	72			4	5	3	12	2	2	3	1	6	43	42	8	4	7	8	3	3
2013Garofolo_12185	1637	12185	B. abortus bv3	Garofolo2013 (http://www.ncbi.nlm.nih.gov/pubmed/23174277)	abortus C	Cattle	Italy:San Rufo	2011	15.4637	40.4342	36	254	72			4	5	3	12	2	2	3	1	6	43	42	8	4	6	7	3	3
2013Garofolo_12368	1638	12368	B. abortus bv3	Garofolo2013 (http://www.ncbi.nlm.nih.gov/pubmed/23174277)	abortus C	Cattle	Italy:Campana	2011	14.8475	41.1099	36	254	72			4	5	3	12	2	2	3	1	6	43	42	8	4	5	7	5	3
2013Garofolo_12372	1639	12372	B. melitensis bv3	Garofolo2013 (http://www.ncbi.nlm.nih.gov/pubmed/23174277)	W. Mediterranean	Ovine	Italy:Zungri	2011	15.9829	38.6567	49	112	87			3	6	3	14	1	1	3	3	7	43	42	8	4	6	11	8	3
2013Garofolo_12373	1640	12373	B. melitensis bv3	Garofolo2013 (http://www.ncbi.nlm.nih.gov/pubmed/23174277)	W. Mediterranean	Ovine	Italy:Rombiolo	2011	16.0039	38.5972	49	112	87			3	6	3	14	1	1	3	3	7	43	42	8	4	6	11	8	3
2013Garofolo_12376	1641	12376	B. melitensis bv3	Garofolo2013 (http://www.ncbi.nlm.nih.gov/pubmed/23174277)	W. Mediterranean	Cattle	Italy:Zungri	2011	15.9829	38.6567	49	112	87			3	6	3	14	1	1	3	3	7	43	42	8	4	6	11	9	3
2013Garofolo_1265	1642	1265	B. abortus bv3	Garofolo2013 (http://www.ncbi.nlm.nih.gov/pubmed/23174277)	abortus C	Cattle	Italy:Apricena	2011	15.4444	41.7837	111	246	209			4	5	3	12	2	2	2	3	6	36	36	8	6	6	3	3	2
2013Garofolo_12837	1643	12837	B. abortus bv3	Garofolo2013 (http://www.ncbi.nlm.nih.gov/pubmed/23174277)	abortus C	Cattle	Italy:Verzino	2011	16.8607	39.3112	36	254	72			4	5	3	12	2	2	3	1	6	43	42	8	4	5	7	5	3
2013Garofolo_12839	1644	12839	B. abortus bv3	Garofolo2013 (http://www.ncbi.nlm.nih.gov/pubmed/23174277)	abortus C	Cattle	Italy:Umbriatico	2011	16.9207	39.3541	36	254	72			4	5	3	12	2	2	3	1	6	43	42	8	6	6	5	4	3
2013Garofolo_12841	1645	12841	B. melitensis bv3	Garofolo2013 (http://www.ncbi.nlm.nih.gov/pubmed/23174277)	W. Mediterranean	Ovine	Italy:Gerocarne	2011	16.2193	38.5876	49	112	87			3	6	3	14	1	1	3	3	7	43	42	8	4	6	11	7	3
2013Garofolo_12847	1646	12847	B. abortus bv3	Garofolo2013 (http://www.ncbi.nlm.nih.gov/pubmed/23174277)	abortus C	Cattle	Italy:Verzino	2011	16.8607	39.3112	36	254	72			4	5	3	12	2	2	3	1	6	43	42	8	4	5	7	5	3
2013Garofolo_12848	1647	12848	B. abortus bv3	Garofolo2013 (http://www.ncbi.nlm.nih.gov/pubmed/23174277)	abortus C	Cattle	Italy:Umbriatico	2011	16.9207	39.3541	36	254	72			4	5	3	12	2	2	3	1	6	43	42	8	4	5	7	5	3
2013Garofolo_12849	1648	12849	B. melitensis bv3	Garofolo2013 (http://www.ncbi.nlm.nih.gov/pubmed/23174277)	W. Mediterranean	Ovine	Italy:Mileto	2011	16.064	38.6061	49	112	87			3	6	3	14	1	1	3	3	7	43	42	8	4	6	11	8	3
2013Garofolo_12855	1649	12855	B. abortus bv3	Garofolo2013 (http://www.ncbi.nlm.nih.gov/pubmed/23174277)	abortus C	Cattle	Italy:Campana	2011	14.8475	41.1099	36	254	72			4	5	3	12	2	2	3	1	6	43	42	8	5	5	6	4	3
2013Garofolo_13517	1650	13517	B. melitensis bv3	Garofolo2013 (http://www.ncbi.nlm.nih.gov/pubmed/23174277)	W. Mediterranean	Ovine	Italy:Castroreale	2011	15.2126	38.1006	51	126	91			3	5	3	13	1	1	3	3	8	43	42	8	4	14	9	5	3
2013Garofolo_13535	1651	13535	B. melitensis bv3	Garofolo2013 (http://www.ncbi.nlm.nih.gov/pubmed/23174277)	W. Mediterranean	Ovine	Italy:Tremestieri Etneo	2011	15.0734	37.5755	49	112	87			3	6	3	14	1	1	3	3	7	43	42	8	6	4	8	11	3
2013Garofolo_13537	1652	13537	B. melitensis bv3	Garofolo2013 (http://www.ncbi.nlm.nih.gov/pubmed/23174277)	W. Mediterranean	Ovine	Italy:Sperlingua	2011	13.4271	41.2637	49	112	87			3	6	3	14	1	1	3	3	7	43	42	8	6	4	6	7	3
2013Garofolo_13540	1653	13540	B. melitensis bv3	Garofolo2013 (http://www.ncbi.nlm.nih.gov/pubmed/23174277)	W. Mediterranean	Ovine	Italy:Mirabella Imbaccari	2011	14.4436	37.3289	88	127	155			3	6	3	13	1	1	3	3	8	43	42	8	5	5	12	12	3
2013Garofolo_13541	1654	13541	B. melitensis bv3	Garofolo2013 (http://www.ncbi.nlm.nih.gov/pubmed/23174277)	W. Mediterranean	Caprine	Italy:Caltagirone	2011	14.5126	37.2381	49	112	87			3	6	3	14	1	1	3	3	7	43	42	8	4	6	7	6	3
2013Garofolo_13543	1655	13543	B. melitensis bv3	Garofolo2013 (http://www.ncbi.nlm.nih.gov/pubmed/23174277)	W. Mediterranean	Ovine	Italy:Mineo	2011	14.6907	37.2659	49	112	87			3	6	3	14	1	1	3	3	7	43	42	8	6	6	9	5	3
2013Garofolo_13544	1656	13544	B. abortus bv3	Garofolo2013 (http://www.ncbi.nlm.nih.gov/pubmed/23174277)	abortus C	Ovine	Italy:Campo Tindaro	2011	15.081	37.506	36	254	72			4	5	3	12	2	2	3	1	6	43	42	8	3	6	9	3	3
2013Garofolo_13545	1657	13545	B. melitensis bv3	Garofolo2013 (http://www.ncbi.nlm.nih.gov/pubmed/23174277)	W. Mediterranean	Cattle	Italy:Barcellona Pozzo di Gotto	2011	15.2128	38.1473	51	126	91			3	5	3	13	1	1	3	3	8	43	42	8	5	8	9	5	3
2013Garofolo_13548	1658	13548	B. melitensis bv3	Garofolo2013 (http://www.ncbi.nlm.nih.gov/pubmed/23174277)	W. Mediterranean	Ovine	Italy:San Pier Niceto	2011	15.3511	38.1583	51	126	91			3	5	3	13	1	1	3	3	8	43	42	8	5	7	14	7	3
2013Garofolo_13550	1659	13550	B. melitensis bv1	Garofolo2013 (http://www.ncbi.nlm.nih.gov/pubmed/23174277)	Americas	Caprine	Italy:Centuripe	2011	14.7408	37.6222	47	163	138			3	4	2	13	4	2	3	3	8	36	36	6	2	4	6	3	6
2013Garofolo_13552	1660	13552	B. melitensis bv3	Garofolo2013 (http://www.ncbi.nlm.nih.gov/pubmed/23174277)	W. Mediterranean	Caprine	Italy:Mandanici	2011	15.3169	38.0038	49	112	87			3	6	3	14	1	1	3	3	7	43	42	8	5	5	11	4	3
2013Garofolo_13553	1661	13553	B. melitensis bv3	Garofolo2013 (http://www.ncbi.nlm.nih.gov/pubmed/23174277)	W. Mediterranean	Ovine	Italy:Marsala	2011	12.437	37.798	49	111	162			3	6	3	14	1	1	3	3	8	43	42	8	7	7	7	5	3
2013Garofolo_1365	1662	1365	B. abortus bv3	Garofolo2013 (http://www.ncbi.nlm.nih.gov/pubmed/23174277)	abortus C	Cattle	Italy:Carovilli	2011	14.294	41.7135	36	254	72			4	5	3	12	2	2	3	1	6	43	42	8	4	5	6	4	3
2013Garofolo_1366	1663	1366	B. abortus bv3	Garofolo2013 (http://www.ncbi.nlm.nih.gov/pubmed/23174277)	abortus C	Cattle	Italy:Vastogirardi	2011	14.2596	41.7738	112	248	210			4	5	3	12	2	2	3	3	6	43	42	8	4	5	3	3	3
2013Garofolo_1368	1664	1368	B. abortus bv3	Garofolo2013 (http://www.ncbi.nlm.nih.gov/pubmed/23174277)	abortus C	Cattle	Italy:Agnone	2011	14.3739	41.8087	112	248	210			4	5	3	12	2	2	3	3	6	43	42	8	4	5	3	3	3
2013Garofolo_1369	1665	1369	B. abortus bv3	Garofolo2013 (http://www.ncbi.nlm.nih.gov/pubmed/23174277)	abortus C	Cattle	Italy:Pescopennataro	2011	14.2942	41.8779	112	248	210			4	5	3	12	2	2	3	3	6	43	42	8	4	5	3	3	3
2013Garofolo_13928	1666	13928	B. abortus bv1	Garofolo2013 (http://www.ncbi.nlm.nih.gov/pubmed/23174277)	abortus C	Cattle	Italy:Sasso di Castalda	2011	15.6779	40.4828	28	276	82			4	5	4	12	2	2	3	3	6	43	42	8	4	6	3	6	4
2013Garofolo_15073	1667	15073	B. abortus bv3	Garofolo2013 (http://www.ncbi.nlm.nih.gov/pubmed/23174277)	abortus C	Cattle	Italy:San Marco in Lamis	2011	15.6381	41.7124	112	248	210			4	5	3	12	2	2	3	3	6	43	42	8	4	5	3	3	3
2013Garofolo_15074	1668	15074	B. abortus bv3	Garofolo2013 (http://www.ncbi.nlm.nih.gov/pubmed/23174277)	abortus C	Cattle	Italy:San Marco in Lamis	2011	15.6381	41.7124	36	254	72			4	5	3	12	2	2	3	1	6	43	42	8	4	5	6	5	3
2013Garofolo_15076	1669	15076	B. abortus bv3	Garofolo2013 (http://www.ncbi.nlm.nih.gov/pubmed/23174277)	abortus C	Cattle	Italy:San Marco in Lamis	2011	15.6381	41.7124	112	248	210			4	5	3	12	2	2	3	3	6	43	42	8	4	5	3	3	3
2013Garofolo_15078	1670	15078	B. melitensis bv3	Garofolo2013 (http://www.ncbi.nlm.nih.gov/pubmed/23174277)	W. Mediterranean	Ovine	Italy:Rignano Garganico	2011	15.5876	41.6767	51	123	96			3	5	3	13	1	1	3	3	7	43	42	8	7	9	6	11	3
2013Garofolo_15081	1671	15081	B. abortus bv3	Garofolo2013 (http://www.ncbi.nlm.nih.gov/pubmed/23174277)	abortus C	Cattle	Italy:Cagnano Varano	2011	15.7728	41.8296	36	254	72			4	5	3	12	2	2	3	1	6	43	42	8	4	5	6	5	3
2013Garofolo_15082	1672	15082	B. melitensis bv3	Garofolo2013 (http://www.ncbi.nlm.nih.gov/pubmed/23174277)	W. Mediterranean	Ovine	Italy:San Giovanni rotondo	2011	15.7292	41.7066	51	123	96			3	5	3	13	1	1	3	3	7	43	42	8	9	8	6	11	3
2013Garofolo_15272	1673	15272	B. melitensis bv3	Garofolo2013 (http://www.ncbi.nlm.nih.gov/pubmed/23174277)	W. Mediterranean	Cattle	Italy:Foggia	2012	15.5446	41.4622	49	112	87			3	6	3	14	1	1	3	3	7	43	42	8	8	7	7	8	3
2013Garofolo_1565	1674	1565	B. abortus bv3	Garofolo2013 (http://www.ncbi.nlm.nih.gov/pubmed/23174277)	abortus C	Cattle	Italy:Agnone	2011	14.3739	41.8087	36	254	72			4	5	3	12	2	2	3	1	6	43	42	8	4	5	6	4	3
2013Garofolo_1567	1675	1567	B. abortus bv3	Garofolo2013 (http://www.ncbi.nlm.nih.gov/pubmed/23174277)	abortus C	Cattle	Italy:Agnone	2011	14.3739	41.8087	36	254	72			4	5	3	12	2	2	3	1	6	43	42	8	4	3	3	4	3
2013Garofolo_1600	1676	1600	B. abortus bv3	Garofolo2013 (http://www.ncbi.nlm.nih.gov/pubmed/23174277)	abortus C	Cattle	Italy:Agnone	2011	14.3739	41.8087	112	248	210			4	5	3	12	2	2	3	3	6	43	42	8	4	5	3	3	3
2013Garofolo_17472	1677	17472	B. abortus bv3	Garofolo2013 (http://www.ncbi.nlm.nih.gov/pubmed/23174277)	abortus C	Cattle	Italy:Scala Coeli	2011	16.8901	39.4447	36	254	72			4	5	3	12	2	2	3	1	6	43	42	8	6	6	5	4	3
2013Garofolo_17473	1678	17473	B. abortus bv3	Garofolo2013 (http://www.ncbi.nlm.nih.gov/pubmed/23174277)	abortus C	Cattle	Italy:Campana	2011	14.8475	41.1099	36	254	72			4	5	3	12	2	2	3	1	6	43	42	8	4	5	7	5	3
2013Garofolo_17475	1679	17475	B. melitensis bv3	Garofolo2013 (http://www.ncbi.nlm.nih.gov/pubmed/23174277)	W. Mediterranean	Ovine	Italy:Zungri	2011	15.9829	38.6567	49	112	87			3	6	3	14	1	1	3	3	7	43	42	8	4	6	11	8	3
2013Garofolo_17476	1680	17476	B. abortus bv3	Garofolo2013 (http://www.ncbi.nlm.nih.gov/pubmed/23174277)	abortus C	Cattle	Italy:Umbriatico	2011	16.9207	39.3541	36	254	72			4	5	3	12	2	2	3	1	6	43	42	8	6	6	5	4	3
2013Garofolo_18080	1681	18080	B. abortus bv3	Garofolo2013 (http://www.ncbi.nlm.nih.gov/pubmed/23174277)	abortus C	Cattle	Italy:Salerno	2011	14.7681	40.6824	108	247	208			4	5	2	12	2	2	3	3	6	43	42	8	4	5	3	3	3
2013Garofolo_18081	1682	18081	B. abortus bv3	Garofolo2013 (http://www.ncbi.nlm.nih.gov/pubmed/23174277)	abortus C	Cattle	Italy:Apricena	2011	15.4444	41.7837	112	248	210			4	5	3	12	2	2	3	3	6	43	42	8	7	6	3	3	3
2013Garofolo_18936	1683	18936	B. abortus bv3	Garofolo2013 (http://www.ncbi.nlm.nih.gov/pubmed/23174277)	abortus C	Cattle	Italy:Casabona	2011	16.953	39.2498	36	254	72			4	5	3	12	2	2	3	1	6	43	42	8	6	6	5	4	3
2013Garofolo_18942	1684	18942	B. melitensis bv3	Garofolo2013 (http://www.ncbi.nlm.nih.gov/pubmed/23174277)	W. Mediterranean	Ovine	Italy:Chiaravalle Centrale	2011	16.4144	38.6819	49	112	87			3	6	3	14	1	1	3	3	7	43	42	8	9	7	8	5	3
2013Garofolo_18945	1685	18945	B. melitensis bv3	Garofolo2013 (http://www.ncbi.nlm.nih.gov/pubmed/23174277)	W. Mediterranean	Caprine	Italy:Cleto	2011	16.1574	39.0903	49	112	87			3	6	3	14	1	1	3	3	7	43	42	8	4	6	10	8	3
2013Garofolo_18948	1686	18948	B. abortus bv3	Garofolo2013 (http://www.ncbi.nlm.nih.gov/pubmed/23174277)	abortus C	Cattle	Italy:Verzino	2011	16.8607	39.3112	36	254	72			4	5	3	12	2	2	3	1	6	43	42	8	4	5	7	5	3
2013Garofolo_19428	1687	19428	B. melitensis bv3	Garofolo2013 (http://www.ncbi.nlm.nih.gov/pubmed/23174277)	W. Mediterranean	Ovine	Italy:Tremestieri Etneo	2011	15.0734	37.5755	49	112	87			3	6	3	14	1	1	3	3	7	43	42	8	6	4	8	11	3
2013Garofolo_19433	1688	19433	B. abortus bv3	Garofolo2013 (http://www.ncbi.nlm.nih.gov/pubmed/23174277)	abortus C	Cattle	Italy:Campana	2011	14.8475	41.1099	36	254	72			4	5	3	12	2	2	3	1	6	43	42	8	4	5	6	5	3
2013Garofolo_19434	1689	19434	B. abortus bv3	Garofolo2013 (http://www.ncbi.nlm.nih.gov/pubmed/23174277)	abortus C	Cattle	Italy:Morano Calabro	2011	16.138	39.843	36	254	72			4	5	3	12	2	2	3	1	6	43	42	8	4	5	6	5	3
2013Garofolo_19513	1690	19513	B. melitensis bv3	Garofolo2013 (http://www.ncbi.nlm.nih.gov/pubmed/23174277)	E. Mediterranean	Human	Italy:Ferrara	2011	11.6198	44.8381	43	210	125			1	5	3	13	3	2	3	2	4	41	40	8	5	4	3	6	5
2013Garofolo_1965	1691	1965	B. abortus bv3	Garofolo2013 (http://www.ncbi.nlm.nih.gov/pubmed/23174277)	abortus C	Cattle	Italy:Roccaraso	2011	14.0754	41.8516	36	254	72			4	5	3	12	2	2	3	1	6	43	42	8	4	5	5	4	3
2013Garofolo_1994	1692	1994	B. melitensis bv3	Garofolo2013 (http://www.ncbi.nlm.nih.gov/pubmed/23174277)	W. Mediterranean	Ovine	Italy:Montecorvino Pugliano	2011	14.9469	40.6813	51	123	96			3	5	3	13	1	1	3	3	7	43	42	8	6	3	11	5	3
2013Garofolo_1995	1693	1995	B. melitensis bv3	Garofolo2013 (http://www.ncbi.nlm.nih.gov/pubmed/23174277)	W. Mediterranean	Caprine	Italy:Ravello	2011	14.6117	40.6492	51	124	92			3	5	3	13	1	1	3	3	9	43	42	8	5	5	9	6	3
2013Garofolo_20001	1694	20001	B. abortus bv1	Garofolo2013 (http://www.ncbi.nlm.nih.gov/pubmed/23174277)	abortus C	Buffalo	Italy:Cancello ed Arnone	2011	14.0268	41.0744	28	276	82			4	5	4	12	2	2	3	3	6	43	42	8	4	7	3	3	4
2013Garofolo_20016	1695	20016	B. abortus bv3	Garofolo2013 (http://www.ncbi.nlm.nih.gov/pubmed/23174277)	abortus C	Cattle	Italy:Apricena	2011	15.4444	41.7837	112	248	210			4	5	3	12	2	2	3	3	6	43	42	8	4	5	3	3	3
2013Garofolo_20020	1696	20020	B. melitensis bv3	Garofolo2013 (http://www.ncbi.nlm.nih.gov/pubmed/23174277)	W. Mediterranean	Ovine	Italy:San Marco Argentano	2011	16.1201	39.555	110	117	205			2	5	3	13	1	1	3	3	7	43	42	8	6	5	8	6	3
2013Garofolo_2078	1697	2078	B. abortus bv3	Garofolo2013 (http://www.ncbi.nlm.nih.gov/pubmed/23174277)	abortus C	Cattle	Italy:Pescopennataro	2011	14.2942	41.8779	112	248	210			4	5	3	12	2	2	3	3	6	43	42	8	4	5	3	3	3
2013Garofolo_2081	1698	2081	B. abortus bv3	Garofolo2013 (http://www.ncbi.nlm.nih.gov/pubmed/23174277)	abortus C	Cattle	Italy:Agnone	2011	14.3739	41.8087	36	254	72			4	5	3	12	2	2	3	1	6	43	42	8	4	5	6	4	3
2013Garofolo_20823	1699	20823	B. abortus bv1	Garofolo2013 (http://www.ncbi.nlm.nih.gov/pubmed/23174277)	abortus C	Buffalo	Italy:Grazzanise	2011	14.1028	41.0907	28	276	82			4	5	4	12	2	2	3	3	6	43	42	8	3	7	3	3	4
2013Garofolo_20825	1700	20825	B. abortus bv3	Garofolo2013 (http://www.ncbi.nlm.nih.gov/pubmed/23174277)	abortus C	Cattle	Italy:San Rufo	2011	15.4637	40.4342	36	254	72			4	5	3	12	2	2	3	1	6	43	42	8	4	6	8	3	3
2013Garofolo_20826	1701	20826	B. abortus bv3	Garofolo2013 (http://www.ncbi.nlm.nih.gov/pubmed/23174277)	abortus C	Cattle	Italy:Longobucco	2011	16.6103	39.4493	36	254	72			4	5	3	12	2	2	3	1	6	43	42	8	4	5	7	6	3
2013Garofolo_21031	1702	21031	B. melitensis bv1	Garofolo2013 (http://www.ncbi.nlm.nih.gov/pubmed/23174277)	Americas	Caprine	Italy	2011	12.5674	41.8719	47	163	138			3	4	2	13	4	2	3	3	8	36	36	6	2	4	7	3	6
2013Garofolo_21571	1703	21571	B. abortus bv3	Garofolo2013 (http://www.ncbi.nlm.nih.gov/pubmed/23174277)	abortus C	Cattle	Italy:Monte San Giacomo	2011	15.5492	40.3474	36	254	72			4	5	3	12	2	2	3	1	6	43	42	8	4	6	7	3	3
2013Garofolo_21675	1704	21675	B. abortus bv3	Garofolo2013 (http://www.ncbi.nlm.nih.gov/pubmed/23174277)	abortus C	Cattle	Italy:Monte San Giacomo	2011	15.5492	40.3474	36	254	72			4	5	3	12	2	2	3	1	6	43	42	8	4	6	7	3	3
2013Garofolo_21677	1705	21677	B. abortus bv3	Garofolo2013 (http://www.ncbi.nlm.nih.gov/pubmed/23174277)	abortus C	Cattle	Italy:Vico Equense	2011	14.4275	40.6615	36	254	72			4	5	3	12	2	2	3	1	6	43	42	8	4	5	6	5	3
2013Garofolo_21687	1706	21687	B. melitensis bv3	Garofolo2013 (http://www.ncbi.nlm.nih.gov/pubmed/23174277)	W. Mediterranean	Ovine	Italy:Petrizzi	2011	16.4737	38.701	49	110	203			3	6	3	14	1	1	3	3	6	43	42	8	6	7	15	8	3
2013Garofolo_2216	1707	2216	B. abortus bv3	Garofolo2013 (http://www.ncbi.nlm.nih.gov/pubmed/23174277)	abortus C	Cattle	Italy:Verzino	2011	16.8607	39.3112	36	254	72			4	5	3	12	2	2	3	1	6	43	42	8	4	5	7	5	3
2013Garofolo_2222	1708	2222	B. abortus bv3	Garofolo2013 (http://www.ncbi.nlm.nih.gov/pubmed/23174277)	abortus C	Cattle	Italy:Verzino	2011	16.8607	39.3112	36	254	72			4	5	3	12	2	2	3	1	6	43	42	8	4	5	7	5	3
2013Garofolo_22839	1709	22839	B. abortus bv3	Garofolo2013 (http://www.ncbi.nlm.nih.gov/pubmed/23174277)	abortus C	Buffalo	Italy:Albanella	2011	15.1143	40.4782	36	254	72			4	5	3	12	2	2	3	1	6	43	42	8	4	6	7	3	3
2013Garofolo_22840	1710	22840	B. melitensis bv3	Garofolo2013 (http://www.ncbi.nlm.nih.gov/pubmed/23174277)	W. Mediterranean	Ovine	Italy:Montecorvino Pugliano	2011	14.9469	40.6813	51	123	96			3	5	3	13	1	1	3	3	7	43	42	8	5	3	11	5	3
2013Garofolo_22842	1711	22842	B. abortus bv3	Garofolo2013 (http://www.ncbi.nlm.nih.gov/pubmed/23174277)	abortus C	Cattle	Italy:Teggiano	2011	15.5394	40.3785	36	254	72			4	5	3	12	2	2	3	1	6	43	42	8	4	6	7	3	3
2013Garofolo_2299	1712	2299	B. melitensis bv3	Garofolo2013 (http://www.ncbi.nlm.nih.gov/pubmed/23174277)	W. Mediterranean	Ovine	Italy:Ugento	2011	18.1615	39.9271	49	112	87			3	6	3	14	1	1	3	3	7	43	42	8	8	6	9	8	3
2013Garofolo_2461	1713	2461	B. melitensis bv3	Garofolo2013 (http://www.ncbi.nlm.nih.gov/pubmed/23174277)	W. Mediterranean	Ovine	Italy:Montecorvino Pugliano	2011	14.9469	40.6813	51	123	96			3	5	3	13	1	1	3	3	7	43	42	8	6	3	11	5	3
2013Garofolo_2647	1714	2647	B. abortus bv3	Garofolo2013 (http://www.ncbi.nlm.nih.gov/pubmed/23174277)	abortus C	Cattle	Italy:Cirigliano	2011	16.1718	40.3926	28	276	82			4	5	4	12	2	2	3	3	6	43	42	8	4	6	3	7	4
2013Garofolo_2683	1715	2683	B. abortus bv3	Garofolo2013 (http://www.ncbi.nlm.nih.gov/pubmed/23174277)	abortus C	Buffalo	Italy:Capaccio	2011	15.077	40.4248	36	254	72			4	5	3	12	2	2	3	1	6	43	42	8	4	6	8	3	3
2013Garofolo_2685	1716	2685	B. abortus bv3	Garofolo2013 (http://www.ncbi.nlm.nih.gov/pubmed/23174277)	abortus C	Buffalo	Italy:Eboli	2011	15.0564	40.6179	36	254	72			4	5	3	12	2	2	3	1	6	43	42	8	4	6	8	3	3
2013Garofolo_2686	1717	2686	B. abortus bv3	Garofolo2013 (http://www.ncbi.nlm.nih.gov/pubmed/23174277)	abortus C	Cattle	Italy:Campana	2011	14.8475	41.1099	36	254	72			4	5	3	12	2	2	3	1	6	43	42	8	4	6	8	3	3
2013Garofolo_2705	1718	2705	B. abortus bv3	Garofolo2013 (http://www.ncbi.nlm.nih.gov/pubmed/23174277)	abortus C	Cattle	Italy:Pescara	2011	14.2161	42.4618	112	248	210			4	5	3	12	2	2	3	3	6	43	42	8	4	5	3	3	3
2013Garofolo_2873	1719	2873	B. abortus bv3	Garofolo2013 (http://www.ncbi.nlm.nih.gov/pubmed/23174277)	abortus C	Cattle	Italy:Agnone	2011	14.3739	41.8087	36	254	72			4	5	3	12	2	2	3	1	6	43	42	8	4	5	6	4	3
2013Garofolo_28753	1720	28753	B. ceti	Garofolo2013 (http://www.ncbi.nlm.nih.gov/pubmed/23174277)	B.ceti dolphin	Striped dolphin	Italy:Porto Cesareo Bacino Grande (LE)	2012	17.8771	40.2737	24	2	8			2	5	8	13	2	2	4	2	6	11	12	9	9	14	6	7	3
2013Garofolo_3270	1721	3270	B. abortus bv3	Garofolo2013 (http://www.ncbi.nlm.nih.gov/pubmed/23174277)	abortus C	Cattle	Italy:Verzino	2011	16.8607	39.3112	36	254	72			4	5	3	12	2	2	3	1	6	43	42	8	4	5	7	5	3
2013Garofolo_3271	1722	3271	B. melitensis bv3	Garofolo2013 (http://www.ncbi.nlm.nih.gov/pubmed/23174277)	W. Mediterranean	Ovine	Italy:Briatico	2011	16.0331	38.725	49	112	87			3	6	3	14	1	1	3	3	7	43	42	8	8	7	7	5	3
2013Garofolo_3272	1723	3272	B. abortus bv3	Garofolo2013 (http://www.ncbi.nlm.nih.gov/pubmed/23174277)	abortus C	Cattle	Italy:Apricena	2011	15.4444	41.7837	112	248	210			4	5	3	12	2	2	3	3	6	43	42	8	7	6	3	3	3
2013Garofolo_3273	1724	3273	B. abortus bv3	Garofolo2013 (http://www.ncbi.nlm.nih.gov/pubmed/23174277)	abortus C	Cattle	Italy:Felitto	2011	15.2418	40.3747	36	254	72			4	5	3	12	2	2	3	1	6	43	42	8	4	6	8	3	2
2013Garofolo_3634	1725	3634	B. abortus bv3	Garofolo2013 (http://www.ncbi.nlm.nih.gov/pubmed/23174277)	abortus C	Buffalo	Italy:Capaccio	2011	15.077	40.4248	36	254	72			4	5	3	12	2	2	3	1	6	43	42	8	4	6	8	3	3
2013Garofolo_3636	1726	3636	B. abortus bv3	Garofolo2013 (http://www.ncbi.nlm.nih.gov/pubmed/23174277)	abortus C	Cattle	Italy:Monte San Giacomo	2011	15.5492	40.3474	36	254	72			4	5	3	12	2	2	3	1	6	43	42	8	4	6	7	3	3
2013Garofolo_3821	1727	3821	B. abortus bv3	Garofolo2013 (http://www.ncbi.nlm.nih.gov/pubmed/23174277)	abortus C	Cattle	Italy:Verzino	2011	16.8607	39.3112	36	254	72			4	5	3	12	2	2	3	1	6	43	42	8	4	5	7	5	3
2013Garofolo_3915	1728	3915	B. abortus bv3	Garofolo2013 (http://www.ncbi.nlm.nih.gov/pubmed/23174277)	abortus C	Cattle	Italy:Pescopennataro	2011	14.2942	41.8779	112	248	210			4	5	3	12	2	2	3	3	6	43	42	8	4	5	3	3	3
2013Garofolo_3916	1729	3916	B. abortus bv3	Garofolo2013 (http://www.ncbi.nlm.nih.gov/pubmed/23174277)	abortus C	Cattle	Italy:Monte San Giacomo	2011	15.5492	40.3474	36	254	72			4	5	3	12	2	2	3	1	6	43	42	8	4	6	7	3	3
2013Garofolo_3920	1730	3920	B. abortus bv3	Garofolo2013 (http://www.ncbi.nlm.nih.gov/pubmed/23174277)	abortus C	Cattle	Italy:Teggiano	2011	15.5394	40.3785	36	254	72			4	5	3	12	2	2	3	1	6	43	42	8	4	6	7	3	3
2013Garofolo_3921	1731	3921	B. abortus bv3	Garofolo2013 (http://www.ncbi.nlm.nih.gov/pubmed/23174277)	abortus C	Cattle	Italy:San Gregorio Magno	2011	15.4031	40.6595	36	254	72			4	5	3	12	2	2	3	1	6	43	42	8	4	6	6	3	3
2013Garofolo_3922	1732	3922	B. melitensis bv3	Garofolo2013 (http://www.ncbi.nlm.nih.gov/pubmed/23174277)	W. Mediterranean	Caprine	Italy:Montecorvino Pugliano	2011	14.9469	40.6813	51	123	96			3	5	3	13	1	1	3	3	7	43	42	8	6	3	10	5	2
2013Garofolo_4360	1733	4360	B. abortus bv3	Garofolo2013 (http://www.ncbi.nlm.nih.gov/pubmed/23174277)	abortus C	Cattle	Italy:Anzi	2011	15.9213	40.5167	36	254	72			4	5	3	12	2	2	3	1	6	43	42	8	4	6	7	5	3
2013Garofolo_4363	1734	4363	B. abortus bv3	Garofolo2013 (http://www.ncbi.nlm.nih.gov/pubmed/23174277)	abortus C	Cattle	Italy:Laurenzana	2011	15.9699	40.4595	36	254	72			4	5	3	12	2	2	3	1	6	43	42	8	4	6	7	3	3
2013Garofolo_4467	1735	4467	B. melitensis bv3	Garofolo2013 (http://www.ncbi.nlm.nih.gov/pubmed/23174277)	W. Mediterranean	Ovine	Italy:Noto	2011	15.0652	36.8924	51	123	212			3	5	3	13	1	1	3	3	7	41	39	8	8	6	6	8	3
2013Garofolo_4471	1736	4471	B. melitensis bv3	Garofolo2013 (http://www.ncbi.nlm.nih.gov/pubmed/23174277)	W. Mediterranean	Ovine	Italy:Casteldaccia	2011	13.5312	38.055	51	123	96			3	5	3	13	1	1	3	3	7	43	42	8	8	6	6	8	3
2013Garofolo_4474	1737	4474	B. melitensis bv3	Garofolo2013 (http://www.ncbi.nlm.nih.gov/pubmed/23174277)	W. Mediterranean	Ovine	Italy:Aci Catena	2011	12.6518	41.8758	51	123	96			3	5	3	13	1	1	3	3	7	43	42	8	8	6	6	8	3
2013Garofolo_4478	1738	4478	B. melitensis bv3	Garofolo2013 (http://www.ncbi.nlm.nih.gov/pubmed/23174277)	W. Mediterranean	Ovine	Italy:Novara di Sicilia	2011	15.1308	38.016	51	123	96			3	5	3	13	1	1	3	3	7	43	42	8	8	6	6	8	3
2013Garofolo_4479	1739	4479	B. melitensis bv3	Garofolo2013 (http://www.ncbi.nlm.nih.gov/pubmed/23174277)	W. Mediterranean	Ovine	Italy:Niscemi	2011	14.3878	37.1486	51	123	96			3	5	3	13	1	1	3	3	7	43	42	8	8	6	6	8	3
2013Garofolo_4480	1740	4480	B. melitensis bv3	Garofolo2013 (http://www.ncbi.nlm.nih.gov/pubmed/23174277)	W. Mediterranean	Ovine	Italy:Montalbano Elicona	2011	15.0164	38.0229	51	126	91			3	5	3	13	1	1	3	3	8	43	42	8	7	6	10	5	3
2013Garofolo_4484	1741	4484	B. melitensis bv3	Garofolo2013 (http://www.ncbi.nlm.nih.gov/pubmed/23174277)	W. Mediterranean	Ovine	Italy:Ravanusa	2011	13.9733	37.2679	88	127	155			3	6	3	13	1	1	3	3	8	43	42	8	9	4	7	8	3
2013Garofolo_4486	1742	4486	B. melitensis bv3	Garofolo2013 (http://www.ncbi.nlm.nih.gov/pubmed/23174277)	W. Mediterranean	Ovine	Italy:Prizzi	2011	13.4283	37.7221	51	123	96			3	5	3	13	1	1	3	3	7	43	42	8	8	6	6	8	3
2013Garofolo_4488	1743	4488	B. melitensis bv3	Garofolo2013 (http://www.ncbi.nlm.nih.gov/pubmed/23174277)	W. Mediterranean	Caprine	Italy:Montalbano Elicona	2011	15.0164	38.0229	51	126	91			3	5	3	13	1	1	3	3	8	43	42	8	7	6	10	5	3
2013Garofolo_4491	1744	4491	B. melitensis bv3	Garofolo2013 (http://www.ncbi.nlm.nih.gov/pubmed/23174277)	W. Mediterranean	Ovine	Italy:San Pier Niceto	2011	15.3511	38.1583	51	126	91			3	5	3	13	1	1	3	3	8	43	42	8	6	8	13	5	3
2013Garofolo_4496	1745	4496	B. melitensis bv3	Garofolo2013 (http://www.ncbi.nlm.nih.gov/pubmed/23174277)	W. Mediterranean	Ovine	Italy:Scicli	2011	14.707	36.7932	88	127	155			3	6	3	13	1	1	3	3	8	43	42	8	6	4	9	9	3
2013Garofolo_4497	1746	4497	B. melitensis bv3	Garofolo2013 (http://www.ncbi.nlm.nih.gov/pubmed/23174277)	W. Mediterranean	Ovine	Italy:Messina	2011	15.554	38.1938	49	112	87			3	6	3	14	1	1	3	3	7	43	42	8	7	5	9	6	3
2013Garofolo_4498	1747	4498	B. melitensis bv3	Garofolo2013 (http://www.ncbi.nlm.nih.gov/pubmed/23174277)	W. Mediterranean	Ovine	Italy:Roccafiorita	2011	15.2686	37.9305	51	126	91			3	5	3	13	1	1	3	3	8	43	42	8	7	6	12	4	3
2013Garofolo_4500	1748	4500	B. melitensis bv3	Garofolo2013 (http://www.ncbi.nlm.nih.gov/pubmed/23174277)	W. Mediterranean	Ovine	Italy:Messina	2011	15.554	38.1938	49	112	87			3	6	3	14	1	1	3	3	7	43	42	8	5	5	8	6	3
2013Garofolo_5007	1749	5007	B. abortus bv3	Garofolo2013 (http://www.ncbi.nlm.nih.gov/pubmed/23174277)	abortus C	Cattle	Italy:San Gregorio Magno	2011	15.4031	40.6595	36	254	72			4	5	3	12	2	2	3	1	6	43	42	8	4	6	6	3	3
2013Garofolo_5359	1750	5359	B. abortus bv3	Garofolo2013 (http://www.ncbi.nlm.nih.gov/pubmed/23174277)	abortus C	Buffalo	Italy:Capaccio	2011	15.077	40.4248	36	254	72			4	5	3	12	2	2	3	1	6	43	42	8	4	6	8	3	3
2013Garofolo_5360	1751	5360	B. abortus bv3	Garofolo2013 (http://www.ncbi.nlm.nih.gov/pubmed/23174277)	abortus C	Buffalo	Italy:Capaccio	2011	15.077	40.4248	36	254	72			4	5	3	12	2	2	3	1	6	43	42	8	4	6	8	3	3
2013Garofolo_5361	1752	5361	B. abortus bv3	Garofolo2013 (http://www.ncbi.nlm.nih.gov/pubmed/23174277)	abortus C	Buffalo	Italy:Giffoni Valle Piana	2011	14.9413	40.716	113	253	211			4	5	3	12	1	2	3	1	6	43	42	8	4	6	7	3	3
2013Garofolo_5362	1753	5362	B. abortus bv3	Garofolo2013 (http://www.ncbi.nlm.nih.gov/pubmed/23174277)	abortus C	Buffalo	Italy:Monte San Giacomo	2011	15.5492	40.3474	36	254	72			4	5	3	12	2	2	3	1	6	43	42	8	4	6	7	3	3
2013Garofolo_5585	1754	5585	B. abortus bv3	Garofolo2013 (http://www.ncbi.nlm.nih.gov/pubmed/23174277)	abortus C	Cattle	Italy:Caccuri	2011	16.7764	39.2267	36	254	72			4	5	3	12	2	2	3	1	6	43	42	8	4	5	7	5	3
2013Garofolo_5586	1755	5586	B. abortus bv3	Garofolo2013 (http://www.ncbi.nlm.nih.gov/pubmed/23174277)	abortus C	Cattle	Italy:Pallagorio	2011	16.9075	39.3083	36	254	72			4	5	3	12	2	2	3	1	6	43	42	8	4	5	7	5	3
2013Garofolo_585	1756	585	B. melitensis bv3	Garofolo2013 (http://www.ncbi.nlm.nih.gov/pubmed/23174277)	W. Mediterranean	Cattle	Italy:Apricena	2011	15.4444	41.7837	49	112	87			3	6	3	14	1	1	3	3	7	43	42	8	6	4	4	4	3
2013Garofolo_6047	1757	6047	B. abortus bv3	Garofolo2013 (http://www.ncbi.nlm.nih.gov/pubmed/23174277)	abortus C	Cattle	Italy:Scala Coeli	2011	16.8901	39.4447	36	254	72			4	5	3	12	2	2	3	1	6	43	42	8	6	6	5	4	3
2013Garofolo_6053	1758	6053	B. abortus bv3	Garofolo2013 (http://www.ncbi.nlm.nih.gov/pubmed/23174277)	abortus C	Cattle	Italy:Campana	2011	14.8475	41.1099	36	254	72			4	5	3	12	2	2	3	1	6	43	42	8	4	5	7	5	3
2013Garofolo_6054	1759	6054	B. abortus bv3	Garofolo2013 (http://www.ncbi.nlm.nih.gov/pubmed/23174277)	abortus C	Cattle	Italy:Cariati	2011	16.9464	39.4964	36	254	72			4	5	3	12	2	2	3	1	6	43	42	8	4	5	7	5	3
2013Garofolo_6055	1760	6055	B. abortus bv1	Garofolo2013 (http://www.ncbi.nlm.nih.gov/pubmed/23174277)	abortus C	Cattle	Italy:Papasidero	2011	15.9059	39.8718	28	276	82			4	5	4	12	2	2	3	3	6	43	42	8	4	5	3	5	7
2013Garofolo_6057	1761	6057	B. melitensis bv3	Garofolo2013 (http://www.ncbi.nlm.nih.gov/pubmed/23174277)	W. Mediterranean	Ovine	Italy:San Lucido	2011	16.0498	39.3074	110	117	205			2	5	3	13	1	1	3	3	7	43	42	8	6	5	8	6	3
2013Garofolo_6058	1762	6058	B. melitensis bv3	Garofolo2013 (http://www.ncbi.nlm.nih.gov/pubmed/23174277)	W. Mediterranean	Caprine	Italy:San Luca	2011	16.0633	38.1471	51	126	91			3	5	3	13	1	1	3	3	8	43	42	8	7	6	11	4	3
2013Garofolo_6059	1763	6059	B. melitensis bv3	Garofolo2013 (http://www.ncbi.nlm.nih.gov/pubmed/23174277)	W. Mediterranean	Ovine	Italy:Reggio Emilia	2011	10.6297	44.699	110	117	205			2	5	3	13	1	1	3	3	7	43	42	8	6	5	8	6	3
2013Garofolo_6060	1764	6060	B. abortus bv3	Garofolo2013 (http://www.ncbi.nlm.nih.gov/pubmed/23174277)	abortus C	Cattle	Italy:San Marco Argentano	2011	16.1201	39.555	36	254	72			4	5	3	12	2	2	3	1	6	43	42	8	4	4	5	4	3
2013Garofolo_6061	1765	6061	B. melitensis bv3	Garofolo2013 (http://www.ncbi.nlm.nih.gov/pubmed/23174277)	W. Mediterranean	Ovine	Italy:Rombiolo	2011	16.0039	38.5972	49	112	87			3	6	3	14	1	1	3	3	7	43	42	8	4	6	11	8	3
2013Garofolo_6064	1766	6064	B. abortus bv3	Garofolo2013 (http://www.ncbi.nlm.nih.gov/pubmed/23174277)	abortus C	Cattle	Italy:Verzino	2011	16.8607	39.3112	36	254	72			4	5	3	12	2	2	3	1	6	43	42	8	4	5	7	5	3
2013Garofolo_6076	1767	6076	B. melitensis bv3	Garofolo2013 (http://www.ncbi.nlm.nih.gov/pubmed/23174277)	W. Mediterranean	Cattle	Italy:Mongrassano	2011	16.1156	39.5273	110	117	205			2	5	3	13	1	1	3	3	7	43	42	8	6	5	8	6	3
2013Garofolo_6299	1768	6299	B. melitensis bv3	Garofolo2013 (http://www.ncbi.nlm.nih.gov/pubmed/23174277)	W. Mediterranean	Human	Italy:Salerno	2011	14.7681	40.6824	51	123	96			3	5	3	13	1	1	3	3	7	43	42	8	6	3	11	5	3
2013Garofolo_6459	1769	6459	B. abortus bv3	Garofolo2013 (http://www.ncbi.nlm.nih.gov/pubmed/23174277)	abortus C	Cattle	Italy:Umbriatico	2011	16.9207	39.3541	36	254	72			4	5	3	12	2	2	3	1	6	43	42	8	6	6	5	4	3
2013Garofolo_6461	1770	6461	B. abortus bv3	Garofolo2013 (http://www.ncbi.nlm.nih.gov/pubmed/23174277)	abortus C	Cattle	Italy:Verzino	2011	16.8607	39.3112	36	254	72			4	5	3	12	2	2	3	1	6	43	42	8	4	5	7	5	3
2013Garofolo_6463	1771	6463	B. abortus bv3	Garofolo2013 (http://www.ncbi.nlm.nih.gov/pubmed/23174277)	abortus C	Cattle	Italy:Umbriatico	2011	16.9207	39.3541	36	254	72			4	5	3	12	2	2	3	1	6	43	42	8	5	5	5	4	3
2013Garofolo_6837	1772	6837	B. melitensis bv3	Garofolo2013 (http://www.ncbi.nlm.nih.gov/pubmed/23174277)	W. Mediterranean	Ovine	Italy:Vieste	2011	16.1767	41.8825	51	123	96			3	5	3	13	1	1	3	3	7	43	42	8	7	9	6	11	3
2013Garofolo_6838	1773	6838	B. melitensis bv3	Garofolo2013 (http://www.ncbi.nlm.nih.gov/pubmed/23174277)	W. Mediterranean	Ovine	Italy:Rignano Graganico	2011	15.5876	41.6767	51	123	96			3	5	3	13	1	1	3	3	7	43	42	8	7	9	6	11	3
2013Garofolo_6839	1774	6839	B. melitensis bv3	Garofolo2013 (http://www.ncbi.nlm.nih.gov/pubmed/23174277)	W. Mediterranean	Ovine	Italy:San Severo	2011	15.3795	41.6854	51	123	96			3	5	3	13	1	1	3	3	7	43	42	8	7	9	6	9	3
2013Garofolo_6840	1775	6840	B. melitensis bv3	Garofolo2013 (http://www.ncbi.nlm.nih.gov/pubmed/23174277)	W. Mediterranean	Ovine	Italy:Massafra	2011	17.1184	40.5911	49	112	87			3	6	3	14	1	1	3	3	7	43	42	8	6	8	16	2	3
2013Garofolo_6842	1776	6842	B. melitensis bv3	Garofolo2013 (http://www.ncbi.nlm.nih.gov/pubmed/23174277)	W. Mediterranean	Caprine	Italy:Massafra	2011	17.1184	40.5911	49	112	87			3	6	3	14	1	1	3	3	7	43	42	8	6	4	4	4	3
2013Garofolo_6844	1777	6844	B. melitensis bv3	Garofolo2013 (http://www.ncbi.nlm.nih.gov/pubmed/23174277)	W. Mediterranean	Ovine	Italy:San Severo	2011	15.3795	41.6854	51	123	96			3	5	3	13	1	1	3	3	7	43	42	8	9	8	7	10	3
2013Garofolo_6861	1778	6861	B. abortus bv3	Garofolo2013 (http://www.ncbi.nlm.nih.gov/pubmed/23174277)	abortus C	Cattle	Italy:Agropoli	2011	14.9912	40.3487	36	254	72			4	5	3	12	2	2	3	1	6	43	42	8	4	6	6	3	3
2013Garofolo_6863	1779	6863	B. abortus bv3	Garofolo2013 (http://www.ncbi.nlm.nih.gov/pubmed/23174277)	abortus C	Cattle	Italy:San Gregorio Magno	2011	15.4031	40.6595	36	254	72			4	5	3	12	2	2	3	1	6	43	42	8	4	6	6	3	3
2013Garofolo_6899	1780	6899	B. abortus bv3	Garofolo2013 (http://www.ncbi.nlm.nih.gov/pubmed/23174277)	abortus C	Cattle	Italy:Carpino	2011	15.8582	41.8449	36	254	72			4	5	3	12	2	2	3	1	6	43	42	8	4	5	6	4	3
2013Garofolo_6900	1781	6900	B. abortus bv3	Garofolo2013 (http://www.ncbi.nlm.nih.gov/pubmed/23174277)	abortus C	Cattle	Italy:San Nicandro Garganico	2011	15.5717	41.8346	36	254	72			4	5	3	12	2	2	3	1	6	43	42	8	4	5	6	4	3
2013Garofolo_6901	1782	6901	B. abortus bv3	Garofolo2013 (http://www.ncbi.nlm.nih.gov/pubmed/23174277)	abortus C	Cattle	Italy:Campana	2011	14.8475	41.1099	36	254	72			4	5	3	12	2	2	3	1	6	43	42	8	4	5	8	5	3
2013Garofolo_6902	1783	6902	B. abortus bv3	Garofolo2013 (http://www.ncbi.nlm.nih.gov/pubmed/23174277)	abortus C	Cattle	Italy:Cagnano Varano	2011	15.7728	41.8296	36	254	72			4	5	3	12	2	2	3	1	6	43	42	8	5	5	6	4	3
2013Garofolo_6903	1784	6903	B. abortus bv3	Garofolo2013 (http://www.ncbi.nlm.nih.gov/pubmed/23174277)	abortus C	Cattle	Italy:Vico del Gargano	2011	15.9596	41.896	36	254	72			4	5	3	12	2	2	3	1	6	43	42	8	5	5	6	4	3
2013Garofolo_6904	1785	6904	B. abortus bv3	Garofolo2013 (http://www.ncbi.nlm.nih.gov/pubmed/23174277)	abortus C	Cattle	Italy:Ariola	2011	14.5577	41.0655	36	254	72			4	5	3	12	2	2	3	1	6	43	42	8	4	5	6	4	3
2013Garofolo_6905	1786	6905	B. abortus bv3	Garofolo2013 (http://www.ncbi.nlm.nih.gov/pubmed/23174277)	abortus C	Cattle	Italy:Campana	2011	14.8475	41.1099	36	254	72			4	5	3	12	2	2	3	1	6	43	42	8	5	5	6	4	3
2013Garofolo_6906	1787	6906	B. abortus bv3	Garofolo2013 (http://www.ncbi.nlm.nih.gov/pubmed/23174277)	abortus C	Cattle	Italy:Albanella	2011	15.1143	40.4782	113	253	211			4	5	3	12	1	2	3	1	6	43	42	8	4	6	7	3	3
2013Garofolo_744	1788	744	B. melitensis bv3	Garofolo2013 (http://www.ncbi.nlm.nih.gov/pubmed/23174277)	W. Mediterranean	Ovine	Italy:Apricena	2011	15.4444	41.7837	107	107	206			4	6	3	14	2	1	3	3	7	43	42	8	6	4	4	4	3
2013Garofolo_7556	1789	7556	B. melitensis bv3	Garofolo2013 (http://www.ncbi.nlm.nih.gov/pubmed/23174277)	W. Mediterranean	Ovine	Italy:Taviano	2011	18.0852	39.9791	49	112	87			3	6	3	14	1	1	3	3	7	43	42	8	10	4	11	6	3
2013Garofolo_7742	1790	7742	B. abortus bv3	Garofolo2013 (http://www.ncbi.nlm.nih.gov/pubmed/23174277)	abortus C	Cattle	Italy:Pallagorio	2011	16.9075	39.3083	36	254	72			4	5	3	12	2	2	3	1	6	43	42	8	4	5	7	5	3
2013Garofolo_7747	1791	7747	B. abortus bv3	Garofolo2013 (http://www.ncbi.nlm.nih.gov/pubmed/23174277)	abortus C	Cattle	Italy:Pietrapaola	2011	16.8147	39.4862	36	254	72			4	5	3	12	2	2	3	1	6	43	42	8	4	5	8	6	3
2013Garofolo_8055	1792	8055	B. abortus bv3	Garofolo2013 (http://www.ncbi.nlm.nih.gov/pubmed/23174277)	abortus C	Cattle	Italy:Calvello	2011	15.8505	40.475	36	254	72			4	5	3	12	2	2	3	1	6	43	42	8	4	6	6	3	3
2013Garofolo_8486	1793	8486	B. abortus bv3	Garofolo2013 (http://www.ncbi.nlm.nih.gov/pubmed/23174277)	abortus C	Cattle	Italy:Giffoni Valle Piana	2011	14.9413	40.716	108	247	208			4	5	2	12	2	2	3	3	6	43	42	8	4	5	3	3	3
2013Garofolo_8979	1794	8979	B. abortus bv1	Garofolo2013 (http://www.ncbi.nlm.nih.gov/pubmed/23174277)	abortus C	Buffalo	Italy:Cancello ed Arnone	2011	14.0268	41.0744	28	276	82			4	5	4	12	2	2	3	3	6	43	42	8	3	4	3	3	4
2013Garofolo_8980	1795	8980	B. abortus bv3	Garofolo2013 (http://www.ncbi.nlm.nih.gov/pubmed/23174277)	abortus C	Cattle	Italy:Teggiano	2011	15.5394	40.3785	36	254	72			4	5	3	12	2	2	3	1	6	43	42	8	4	6	7	3	3
2013Garofolo_8982	1796	8982	B. abortus bv3	Garofolo2013 (http://www.ncbi.nlm.nih.gov/pubmed/23174277)	abortus C	Cattle	Italy:San Marci in Lamis	2011	15.6381	41.7124	112	248	210			4	5	3	12	2	2	3	3	6	43	42	8	4	5	3	3	3
2013Garofolo_8984	1797	8984	B. abortus bv3	Garofolo2013 (http://www.ncbi.nlm.nih.gov/pubmed/23174277)	abortus C	Cattle	Italy:Sassano	2011	15.5625	40.3375	36	254	72			4	5	3	12	2	2	3	1	6	43	42	8	4	6	7	3	3
2013Garofolo_8985	1798	8985	B. abortus bv3	Garofolo2013 (http://www.ncbi.nlm.nih.gov/pubmed/23174277)	abortus C	Cattle	Italy:San Nicandro Garganico	2011	15.5717	41.8346	36	254	72			4	5	3	12	2	2	3	1	6	43	42	8	4	5	6	4	3
2013Garofolo_9056	1799	9056	B. abortus bv3	Garofolo2013 (http://www.ncbi.nlm.nih.gov/pubmed/23174277)	abortus C	Cattle	Italy:Verzino	2011	16.8607	39.3112	36	254	72			4	5	3	12	2	2	3	1	6	43	42	8	4	5	7	5	3
2013Garofolo_9059	1800	9059	B. abortus bv3	Garofolo2013 (http://www.ncbi.nlm.nih.gov/pubmed/23174277)	abortus C	Cattle	Italy:Umbriatico	2011	16.9207	39.3541	36	254	72			4	5	3	12	2	2	3	1	6	43	42	8	6	6	5	4	3
2013Garofolo_9060	1801	9060	B. abortus bv3	Garofolo2013 (http://www.ncbi.nlm.nih.gov/pubmed/23174277)	abortus C	Cattle	Italy:Scala Coeli	2011	16.8901	39.4447	36	254	72			4	5	3	12	2	2	3	1	6	43	42	8	6	6	5	4	3
2013Garofolo_9061	1802	9061	B. abortus bv3	Garofolo2013 (http://www.ncbi.nlm.nih.gov/pubmed/23174277)	abortus C	Cattle	Italy:Campana	2011	14.8475	41.1099	36	254	72			4	5	3	12	2	2	3	1	6	43	42	8	4	5	8	5	3
2013Garofolo_9065	1803	9065	B. melitensis bv3	Garofolo2013 (http://www.ncbi.nlm.nih.gov/pubmed/23174277)	W. Mediterranean	Ovine	Italy:Lamezia Terme	2011	16.3093	38.9629	49	112	87			3	6	3	14	1	1	3	3	7	43	42	8	4	6	11	8	3
2013Garofolo_9261	1804	9261	B. abortus bv1	Garofolo2013 (http://www.ncbi.nlm.nih.gov/pubmed/23174277)	abortus C	Cattle	Italy:Papasidero	2011	15.9059	39.8718	28	276	82			4	5	4	12	2	2	3	3	6	43	42	8	4	5	3	5	7
2013Garofolo_9263	1805	9263	B. abortus bv3	Garofolo2013 (http://www.ncbi.nlm.nih.gov/pubmed/23174277)	abortus C	Buffalo	Italy:Albanella	2011	15.1143	40.4782	36	254	72			4	5	3	12	2	2	3	1	6	43	42	8	5	6	7	3	3
2013Jiang#001	1806	HB07-1	B. melitensis bv3	Jiang2013 (http://www.ncbi.nlm.nih.gov/pubmed/24124546)	E. Mediterranean	Ovine	China:Hebei	2007	114.469	38.0371	42	218	116			1	5	3	13	2	2	3	2	4	41	40	8	5	4	3	7	6
2013Jiang#002	1807	HB07-2	B. melitensis bv3	Jiang2013 (http://www.ncbi.nlm.nih.gov/pubmed/24124546)	E. Mediterranean	Ovine	China:Hebei	2007	114.469	38.0371	42	218	116			1	5	3	13	2	2	3	2	4	41	40	8	5	4	3	7	6
2013Jiang#003	1808	QH87-41	B. melitensis bv3	Jiang2013 (http://www.ncbi.nlm.nih.gov/pubmed/24124546)	E. Mediterranean	Bharal	China:Qinghai	1987	101.78	36.6209	42	218	116			1	5	3	13	2	2	3	2	4	41	40	8	4	4	3	6	5
2013Jiang#004	1809	QH86-39	B. melitensis bv3	Jiang2013 (http://www.ncbi.nlm.nih.gov/pubmed/24124546)	E. Mediterranean	Bharal	China:Qinghai	1986	101.78	36.6209	42	218	116			1	5	3	13	2	2	3	2	4	41	40	8	4	4	3	6	7
2013Jiang#005	1810	SHANXI79-04	B. melitensis bv3	Jiang2013 (http://www.ncbi.nlm.nih.gov/pubmed/24124546)	E. Mediterranean	Ovine	China:Shanxi	1979	112.562	37.8735	42	218	116			1	5	3	13	2	2	3	2	4	41	40	8	5	4	3	6	5
2013Jiang#006	1811	NM06-1	B. melitensis bv3	Jiang2013 (http://www.ncbi.nlm.nih.gov/pubmed/24124546)	E. Mediterranean	Ovine	China:Inner Mongolia	2006	111.766	40.8175	42	218	116			1	5	3	13	2	2	3	2	4	41	40	8	5	4	3	6	5
2013Jiang#007	1812	NM06-2	B. melitensis bv3	Jiang2013 (http://www.ncbi.nlm.nih.gov/pubmed/24124546)	E. Mediterranean	Ovine	China:Inner Mongolia	2006	111.766	40.8175	42	218	297			1	5	3	13	2	2	3	2	4	46	46	8	5	4	3	5	5
2013Jiang#008	1813	NM06-3	B. melitensis bv3	Jiang2013 (http://www.ncbi.nlm.nih.gov/pubmed/24124546)	E. Mediterranean	Ovine	China:Inner Mongolia	2006	111.766	40.8175	42	218	297			1	5	3	13	2	2	3	2	4	46	46	8	5	4	3	5	5
2013Jiang#009	1814	NM06-4	B. melitensis bv3	Jiang2013 (http://www.ncbi.nlm.nih.gov/pubmed/24124546)	E. Mediterranean	Ovine	China:Inner Mongolia	2006	111.766	40.8175	42	218	297			1	5	3	13	2	2	3	2	4	46	46	8	5	4	3	6	5
2013Jiang#010	1815	NM06-6	B. melitensis bv3	Jiang2013 (http://www.ncbi.nlm.nih.gov/pubmed/24124546)	E. Mediterranean	Ovine	China:Inner Mongolia	2006	111.766	40.8175	42	218	116			1	5	3	13	2	2	3	2	4	41	40	8	5	4	3	7	6
2013Jiang#011	1816	NM06-7	B. melitensis bv3	Jiang2013 (http://www.ncbi.nlm.nih.gov/pubmed/24124546)	E. Mediterranean	Ovine	China:Inner Mongolia	2006	111.766	40.8175	42	218	116			1	5	3	13	2	2	3	2	4	41	40	8	8	4	8	8	6
2013Jiang#012	1817	NM06-8	B. melitensis bv3	Jiang2013 (http://www.ncbi.nlm.nih.gov/pubmed/24124546)	E. Mediterranean	Ovine	China:Inner Mongolia	2006	111.766	40.8175	63	213	111			1	5	3	13	2	3	3	2	4	41	40	8	6	4	8	3	5
2013Jiang#013	1818	XJ07-2	B. melitensis bv3	Jiang2013 (http://www.ncbi.nlm.nih.gov/pubmed/24124546)	E. Mediterranean	Ovine	China:Xinjiang	2007	87.6278	43.793	42	218	116			1	5	3	13	2	2	3	2	4	41	40	8	4	4	8	4	5
2013Jiang#014	1819	SHD01-2	B. melitensis bv3	Jiang2013 (http://www.ncbi.nlm.nih.gov/pubmed/24124546)	E. Mediterranean	Ovine	China:Shandong	2001	117.02	36.6685	114	203	291			1	5	3	13	2	1	3	2	4	41	40	8	3	4	3	7	5
2013Jiang#015	1820	SHD01-3	B. melitensis bv3	Jiang2013 (http://www.ncbi.nlm.nih.gov/pubmed/24124546)	E. Mediterranean	Ovine	China:Shandong	2001	117.02	36.6685	114	203	291			1	5	3	13	2	1	3	2	4	41	40	8	3	4	3	7	5
2013Jiang#016	1821	SHD01-8	B. melitensis bv3	Jiang2013 (http://www.ncbi.nlm.nih.gov/pubmed/24124546)	E. Mediterranean	Ovine	China:Shandong	2001	117.02	36.6685	42	218	116			1	5	3	13	2	2	3	2	4	41	40	8	5	4	3	6	5
2013Jiang#017	1822	SC63-13	B. melitensis bv3	Jiang2013 (http://www.ncbi.nlm.nih.gov/pubmed/24124546)	E. Mediterranean	Ovine	China:Sichuan	1963	104.076	30.6517	42	218	116			1	5	3	13	2	2	3	2	4	41	40	8	5	4	3	6	5
2013Jiang#018	1823	NM65-38	B. melitensis bv3	Jiang2013 (http://www.ncbi.nlm.nih.gov/pubmed/24124546)	E. Mediterranean	Ovine	China:Inner Mongolia	1965	111.766	40.8175	42	218	116			1	5	3	13	2	2	3	2	4	41	40	8	5	4	3	6	5
2013Jiang#019	1824	SHX79-3	B. melitensis bv3	Jiang2013 (http://www.ncbi.nlm.nih.gov/pubmed/24124546)	E. Mediterranean	Ovine	China:Shanxi	1979	112.562	37.8735	42	218	116			1	5	3	13	2	2	3	2	4	41	40	8	6	4	3	6	3
2013Jiang#020	1825	QH80-347	B. melitensis bv3	Jiang2013 (http://www.ncbi.nlm.nih.gov/pubmed/24124546)	E. Mediterranean	Ovine	China:Qinghai	1980	101.78	36.6209	42	218	116			1	5	3	13	2	2	3	2	4	41	40	8	4	4	3	5	6
2013Jiang#021	1826	SHX84-1	B. melitensis bv3	Jiang2013 (http://www.ncbi.nlm.nih.gov/pubmed/24124546)	E. Mediterranean	Ovine	China:Shanxi	1984	112.562	37.8735	42	218	116			1	5	3	13	2	2	3	2	4	41	40	8	4	4	3	4	5
2013Jiang#022	1827	SHD91-1	B. melitensis bv3	Jiang2013 (http://www.ncbi.nlm.nih.gov/pubmed/24124546)	E. Mediterranean	Ovine	China:Shandong	1991	117.02	36.6685	42	218	116			1	5	3	13	2	2	3	2	4	41	40	8	7	4	3	6	7
2013Jiang#023	1828	SHD01-1	B. melitensis bv3	Jiang2013 (http://www.ncbi.nlm.nih.gov/pubmed/24124546)	E. Mediterranean	Ovine	China:Shandong	2001	117.02	36.6685	42	218	116			1	5	3	13	2	2	3	2	4	41	40	8	5	4	3	6	5
2013Jiang#024	1829	HN03-1	B. melitensis bv3	Jiang2013 (http://www.ncbi.nlm.nih.gov/pubmed/24124546)	E. Mediterranean	Ovine	China:Henan	2003	113.754	34.7655	42	218	116			1	5	3	13	2	2	3	2	4	41	40	8	8	4	3	7	7
2013Jiang#025	1830	XJ05-29	B. melitensis bv1	Jiang2013 (http://www.ncbi.nlm.nih.gov/pubmed/24124546)	E. Mediterranean	Ovine	China:Xinjiang	2005	87.6278	43.793	42	218	116			1	5	3	13	2	2	3	2	4	41	40	8	5	4	3	6	5
2013Jiang#026	1831	JL85-02	B. melitensis bv1	Jiang2013 (http://www.ncbi.nlm.nih.gov/pubmed/24124546)	E. Mediterranean	Deer/Elk/Reindeer	China:Jilin	1985	126.55	43.8379	115	187	278			1	4	3	13	2	2	3	2	6	43	42	8	4	5	7	3	3
2013Jiang#027	1832	NX79-104	B. melitensis bv1	Jiang2013 (http://www.ncbi.nlm.nih.gov/pubmed/24124546)	E. Mediterranean	Ovine	China:Ningxia	1979	106.259	38.4713	115	187	278			1	4	3	13	2	2	3	2	6	43	42	8	4	6	4	3	3
2013Jiang#028	1833	QH87-029	B. melitensis bv1	Jiang2013 (http://www.ncbi.nlm.nih.gov/pubmed/24124546)	Americas	Bharal	China:Qinghai	1986	101.78	36.6209	47	150	262			3	4	2	13	4	2	3	3	4	40	40	8	4	4	1	7	8
2013Jiang#029	1834	QH86-030	B. melitensis bv1	Jiang2013 (http://www.ncbi.nlm.nih.gov/pubmed/24124546)	Americas	Bharal	China:Qinghai	1986	101.78	36.6209	47	150	262			3	4	2	13	4	2	3	3	4	40	40	8	4	4	3	6	10
2013Jiang#030	1835	NM63-006	B. melitensis bv2	Jiang2013 (http://www.ncbi.nlm.nih.gov/pubmed/24124546)	E. Mediterranean	Ovine	China:Inner Mongolia	1963	111.766	40.8175	42	218	116			1	5	3	13	2	2	3	2	4	41	40	8	7	4	3	6	7
2013Jiang#031	1836	SH64-027	B. melitensis bv2	Jiang2013 (http://www.ncbi.nlm.nih.gov/pubmed/24124546)	E. Mediterranean	Cattle	China:Shanghai		121.474	31.2304	42	218	116			1	5	3	13	2	2	3	2	4	41	40	8	7	4	3	6	7
2013Jiang#032	1837	NM66-148	B. melitensis bv2	Jiang2013 (http://www.ncbi.nlm.nih.gov/pubmed/24124546)	E. Mediterranean	Camel	China:Inner Mongolia		111.766	40.8175	42	218	116			1	5	3	13	2	2	3	2	4	41	40	8	4	4	3	5	5
2013Jiang#033	1838	HN72-003	B. melitensis bv2	Jiang2013 (http://www.ncbi.nlm.nih.gov/pubmed/24124546)	E. Mediterranean	Ovine	China:Henan	1972	113.754	34.7655	42	218	116			1	5	3	13	2	2	3	2	4	41	40	8	5	8	3	5	4
2013Jiang#034	1839	NM73-026	B. melitensis bv2	Jiang2013 (http://www.ncbi.nlm.nih.gov/pubmed/24124546)	E. Mediterranean	Ovine	China:Inner Mongolia	1973	111.766	40.8175	42	218	116			1	5	3	13	2	2	3	2	4	41	40	8	7	4	3	6	7
2013Jiang#035	1840	XJ78-037	B. melitensis bv2	Jiang2013 (http://www.ncbi.nlm.nih.gov/pubmed/24124546)	E. Mediterranean	Ovine	China:Xinjiang	1978	87.6278	43.793	42	218	116			1	5	3	13	2	2	3	2	4	41	40	8	4	4	6	6	4
2013Jiang#036	1841	NM93-0907	B. melitensis bv1	Jiang2013 (http://www.ncbi.nlm.nih.gov/pubmed/24124546)	E. Mediterranean	Ovine	China:Inner Mongolia	1993	111.766	40.8175	42	218	116			1	5	3	13	2	2	3	2	4	41	40	8	6	4	3	7	6
2013Jiang#037	1842	NM95-1212	B. melitensis bv1	Jiang2013 (http://www.ncbi.nlm.nih.gov/pubmed/24124546)	E. Mediterranean	Ovine	China:Inner Mongolia	1995	111.766	40.8175	42	218	116			1	5	3	13	2	2	3	2	4	41	40	8	5	4	3	7	7
2013Jiang#038	1843	NM95-1232	B. melitensis bv1	Jiang2013 (http://www.ncbi.nlm.nih.gov/pubmed/24124546)	E. Mediterranean	Ovine	China:Inner Mongolia	1995	111.766	40.8175	42	218	116			1	5	3	13	2	2	3	2	4	41	40	8	6	4	3	10	7
2013Jiang#039	1844	NM95-1250	B. melitensis bv1	Jiang2013 (http://www.ncbi.nlm.nih.gov/pubmed/24124546)	E. Mediterranean	Ovine	China:Inner Mongolia	1995	111.766	40.8175	42	218	116			1	5	3	13	2	2	3	2	4	41	40	8	5	4	3	7	7
2013Jiang#040	1845	NM95-1453	B. melitensis bv1	Jiang2013 (http://www.ncbi.nlm.nih.gov/pubmed/24124546)	E. Mediterranean	Ovine	China:Inner Mongolia	1995	111.766	40.8175	42	218	116			1	5	3	13	2	2	3	2	4	41	40	8	5	4	3	7	7
2013Jiang#041	1846	NM96-1004	B. melitensis bv1	Jiang2013 (http://www.ncbi.nlm.nih.gov/pubmed/24124546)	E. Mediterranean	Ovine	China:Inner Mongolia	1996	111.766	40.8175	63	213	111			1	5	3	13	2	3	3	2	4	41	40	8	5	4	3	3	5
2013Jiang#042	1847	NM96-1005	B. melitensis bv1	Jiang2013 (http://www.ncbi.nlm.nih.gov/pubmed/24124546)	E. Mediterranean	Ovine	China:Inner Mongolia	1996	111.766	40.8175	42	218	116			1	5	3	13	2	2	3	2	4	41	40	8	5	4	3	8	5
2013Jiang#043	1848	NM88-0907	B. melitensis bv1	Jiang2013 (http://www.ncbi.nlm.nih.gov/pubmed/24124546)	E. Mediterranean	Ovine	China:Inner Mongolia	1988	111.766	40.8175	42	218	108			1	5	3	13	2	2	3	2	4	43	42	8	4	6	7	6	3
2013Jiang#044	1849	NM89-0906	B. melitensis bv1	Jiang2013 (http://www.ncbi.nlm.nih.gov/pubmed/24124546)	E. Mediterranean	Ovine	China:Inner Mongolia	1989	111.766	40.8175	42	218	179			1	5	3	13	2	2	3	2	4	45	44	8	5	4	3	9	5
2013Jiang#045	1850	NM89-0907	B. melitensis bv1	Jiang2013 (http://www.ncbi.nlm.nih.gov/pubmed/24124546)	E. Mediterranean	Ovine	China:Inner Mongolia	1989	111.766	40.8175	42	218	116			1	5	3	13	2	2	3	2	4	41	40	8	4	4	3	3	5
2013Jiang#046	1851	NM91-0508	B. melitensis bv1	Jiang2013 (http://www.ncbi.nlm.nih.gov/pubmed/24124546)	E. Mediterranean	Cattle	China:Inner Mongolia	1991	111.766	40.8175	42	218	116			1	5	3	13	2	2	3	2	4	41	40	8	4	4	3	9	5
2013Jiang#047	1852	NM91-0509	B. melitensis bv1	Jiang2013 (http://www.ncbi.nlm.nih.gov/pubmed/24124546)	E. Mediterranean	Ovine	China:Inner Mongolia	1991	111.766	40.8175	42	218	116			1	5	3	13	2	2	3	2	4	41	40	8	5	4	3	7	6
2013Jiang#048	1853	NM91-0510	B. melitensis bv1	Jiang2013 (http://www.ncbi.nlm.nih.gov/pubmed/24124546)	E. Mediterranean	Ovine	China:Inner Mongolia	1991	111.766	40.8175	42	218	116			1	5	3	13	2	2	3	2	4	41	40	8	6	4	3	2	6
2013Jiang#049	1854	NM91-0511	B. melitensis bv1	Jiang2013 (http://www.ncbi.nlm.nih.gov/pubmed/24124546)	E. Mediterranean	Ovine	China:Inner Mongolia	1991	111.766	40.8175	42	218	179			1	5	3	13	2	2	3	2	4	45	44	8	5	4	3	5	5
2013Jiang#050	1855	NM91-0512	B. melitensis bv1	Jiang2013 (http://www.ncbi.nlm.nih.gov/pubmed/24124546)	E. Mediterranean	Ovine	China:Inner Mongolia	1991	111.766	40.8175	42	218	116			1	5	3	13	2	2	3	2	4	41	40	8	4	4	3	9	5
2013Jiang#051	1856	NM92-0611	B. melitensis bv1	Jiang2013 (http://www.ncbi.nlm.nih.gov/pubmed/24124546)	E. Mediterranean	Ovine	China:Inner Mongolia	1992	111.766	40.8175	42	218	116			1	5	3	13	2	2	3	2	4	41	40	8	4	4	3	9	5
2013Jiang#052	1857	NM92-0612	B. melitensis bv1	Jiang2013 (http://www.ncbi.nlm.nih.gov/pubmed/24124546)	E. Mediterranean	Ovine	China:Inner Mongolia	1992	111.766	40.8175	42	218	116			1	5	3	13	2	2	3	2	4	41	40	8	4	4	3	9	5
2013Jiang#053	1858	NM92-0613	B. melitensis bv1	Jiang2013 (http://www.ncbi.nlm.nih.gov/pubmed/24124546)	E. Mediterranean	Ovine	China:Inner Mongolia	1992	111.766	40.8175	42	194	279			1	5	3	13	2	2	3	2	6	43	42	8	3	6	3	3	5
2013Jiang#054	1859	NM92-0614	B. melitensis bv1	Jiang2013 (http://www.ncbi.nlm.nih.gov/pubmed/24124546)	E. Mediterranean	Ovine	China:Inner Mongolia	1992	111.766	40.8175	42	218	116			1	5	3	13	2	2	3	2	4	41	40	8	5	4	3	7	6
2013Jiang#055	1860	NM92-0615	B. melitensis bv1	Jiang2013 (http://www.ncbi.nlm.nih.gov/pubmed/24124546)	E. Mediterranean	Cattle	China:Inner Mongolia	1992	111.766	40.8175	42	218	116			1	5	3	13	2	2	3	2	4	41	40	8	6	4	3	5	5
2013Jiang#056	1861	NM92-0616	B. melitensis bv1	Jiang2013 (http://www.ncbi.nlm.nih.gov/pubmed/24124546)	E. Mediterranean	Ovine	China:Inner Mongolia	1992	111.766	40.8175	42	218	116			1	5	3	13	2	2	3	2	4	41	40	8	5	4	3	7	6
2013Jiang#057	1862	NM92-0617	B. melitensis bv1	Jiang2013 (http://www.ncbi.nlm.nih.gov/pubmed/24124546)	E. Mediterranean	Ovine	China:Inner Mongolia	1992	111.766	40.8175	42	218	179			1	5	3	13	2	2	3	2	4	45	44	8	5	4	3	5	5
2013Jiang#058	1863	NM93-0907	B. melitensis bv1	Jiang2013 (http://www.ncbi.nlm.nih.gov/pubmed/24124546)	E. Mediterranean	Ovine	China:Inner Mongolia	1993	111.766	40.8175	42	218	116			1	5	3	13	2	2	3	2	4	41	40	8	4	4	3	5	5
2013Jiang#059	1864	M5	B. melitensis bv1	Jiang2013 (http://www.ncbi.nlm.nih.gov/pubmed/24124546)	E. Mediterranean	Ovine	China:Heilongjiang	1962	126.662	45.7423	42	218	116			1	5	3	13	2	2	3	2	4	41	40	8	6	4	3	7	5
2013Jiang#060	1865	XJ113	B. melitensis bv3	Jiang2013 (http://www.ncbi.nlm.nih.gov/pubmed/24124546)	E. Mediterranean	Ovine	China:Xinjiang	2011	87.6278	43.793	63	213	111			1	5	3	13	2	3	3	2	4	41	40	8	4	4	3	6	5
2013Jiang#061	1866	XJ130	B. melitensis bv3	Jiang2013 (http://www.ncbi.nlm.nih.gov/pubmed/24124546)	E. Mediterranean	Ovine	China:Xinjiang	2011	87.6278	43.793	42	218	116			1	5	3	13	2	2	3	2	4	41	40	8	6	4	3	6	5
2013Jiang#062	1867	XJ150	B. melitensis bv3	Jiang2013 (http://www.ncbi.nlm.nih.gov/pubmed/24124546)	E. Mediterranean	Ovine	China:Xinjiang	2011	87.6278	43.793	42	218	116			1	5	3	13	2	2	3	2	4	41	40	8	4	4	3	6	8
2013Jiang#063	1868	XJ151	B. melitensis bv3	Jiang2013 (http://www.ncbi.nlm.nih.gov/pubmed/24124546)	E. Mediterranean	Caprine	China:Xinjiang	2011	87.6278	43.793	42	218	116			1	5	3	13	2	2	3	2	4	41	40	8	4	4	3	6	8
2013Jiang#064	1869	XJ152	B. melitensis bv1	Jiang2013 (http://www.ncbi.nlm.nih.gov/pubmed/24124546)	E. Mediterranean	Ovine	China:Xinjiang	2011	87.6278	43.793	42	218	116			1	5	3	13	2	2	3	2	4	41	40	8	5	4	3	5	5
2013Jiang#065	1870	XJ153	B. melitensis bv1	Jiang2013 (http://www.ncbi.nlm.nih.gov/pubmed/24124546)	E. Mediterranean	Ovine	China:Xinjiang	2011	87.6278	43.793	42	218	116			1	5	3	13	2	2	3	2	4	41	40	8	4	4	3	5	4
2013Jiang#066	1871	XJ155	B. melitensis bv3	Jiang2013 (http://www.ncbi.nlm.nih.gov/pubmed/24124546)	E. Mediterranean	Ovine	China:Xinjiang	2011	87.6278	43.793	42	218	116			1	5	3	13	2	2	3	2	4	41	40	8	5	4	3	3	4
2013Jiang#067	1872	XJ156	B. melitensis bv3	Jiang2013 (http://www.ncbi.nlm.nih.gov/pubmed/24124546)	E. Mediterranean	Ovine	China:Xinjiang	2011	87.6278	43.793	42	218	116			1	5	3	13	2	2	3	2	4	41	40	8	5	4	3	3	4
2013Jiang#068	1873	XJ157	B. melitensis bv1	Jiang2013 (http://www.ncbi.nlm.nih.gov/pubmed/24124546)	E. Mediterranean	Ovine	China:Xinjiang	2011	87.6278	43.793	63	213	111			1	5	3	13	2	3	3	2	4	41	40	8	6	4	3	6	5
2013Jiang#069	1874	XJ158	B. melitensis bv3	Jiang2013 (http://www.ncbi.nlm.nih.gov/pubmed/24124546)	E. Mediterranean	Ovine	China:Xinjiang	2011	87.6278	43.793	42	218	116			1	5	3	13	2	2	3	2	4	41	40	8	4	4	3	8	8
2013Jiang#070	1875	XJ159	B. melitensis bv3	Jiang2013 (http://www.ncbi.nlm.nih.gov/pubmed/24124546)	E. Mediterranean	Ovine	China:Xinjiang	2011	87.6278	43.793	42	218	116			1	5	3	13	2	2	3	2	4	41	40	8	4	4	3	5	8
2013Jiang#071	1876	XJ160	B. melitensis bv3	Jiang2013 (http://www.ncbi.nlm.nih.gov/pubmed/24124546)	E. Mediterranean	Ovine	China:Xinjiang	2011	87.6278	43.793	42	218	116			1	5	3	13	2	2	3	2	4	41	40	8	4	4	3	6	8
2013Jiang#072	1877	XJ161	B. melitensis bv3	Jiang2013 (http://www.ncbi.nlm.nih.gov/pubmed/24124546)	E. Mediterranean	Ovine	China:Xinjiang	2011	87.6278	43.793	42	218	116			1	5	3	13	2	2	3	2	4	41	40	8	4	4	3	6	7
2013Jiang#073	1878	XJ162	B. melitensis bv3	Jiang2013 (http://www.ncbi.nlm.nih.gov/pubmed/24124546)	E. Mediterranean	Cattle	China:Xinjiang	2011	87.6278	43.793	42	218	116			1	5	3	13	2	2	3	2	4	41	40	8	4	4	3	5	8
2013Jiang#074	1879	XJ164	B. melitensis bv3	Jiang2013 (http://www.ncbi.nlm.nih.gov/pubmed/24124546)	E. Mediterranean	Cattle	China:Xinjiang	2011	87.6278	43.793	42	218	116			1	5	3	13	2	2	3	2	4	41	40	8	8	4	3	3	6
2013Jiang#075	1880	LY001	B. melitensis bv3	Jiang2013 (http://www.ncbi.nlm.nih.gov/pubmed/24124546)	E. Mediterranean	Human	China:Zhejiang	2011	120.153	30.2674	42	218	116			1	5	3	13	2	2	3	2	4	41	40	8	6	4	3	4	4
2013Jiang#076	1881	LY002	B. melitensis bv3	Jiang2013 (http://www.ncbi.nlm.nih.gov/pubmed/24124546)	E. Mediterranean	Human	China:Zhejiang	2011	120.153	30.2674	42	218	116			1	5	3	13	2	2	3	2	4	41	40	8	6	4	3	4	4
2013Jiang#077	1882	LY003	B. melitensis bv3	Jiang2013 (http://www.ncbi.nlm.nih.gov/pubmed/24124546)	E. Mediterranean	Human	China:Zhejiang	2011	120.153	30.2674	42	218	116			1	5	3	13	2	2	3	2	4	41	40	8	6	4	3	4	4
2013Jiang#078	1883	LY004	B. melitensis bv3	Jiang2013 (http://www.ncbi.nlm.nih.gov/pubmed/24124546)	E. Mediterranean	Human	China:Zhejiang	2011	120.153	30.2674	42	218	116			1	5	3	13	2	2	3	2	4	41	40	8	6	4	3	4	4
2013Jiang#079	1884	LY005	B. melitensis bv3	Jiang2013 (http://www.ncbi.nlm.nih.gov/pubmed/24124546)	E. Mediterranean	Caprine	China:Zhejiang	2011	120.153	30.2674	42	218	116			1	5	3	13	2	2	3	2	4	41	40	8	6	4	3	4	4
2013Jiang#080	1885	LY006	B. melitensis bv3	Jiang2013 (http://www.ncbi.nlm.nih.gov/pubmed/24124546)	E. Mediterranean	Caprine	China:Zhejiang	2011	120.153	30.2674	42	218	116			1	5	3	13	2	2	3	2	4	41	40	8	6	4	3	4	4
2013Jiang#081	1886	LY007	B. melitensis bv3	Jiang2013 (http://www.ncbi.nlm.nih.gov/pubmed/24124546)	E. Mediterranean	Human	China:Zhejiang	2011	120.153	30.2674	42	218	116			1	5	3	13	2	2	3	2	4	41	40	8	6	4	3	5	5
2013Jiang#082	1887	LY009	B. melitensis bv3	Jiang2013 (http://www.ncbi.nlm.nih.gov/pubmed/24124546)	E. Mediterranean	Human	China:Zhejiang	2011	120.153	30.2674	42	218	116			1	5	3	13	2	2	3	2	4	41	40	8	5	4	3	9	6
2013Jiang#083	1888		B. abortus bv3	Jiang2013 (http://www.ncbi.nlm.nih.gov/pubmed/24124546)	abortus C	Cattle	China:Xinjiang	2011	87.6278	43.793	36	254	72			4	5	3	12	2	2	3	1	6	43	42	8	4	6	5	3	3
2013Jiang#084	1889		B. abortus bv3	Jiang2013 (http://www.ncbi.nlm.nih.gov/pubmed/24124546)	abortus C	Cattle	China:Xinjiang	2011	87.6278	43.793	36	254	72			4	5	3	12	2	2	3	1	6	43	42	8	4	5	11	3	3
2013Jiang#085	1890		B. abortus bv3	Jiang2013 (http://www.ncbi.nlm.nih.gov/pubmed/24124546)	abortus C	Cattle	China:Hebei	2011	114.469	38.0371	36	254	332			4	5	3	12	2	2	3	1	6	36	34	8	4	5	6	3	3
2013Jiang#086	1891		B. abortus bv3	Jiang2013 (http://www.ncbi.nlm.nih.gov/pubmed/24124546)	abortus C	Cattle	China:Hebei	2011	114.469	38.0371	36	254	72			4	5	3	12	2	2	3	1	6	43	42	8	4	5	5	3	3
2013Jiang#087	1892		B. abortus bv3	Jiang2013 (http://www.ncbi.nlm.nih.gov/pubmed/24124546)	abortus C	Cattle	China:Hebei	2011	114.469	38.0371	36	254	72			4	5	3	12	2	2	3	1	6	43	42	8	4	5	6	3	3
2013Jiang#088	1893		B. abortus bv3	Jiang2013 (http://www.ncbi.nlm.nih.gov/pubmed/24124546)	abortus C	Cattle	China:Hebei	2011	114.469	38.0371	36	254	72			4	5	3	12	2	2	3	1	6	43	42	8	4	5	6	3	3
2013Jiang#089	1894		B. abortus bv3	Jiang2013 (http://www.ncbi.nlm.nih.gov/pubmed/24124546)	abortus C	Cattle	China:Hebei	2011	114.469	38.0371	36	254	72			4	5	3	12	2	2	3	1	6	43	42	8	4	5	7	3	3
2013Jiang#090	1895		B. abortus bv3	Jiang2013 (http://www.ncbi.nlm.nih.gov/pubmed/24124546)	abortus C	Cattle	China:Hebei	2011	114.469	38.0371	36	254	72			4	5	3	12	2	2	3	1	6	43	42	8	4	5	7	3	3
2013Jiang#091	1896	2011163\'	B. abortus bv3	Jiang2013 (http://www.ncbi.nlm.nih.gov/pubmed/24124546)	abortus C	Cattle	China:Xinjiang	2011	87.6278	43.793	36	254	72			4	5	3	12	2	2	3	1	6	43	42	8	5	5	5	3	3
2013Jiang#092	1897	2011165\	B. abortus bv3	Jiang2013 (http://www.ncbi.nlm.nih.gov/pubmed/24124546)	abortus C	Human	China:Chongqing	2011	106.552	29.563	36	254	72			4	5	3	12	2	2	3	1	6	43	42	8	4	7	7	3	3
2013Jiang#093	1898	2011166\'	B. abortus bv3	Jiang2013 (http://www.ncbi.nlm.nih.gov/pubmed/24124546)	abortus C	Human	China:Chongqing	2011	106.552	29.563	36	254	72			4	5	3	12	2	2	3	1	6	43	42	8	4	6	7	3	3
2013Jiang#094	1899	YLQ	B. abortus bv3	Jiang2013 (http://www.ncbi.nlm.nih.gov/pubmed/24124546)	abortus C	Human	China:Zhejiang	2006	120.153	30.2674	36	254	72			4	5	3	12	2	2	3	1	6	43	42	8	4	6	7	3	3
2013Jiang#095	1900		B. abortus bv3	Jiang2013 (http://www.ncbi.nlm.nih.gov/pubmed/24124546)	abortus C	Human	China:Inner Mongolia	2012	111.766	40.8175	30	277	78			4	5	4	12	2	2	3	2	6	43	42	8	6	6	7	3	3
2013Jiang#096	1901		B. abortus bv3	Jiang2013 (http://www.ncbi.nlm.nih.gov/pubmed/24124546)	abortus C	Cattle	China:Helongjiang	2010	126.662	45.7423	36	254	72			4	5	3	12	2	2	3	1	6	43	42	8	4	7	8	3	3
2013Jiang#097	1902		B. abortus bv3	Jiang2013 (http://www.ncbi.nlm.nih.gov/pubmed/24124546)	abortus C	Cattle	China:Helongjiang	2010	126.662	45.7423	36	254	72			4	5	3	12	2	2	3	1	6	43	42	8	4	7	8	3	3
2013Jiang#098	1903		B. abortus bv3	Jiang2013 (http://www.ncbi.nlm.nih.gov/pubmed/24124546)	abortus C	Cattle	China:Helongjiang	2010	126.662	45.7423	36	254	72			4	5	3	12	2	2	3	1	6	43	42	8	4	7	8	3	3
2013Jiang#099	1904		B. abortus bv3	Jiang2013 (http://www.ncbi.nlm.nih.gov/pubmed/24124546)	abortus C	Cattle	China:Helongjiang	2010	126.662	45.7423	36	254	72			4	5	3	12	2	2	3	1	6	43	42	8	4	7	8	3	3
2013Jiang#100	1905	NM1051	B. abortus bv3	Jiang2013 (http://www.ncbi.nlm.nih.gov/pubmed/24124546)	abortus C	Cattle	China:Inner Mongolia	1984	111.766	40.8175	36	254	72			4	5	3	12	2	2	3	1	6	43	42	8	6	4	8	3	3
[truncated: 5,071 more rows]
[truncated: 45 more columns]
